# Supplementary material for: PERM1 regulates energy metabolism in the heart via ERRα/PGC−1α axis
Source: Front Cardiovasc Med. 2022 Nov 7;9:1033457. doi: 10.3389/fcvm.2022.1033457 (PMC9676655; doi:10.3389/fcvm.2022.1033457)
Supplement: Supplementary file 1 [file Table_1.XLSX]

## Sheet: Sheet1
Table: Comparison of identified proteins and their relative quantitation based on LFQ (sorted by T-test)
Description	Gene name	Accession	Coverage [%]	# Unique Peptides	MW [kDa]	calc. pI	Ratio 1 (WT2/WT1)	Ratio 2 (WT3/WT1)	Ratio 3 (WT4/WT1)	Ratio 4 (WT5/WT1)	Ratio 5 (KO1/WT1)	Ratio 6 (KO2/WT1)	Ratio 7 (KO3/WT1)	Ratio 8 (KO4/WT1)	Ratio 9 (KO5WT1)	Ratio 10 (KO6/WT1)	Ratio (KO/WT)	T-test
Methionine aminopeptidase 1 OS=Mus musculus OX=10090 GN=Metap1 PE=1 SV=1	Metap1	Q8BP48	18.9119	4	43.2	7.17	1.024	0.426	9.334	0.362	0.583	0.052	0.139	0.059	0.123	0.347	0.0779353	0.176405
Immunoglobulin kappa variable 4-55 (Fragment) OS=Mus musculus OX=10090 GN=Igkv4-55 PE=1 SV=1	Igkv4-55	A0A0B4J1I9	27.3504	1	12.7	6.48	4.969	2.796	0.949	7.371	0.172	0.538	0.18	0.76	0.35	0.609	0.108134	0.0116601
Ig gamma-2A chain C region, membrane-bound form OS=Mus musculus OX=10090 GN=Igh-1a PE=1 SV=3	Igh-1a	P01865	24.1206	4	43.9	6.29	38.241	3.206	8.65	13.969	10.812	1.291	2.948	0.874	1.205	0.428	0.182707	0.0763129
PGC-1 and ERR-induced regulator in muscle protein 1 OS=Mus musculus OX=10090 GN=Perm1 PE=1 SV=2	Perm1	Q149B8	48.6989	17	85.1	5.16	1.006	0.921	0.853	0.819	0.218	0.185	0.127	0.133	0.15	0.211	0.189682	6.09468e-08
V-type proton ATPase subunit E 1 OS=Mus musculus OX=10090 GN=Atp6v1e1 PE=1 SV=2	Atp6v1e1	P50518	20.7965	4	26.1	8.43	0.592	0.154	0.573	13.36	0.968	0.177	0.51	1.097	0.801	0.802	0.197788	0.283461
Glutathione S-transferase Mu 1 (Fragment) OS=Mus musculus OX=10090 GN=Gstm1 PE=1 SV=1	Gstm1	F6WHQ7	51.0309	1	22.6	9.07	0.997	1.233	1.056	0.956	0.03	0.073	0.101	0.059	0.56	0.554	0.216407	0.000325851
U6 snRNA-associated Sm-like protein LSm6 OS=Mus musculus OX=10090 GN=Lsm6 PE=1 SV=1	Lsm6	P62313	13.75	1	9.1	9.58	0.482	8.788	10.806	1.462	1.562	1.715	1.043	0.76	0.776	1.276	0.220757	0.0756349
Chromatin target of PRMT1 protein OS=Mus musculus OX=10090 GN=Chtop PE=1 SV=1	Chtop	E9PW20	7.88177	1	22.1	11.97	1.261	1.137	1.628	1.729	0.161	0.887	0.184	0.015	0.715	0.079	0.236432	0.00100311
Transcription factor BTF3 homolog 4 OS=Mus musculus OX=10090 GN=Btf3l4 PE=1 SV=1	Btf3l4	Q9CQH7	36.7089	3	17.3	6.35	0.107	7.013	2.037	8.483	0.083	1.909	1.101	1.865	0.411	1.026	0.241686	0.0725715
Myosin-4 OS=Mus musculus OX=10090 GN=Myh4 PE=2 SV=1	Myh4	Q5SX39	18.2568	3	222.7	5.74	0.01	0.84	0.737	0.777	0.282	0.024	0.194	0.213	0.091	0.096	0.253807	0.0258521
Ferredoxin-2, mitochondrial OS=Mus musculus OX=10090 GN=Fdx2 PE=1 SV=1	Fdx2	Q9CPW2	7.47126	1	18.8	6.04	0.621	0.389	1.02	15.782	0.915	0.218	0.57	2.615	1.013	1.883	0.270005	0.313359
Ig kappa chain V-III region PC 7043 OS=Mus musculus OX=10090 PE=1 SV=1	Ig kappa chain	P01665	30.6306	2	12	4.61	2.469	1.78	2.224	6.114	0.628	0.968	1.222	0.387	1.228	1.034	0.289558	0.0244943
Immunoglobulin kappa variable 4-57 (Fragment) OS=Mus musculus OX=10090 GN=Igkv4-57 PE=4 SV=2	Igkv4-57	A0A0A6YYE7	27.3504	1	12.7	8.91	4.261	4.955	2.811	8.335	1.579	0.097	1.408	1.347	4.24	1.318	0.327047	0.0183017
Transmembrane protein 41B OS=Mus musculus OX=10090 GN=Tmem41b PE=1 SV=1	Tmem41b	Q8K1A5	4.811	1	32.4	9.31	7.495	6.016	5.128	5.11	0.189	1.776	1.531	3.876	5.136	0.119	0.354457	0.00912064
Protein LSM12 homolog OS=Mus musculus OX=10090 GN=Lsm12 PE=1 SV=1	Lsm12	Q9D0R8	15.8974	2	21.7	7.74	1.344	1.086	1.103	9.915	0.346	1.61	1.794	2.134	0.018	1.249	0.354501	0.257444
Cytoplasmic polyadenylation element-binding protein 3 OS=Mus musculus OX=10090 GN=Cpeb3 PE=1 SV=1	Cpeb3	A0A0R4J102	5.58659	2	78.3	7.42	0.863	1.351	1.347	0.883	0.315	0.858	0.197	0.074	0.647	0.397	0.373237	0.00537542
Alpha-1B-glycoprotein OS=Mus musculus OX=10090 GN=A1bg PE=1 SV=1	A1bg	Q19LI2	22.2656	10	56.5	6.79	0.872	0.346	0.311	0.595	0.069	0.092	0.048	0.094	0.684	0.207	0.374765	0.0737747
Fragile X mental retardation syndrome-related protein 2 OS=Mus musculus OX=10090 GN=Fxr2 PE=1 SV=1	Fxr2	Q6P5B5	12.3145	3	74.2	6.23	8.551	7.67	2.797	9.948	7.926	0.175	5.103	1.742	1.215	0.223	0.377086	0.0552144
Vomeronasal type-1 receptor 46 OS=Mus musculus OX=10090 GN=Vmn1r46 PE=3 SV=1	Vmn1r46	Q9EQ45	4.20712	1	35	8.85	1.277	1.274	1.361	0.651	0.169	0.69	0.703	0.943	0.01	0.191	0.395354	0.0176146
Multifunctional methyltransferase subunit TRM112-like protein OS=Mus musculus OX=10090 GN=Trmt112 PE=1 SV=1	Trmt112	Q9DCG9	20	2	14.1	5.27	1.293	1.548	0.374	1.663	1.052	0.98	0.237	0.355	0.301	0.062	0.408227	0.0500562
Cytochrome c oxidase assembly factor 5 OS=Mus musculus OX=10090 GN=Coa5 PE=1 SV=1	Coa5	Q99M07	37.8378	2	8.4	8.7	0.858	1.303	0.612	0.872	0.251	0.3	0.473	0.323	0.274	0.612	0.408413	0.00389599
Serine--tRNA ligase, mitochondrial OS=Mus musculus OX=10090 GN=Sars2 PE=1 SV=2	Sars2	Q9JJL8	7.52896	2	58.3	7.9	0.228	5.569	1.815	4.647	0.764	0.888	2.262	0.489	0.27	3.015	0.418087	0.152482
Vacuolar protein sorting-associated protein 13A OS=Mus musculus OX=10090 GN=Vps13a PE=1 SV=1	Vps13a	Q5H8C4	1.16867	2	359.2	6.19	1.811	1.495	1.304	0.963	0.091	0.981	1.193	0.47	0.542	0.232	0.419762	0.0142058
Cytochrome c oxidase assembly factor 6 homolog OS=Mus musculus OX=10090 GN=Coa6 PE=1 SV=1	Coa6	Q8BGD8	16.4557	1	9.3	8.16	0.945	2.906	4.572	4.39	2.433	0.027	1.337	2.878	0.815	0.616	0.421759	0.0660477
Gamma-tubulin complex component 6 OS=Mus musculus OX=10090 GN=Tubgcp6 PE=1 SV=1	Tubgcp6	E9Q6P4	0.681431	1	196.1	5.92	0.302	0.83	1.205	0.74	0.327	0.591	0.366	0.144	0.392	0.139	0.424439	0.0316471
Keratin, type II cytoskeletal 75 OS=Mus musculus OX=10090 GN=Krt75 PE=1 SV=1	Krt75	Q8BGZ7	14.3376	1	59.7	8.31	3.258	1.358	3.152	1.217	0.99	0.508	1.847	0.547	1.011	0.847	0.426637	0.0337946
28S ribosomal protein S30, mitochondrial OS=Mus musculus OX=10090 GN=Mrps30 PE=1 SV=1	Mrps30	Q9D0G0	21.9457	5	49.9	9.38	2.759	2.23	2.64	1.567	0.681	0.407	0.903	2.118	0.666	1.144	0.4291	0.00817458
U6 snRNA-associated Sm-like protein LSm3 OS=Mus musculus OX=10090 GN=Lsm3 PE=1 SV=2	Lsm3	P62311	33.3333	2	11.8	4.7	0.627	0.472	0.738	1.202	0.602	0.216	0.574	0.248	0.308	0.016	0.430843	0.0337636
(E3-independent) E2 ubiquitin-conjugating enzyme UBE2O OS=Mus musculus OX=10090 GN=Ube2o PE=1 SV=3	Ube2o	Q6ZPJ3	3.18323	2	140.7	5.06	0.417	2.363	2.317	0.788	0.364	0.617	1.19	0.757	0.92	0.052	0.441801	0.106094
Immunoglobulin heavy constant mu OS=Mus musculus OX=10090 GN=Ighm PE=1 SV=2	Ighm	P01872	39.6476	13	49.9	7.01	1.864	1.593	1.394	1.771	0.767	0.326	0.972	0.467	1.035	0.94	0.45374	0.000715386
Glycine cleavage system H protein, mitochondrial OS=Mus musculus OX=10090 GN=Gcsh PE=1 SV=2	Gcsh	Q91WK5	39.4118	3	18.6	4.75	2.419	1.806	2.574	2.965	2.26	0.859	0.091	0.737	0.734	2.012	0.456985	0.0221705
Signal transducer and activator of transcription OS=Mus musculus OX=10090 GN=Stat5a PE=1 SV=1	Stat5a	B2C3G8	5.01882	1	91.6	7.68	6.224	7.02	1.81	7.098	2.281	3.2	4.627	1.991	1.181	2.158	0.464608	0.0346628
40S ribosomal protein S29 OS=Mus musculus OX=10090 GN=Rps29 PE=1 SV=2	Rps29	P62274	33.9286	2	6.7	10.13	0.046	0.665	1.101	0.628	0.383	0.155	0.132	0.01	0.949	0.096	0.471311	0.226741
Mitochondrial import receptor subunit TOM5 homolog OS=Mus musculus OX=10090 GN=Tomm5 PE=3 SV=1	Tomm5	B1AXP6	35.2941	2	6	9.6	0.74	1.31	0.391	0.92	0.323	0.583	0.487	0.081	0.252	0.659	0.473073	0.0460626
Y-box-binding protein 3 OS=Mus musculus OX=10090 GN=Ybx3 PE=1 SV=2	Ybx3	Q9JKB3	28.5319	3	38.8	9.69	2.4	4.781	1.678	4.439	1.979	1.539	2.362	0.812	1.083	1.672	0.473605	0.0305104
Protein cornichon homolog 4 OS=Mus musculus OX=10090 GN=Cnih4 PE=2 SV=1	Cnih4	Q9CX13	14.3885	1	16.1	6.49	1.345	0.027	0.444	2.698	1.42	0.258	0.473	0.401	0.055	0.608	0.474819	0.292399
Zfp111 protein OS=Mus musculus OX=10090 GN=Zfp111 PE=2 SV=1	Zfp111	Q99K53	1.57143	1	79.9	9.42	1.013	0.992	0.871	0.833	0.02	0.344	0.419	0.752	0.222	0.889	0.4756	0.0212452
Ig kappa chain V-V region L7 (Fragment) OS=Mus musculus OX=10090 GN=Gm10881 PE=1 SV=1	Gm10881	P01642	10.4348	1	12.6	5.94	0.77	1.916	3.968	0.019	1.133	1.238	0.166	0.747	1.362	0.172	0.481343	0.271282
DnaJ homolog subfamily B member 11 OS=Mus musculus OX=10090 GN=Dnajb11 PE=1 SV=1	Dnajb11	Q99KV1	15.6425	4	40.5	6.32	0.528	1.118	0.761	0.713	0.128	0.636	0.487	0.255	0.387	0.366	0.482692	0.0161326
Ankyrin repeat and SOCS box protein 2 OS=Mus musculus OX=10090 GN=Asb2 PE=1 SV=1	Asb2	Q8K0L0	7.09779	3	70.2	7.05	1.915	1.723	0.834	0.368	0.361	0.216	0.252	0.929	0.892	0.913	0.490771	0.108052
HIG1 domain family member 2A OS=Mus musculus OX=10090 GN=Higd2a PE=3 SV=1	Higd2a	Q9CQJ1	77.3585	3	11.4	9.57	0.241	1.519	2.745	3.131	0.493	0.441	1.771	0.014	1.801	1.134	0.493627	0.170291
MCG1033322 OS=Mus musculus OX=10090 GN=Pcdhb21 PE=2 SV=1	Pcdhb21	Q91V48	2.97158	1	85.2	4.83	0.01	0.565	0.195	0.499	0.106	0.143	0.055	0.01	0.117	0.516	0.497505	0.283415
Probable UDP-sugar transporter protein SLC35A4 OS=Mus musculus OX=10090 GN=Slc35a4 PE=1 SV=1	Slc35a4	A0A087WQH8	31.068	2	11.2	9.31	1.824	1.285	1.443	0.898	0.457	0.999	0.951	0.22	0.448	1.018	0.500673	0.0194377
Transcription elongation factor A protein 1 OS=Mus musculus OX=10090 GN=Tcea1 PE=1 SV=2	Tcea1	P10711	3.32226	1	33.9	8.38	1.888	2.006	1.621	1.594	0.044	1.009	0.149	0.969	1.733	1.64	0.519904	0.0515562
Methionine adenosyltransferase 2 subunit beta OS=Mus musculus OX=10090 GN=Mat2b PE=1 SV=1	Mat2b	Q99LB6	17.9641	4	37.4	6.95	6.009	4.852	5.59	2.975	5.56	2.121	1.423	0.777	3.018	2.373	0.524109	0.0501321
Enoyl-CoA hydratase domain-containing protein 2, mitochondrial OS=Mus musculus OX=10090 GN=Echdc2 PE=1 SV=2	Echdc2	Q3TLP5	43.9189	8	31.8	8.72	1.461	1.122	1.075	0.933	0.929	0.75	0.273	0.417	0.681	0.563	0.52465	0.00650551
COP9 signalosome complex subunit 3 OS=Mus musculus OX=10090 GN=Cops3 PE=1 SV=3	Cops3	O88543	19.1489	6	47.8	6.65	0.18	0.823	1.647	0.803	0.817	0.142	0.709	0.652	0.252	0.158	0.527078	0.188452
Mitochondrial intermembrane space import and assembly protein 40 OS=Mus musculus OX=10090 GN=Chchd4 PE=1 SV=1	Chchd4	Q8VEA4	26.6187	2	15.5	4.32	0.315	0.761	0.395	0.271	0.04	1.051	0.013	0.203	0.036	0.04	0.529277	0.390915
Immunoglobulin kappa variable 1-133 (Fragment) OS=Mus musculus OX=10090 GN=Igkv1-133 PE=4 SV=1	Igkv1-133	A0A0B4J1H8	10.8333	1	13.2	7.97	19.101	17.364	18.49	18.147	7.144	8.025	4.842	5.718	23.353	8.965	0.52937	0.0401569
Epidermal growth factor receptor substrate 15 OS=Mus musculus OX=10090 GN=Eps15 PE=1 SV=1	Eps15	F6W2Q5	3.40314	2	83.5	4.69	1.808	1.39	2.474	2.438	1.471	1.781	1.776	0.185	0.174	1.066	0.530456	0.0583705
Lung adenoma susceptibility protein 2 OS=Mus musculus OX=10090 GN=Las2 PE=2 SV=1	Las2	Q8CB14	1.52091	1	59.1	6.67	1.167	1.192	2.586	1.314	1.206	0.45	1.201	0.71	0.68	0.77	0.534377	0.047663
Cytochrome c oxidase subunit 8B, mitochondrial OS=Mus musculus OX=10090 GN=Cox8b PE=3 SV=1	Cox8b	P48772	55.7143	3	7.3	10.39	1.213	2.092	1.513	1.166	0.971	1.211	1.118	0.495	0.283	0.75	0.537879	0.0247543
Small ubiquitin-related modifier 2 OS=Mus musculus OX=10090 GN=Sumo2 PE=1 SV=1	Sumo2	H7BWX9	41.5094	2	6	8.91	1.13	1.568	1.319	2.403	1.996	1.621	0.447	0.224	0.583	0.356	0.542783	0.134054
Tubulin alpha-1C chain OS=Mus musculus OX=10090 GN=Tuba1c PE=1 SV=1	Tuba1c	P68373	86.637	1	49.9	5.1	0.323	2.288	4.795	1.454	2.498	0.75	0.905	0.045	2.366	0.691	0.545899	0.298982
Transmembrane protein 11, mitochondrial OS=Mus musculus OX=10090 GN=Tmem11 PE=1 SV=1	Tmem11	E9Q933	22.1591	3	19.8	6.25	0.713	2.792	3.107	2.581	0.29	1.014	1.579	1.396	1.659	1.618	0.547953	0.0737542
Ankyrin-2 OS=Mus musculus OX=10090 GN=Ank2 PE=1 SV=2	Ank2	Q8C8R3	12.8784	12	426	5.17	1.033	0.772	0.994	0.777	0.486	0.364	0.586	0.394	0.572	0.541	0.548658	0.000541953
Cytochrome c oxidase copper chaperone OS=Mus musculus OX=10090 GN=Cox17 PE=1 SV=2	Cox17	P56394	26.9841	1	6.8	7.69	1.296	0.484	0.892	1.359	0.596	1.049	0.165	0.121	0.194	1.198	0.549574	0.157217
HECT and RLD domain-containing E3 ubiquitin protein ligase family member 1 OS=Mus musculus OX=10090 GN=Herc1 PE=1 SV=1	Herc1	E9PZP8	0.288125	1	532.3	6.04	1.008	0.896	1.252	1.079	0.616	0.741	0.589	0.64	0.442	0.469	0.550492	0.00040269
Protein preY, mitochondrial OS=Mus musculus OX=10090 GN=Pyurf PE=1 SV=1	Pyurf	Q9D1C3	47.3214	2	12.5	8.34	0.451	1.051	0.967	0.694	0.322	1.084	0.272	0.384	0.252	0.322	0.555591	0.10977
Immunoglobulin kappa chain variable 13-84 (Fragment) OS=Mus musculus OX=10090 GN=Igkv13-84 PE=4 SV=2	Igkv13-84	A0A140T8N3	13.913	1	12.6	6.51	0.34	0.658	0.551	0.411	0.053	0.076	0.414	0.424	0.298	0.369	0.555782	0.065744
Prefoldin subunit 5 OS=Mus musculus OX=10090 GN=Pfdn5 PE=1 SV=1	Pfdn5	Q9WU28	31.8182	3	17.3	6.33	0.022	2	1.22	1.322	0.872	0.82	0.86	0.294	0.901	0.08	0.559013	0.213801
Peroxisomal trans-2-enoyl-CoA reductase OS=Mus musculus OX=10090 GN=Pecr PE=1 SV=1	Pecr	D6RHN4	13.3333	1	9.4	8.53	2.252	3.795	3.272	2.275	4.891	0.048	0.039	0.068	2.76	1.923	0.559427	0.259117
Oxysterol-binding protein (Fragment) OS=Mus musculus OX=10090 GN=Osbpl1a PE=1 SV=1	Osbpl1a	D3Z7I9	20.1087	3	20.6	6.87	0.682	0.841	1.37	0.468	0.48	0.682	0.399	0.063	0.365	0.849	0.562928	0.112441
SRA stem-loop-interacting RNA-binding protein, mitochondrial OS=Mus musculus OX=10090 GN=Slirp PE=1 SV=2	Slirp	Q9D8T7	36.6071	4	12.6	9.82	0.844	1.308	0.494	0.884	0.44	0.594	0.422	0.363	0.867	0.301	0.564117	0.0518179
Corticosteroid-binding globulin OS=Mus musculus OX=10090 GN=Serpina6 PE=1 SV=1	Serpina6	Q06770	14.8615	4	44.7	5.24	1.011	1.263	0.603	1	0.484	0.412	0.617	0.425	0.86	0.508	0.568481	0.0161711
NAD(P) transhydrogenase, mitochondrial OS=Mus musculus OX=10090 GN=Nnt PE=1 SV=1	Nnt	Q8BGK0	3.23353	1	87.4	7.74	0.7	1.053	0.424	0.259	0.643	0.36	0.327	0.236	0.263	0.252	0.569513	0.135437
Complement factor D OS=Mus musculus OX=10090 GN=Cfd PE=1 SV=1	Cfd	P03953	30.1158	4	28	6.67	0.996	1.009	1.158	2.317	0.432	0.542	0.827	0.447	1.28	1.157	0.569951	0.0975939
28S ribosomal protein S22, mitochondrial OS=Mus musculus OX=10090 GN=Mrps22 PE=1 SV=1	Mrps22	Q9CXW2	29.805	8	41.2	8.56	1.928	1.558	1.439	3.257	1.057	0.746	1.53	1.594	0.994	1.2	0.580217	0.0485499
RNA-binding motif, single-stranded-interacting protein 3 (Fragment) OS=Mus musculus OX=10090 GN=Rbms3 PE=1 SV=1	Rbms3	G3UZJ9	14.0777	1	22.7	8.6	1.87	1.151	0.803	0.566	0.604	0.778	0.452	0.526	1.256	0.213	0.581473	0.150154
Immunoglobulin kappa constant OS=Mus musculus OX=10090 GN=Igkc PE=1 SV=2	Igkc	P01837	73.8318	6	11.9	5.9	2.114	1.603	1.955	2.825	1.018	0.768	1.057	0.719	2.262	1.594	0.582009	0.0404337
SEC23-interacting protein OS=Mus musculus OX=10090 GN=Sec23ip PE=1 SV=2	Sec23ip	Q6NZC7	2.10421	1	110.7	5.94	2.098	2.416	2.183	2.458	0.877	1.049	1.459	2.302	1.241	1.067	0.582196	0.0078187
Cytochrome c oxidase subunit 6A1, mitochondrial OS=Mus musculus OX=10090 GN=Cox6a1 PE=1 SV=2	Cox6a1	P43024	61.2613	4	12.3	9.98	1.078	2.779	1.38	2.369	1.181	1.609	0.927	1.124	0.469	1.365	0.585064	0.0686043
DNA-directed RNA polymerase II subunit GRINL1A OS=Mus musculus OX=10090 GN=Polr2m PE=4 SV=1	Polr2m	A0A3B2WBC6	57.1429	2	8.6	10.48	3.012	1.674	3.756	3.15	1.415	2.28	0.517	1.135	1.942	2.897	0.585806	0.0629552
Low density lipoprotein receptor-related protein 1 OS=Mus musculus OX=10090 GN=Lrp1 PE=1 SV=1	Lrp1	A0A0R4J0I9	1.67217	5	504.4	5.36	4.372	4.445	3.263	3.096	1.74	2.934	1.094	1.699	5.343	0.547	0.58676	0.127832
A-kinase anchor protein 12 OS=Mus musculus OX=10090 GN=Akap12 PE=1 SV=1	Akap12	Q9WTQ5	13.3017	11	180.6	4.44	0.708	0.709	0.587	0.847	0.481	0.182	0.837	0.351	0.478	0.185	0.587864	0.055802
Pterin-4-alpha-carbinolamine dehydratase 2 OS=Mus musculus OX=10090 GN=Pcbd2 PE=1 SV=1	Pcbd2	A0A0R4J1R7	27.1845	2	11.7	6.79	1.271	1.528	1.109	1.721	1.322	0.845	0.476	0.798	1.187	0.349	0.589448	0.0316122
DAZ-associated protein 1 OS=Mus musculus OX=10090 GN=Dazap1 PE=1 SV=2	Dazap1	Q9JII5	10.3448	3	43.2	8.56	14.427	12.249	18.752	20.432	16.746	4.144	15.017	0.359	7.221	14.747	0.589473	0.109445
Collagen type V alpha 3 chain OS=Mus musculus OX=10090 GN=Col5a3 PE=1 SV=1	Col5a3	Q9JLI2	0.575043	1	171.9	6.8	1.568	2.1	1.664	2.155	1.086	1.526	0.24	0.055	2.132	1.599	0.591069	0.114874
Proteasome activator complex subunit 3 (Fragment) OS=Mus musculus OX=10090 GN=Psme3 PE=1 SV=1	Psme3	A2A4J3	7.14286	1	17.7	6.8	0.5	1.079	0.467	1.295	0.786	0.812	0.051	0.077	0.933	0.311	0.592637	0.227578
Immunoglobulin kappa chain variable 8-30 (Fragment) OS=Mus musculus OX=10090 GN=Igkv8-30 PE=4 SV=2	Igkv8-30	A0A140T8M3	22.314	2	13.3	6.49	1.448	1.022	1.06	0.824	0.439	0.539	0.841	0.528	0.86	0.668	0.593324	0.0117624
1-phosphatidylinositol 4,5-bisphosphate phosphodiesterase delta-1 OS=Mus musculus OX=10090 GN=Plcd1 PE=1 SV=2	Plcd1	Q8R3B1	6.08466	3	85.8	6.21	0.706	0.807	1.154	0.744	0.589	0.509	1.301	0.356	0.162	0.135	0.596502	0.178213
ATP synthase-coupling factor 6, mitochondrial OS=Mus musculus OX=10090 GN=Atp5pf PE=1 SV=1	Atp5pf	P97450	43.5185	4	12.5	9.36	1.233	0.613	0.822	1.334	0.38	0.691	0.608	0.533	0.491	0.919	0.603365	0.0427413
T cell receptor alpha joining 3 (Fragment) OS=Mus musculus OX=10090 GN=Traj3 PE=4 SV=4	Traj3	A0A0G2JFD7	36.3636	1	2.6	8.66	0.237	0.579	0.839	0.591	0.096	0.779	0.223	0.353	0.184	0.401	0.604334	0.196625
FAS-associated death domain protein OS=Mus musculus OX=10090 GN=Fadd PE=1 SV=1	Fadd	Q61160	28.2927	3	22.9	6.04	0.712	0.931	1.254	0.9	0.082	0.554	0.617	0.637	1.104	0.451	0.604863	0.0843816
Immunoglobulin heavy constant gamma 2B (Fragment) OS=Mus musculus OX=10090 GN=Ighg2b PE=1 SV=2	Ighg2b	A0A0A6YVP0	41.4815	9	44.3	6.52	0.964	0.999	1.871	1.422	0.109	0.374	0.772	0.641	1.325	1.557	0.606038	0.154175
Ankyrin-2 (Fragment) OS=Mus musculus OX=10090 GN=Ank2 PE=1 SV=2	Ank2	S4R2Q9	36.0656	3	20.5	5.85	0.946	0.524	0.377	0.416	0.118	0.426	0.541	0.271	0.47	0.239	0.608337	0.131077
NADPH:adrenodoxin oxidoreductase, mitochondrial OS=Mus musculus OX=10090 GN=Fdxr PE=1 SV=1	Fdxr	Q61578	27.5304	8	54.2	8.66	1.831	1.51	2.933	1.836	1.844	0.387	1.465	1.651	0.391	1.666	0.608631	0.0951278
MyoD family inhibitor domain-containing protein (Fragment) OS=Mus musculus OX=10090 GN=Mdfic PE=4 SV=6	Mdfic	A0A087WRW6	8.03571	1	12.2	6.93	1.2	1.724	1.65	0.852	0.897	1.125	1.225	0.659	0.432	0.616	0.608674	0.046804
von Willebrand factor OS=Mus musculus OX=10090 GN=Vwf PE=1 SV=2	Vwf	Q8CIZ8	0.853182	2	309.1	5.5	0.911	0.692	1.023	1.063	0.216	0.821	0.24	0.144	1.167	0.8	0.612271	0.150469
Inter-alpha-trypsin inhibitor heavy chain H3 OS=Mus musculus OX=10090 GN=Itih3 PE=1 SV=1	Itih3	A0A2I3BRQ3	10.1574	5	78	6.84	1.014	1.514	2.303	2.463	0.601	1.735	1.247	0.376	1.42	1.322	0.612467	0.098205
Protein mago nashi homolog OS=Mus musculus OX=10090 GN=Magoh PE=2 SV=1	Magoh	P61327	26.7123	3	17.2	6.11	8.351	5.82	7.614	4.754	3.374	7.091	1.622	5.472	5.638	1.222	0.613412	0.0988884
NADH dehydrogenase [ubiquinone] iron-sulfur protein 4, mitochondrial OS=Mus musculus OX=10090 GN=Ndufs4 PE=1 SV=3	Ndufs4	Q9CXZ1	53.1429	10	19.8	9.99	1.019	1.135	1.042	1.454	0.772	0.868	0.569	0.635	0.814	0.634	0.615341	0.00206506
WD repeat, SAM and U-box domain-containing protein 1 (Fragment) OS=Mus musculus OX=10090 GN=Wdsub1 PE=1 SV=1	Wdsub1	F6R860	4.97925	1	26	5.54	0.82	1.892	1.65	1.274	0.846	2.076	1.138	0.141	0.199	0.828	0.618405	0.222114
Caseinolytic peptidase B protein homolog OS=Mus musculus OX=10090 GN=Clpb PE=1 SV=1	Clpb	Q60649	11.5214	5	76	8.51	2.402	0.621	1.128	1.166	1.071	0.485	0.744	0.954	0.788	0.898	0.619397	0.148813
Deoxyuridine triphosphatase OS=Mus musculus OX=10090 GN=Dut PE=1 SV=1	Dut	Q8VCG1	36.5	5	21.2	9.58	0.708	1.004	1.111	0.466	0.683	0.753	0.297	0.465	0.207	0.658	0.620857	0.0911881
Coiled-coil domain-containing protein 124 OS=Mus musculus OX=10090 GN=Ccdc124 PE=1 SV=1	Ccdc124	Q9D8X2	5.99078	1	25.3	9.64	1.933	4.696	3.857	4.315	2.246	4.671	2.214	0.694	1.063	2.905	0.621264	0.146997
Prefoldin 4 OS=Mus musculus OX=10090 GN=Pfdn4 PE=1 SV=1	Pfdn4	Q6P0X1	15.5844	1	8.7	4.26	3.183	2.25	0.513	2.71	1.856	1.954	0.845	1.101	1.561	0.767	0.622612	0.161867
Syntaxin-8 OS=Mus musculus OX=10090 GN=Stx8 PE=1 SV=1	Stx8	O88983	7.62712	1	26.9	5.01	1.174	1.375	1.552	0.876	0.696	0.669	0.501	0.921	0.807	1.059	0.623267	0.0153702
Protein Hook homolog 3 OS=Mus musculus OX=10090 GN=Hook3 PE=1 SV=2	Hook3	Q8BUK6	10.1671	5	83.2	5.19	0.642	0.534	0.971	0.544	0.486	0.594	0.135	0.485	0.308	0.509	0.62356	0.0637268
Apoptotic chromatin condensation inducer in the nucleus OS=Mus musculus OX=10090 GN=Acin1 PE=1 SV=3	Acin1	Q9JIX8	1.64425	2	150.6	5.91	1.165	0.93	0.739	0.901	0.25	0.656	0.37	0.816	0.562	0.842	0.624007	0.0364175
ATP synthase subunit delta, mitochondrial OS=Mus musculus OX=10090 GN=Atp5f1d PE=1 SV=1	Atp5f1d	Q9D3D9	58.3333	4	17.6	5.08	1.193	1.372	1.025	1.704	0.694	1.082	0.843	0.809	0.682	0.854	0.62511	0.00666558
Hyccin OS=Mus musculus OX=10090 GN=Fam126a PE=1 SV=3	Fam126a	Q6P9N1	4.22265	1	57.3	7.88	8.75	9.366	9.865	4.649	7.264	8.142	6.37	6.85	0.294	1.765	0.626928	0.149295
MMS19 nucleotide excision repair protein homolog OS=Mus musculus OX=10090 GN=Mms19 PE=1 SV=1	Mms19	Q9D071	2.13385	1	113	6.21	1.648	2.395	2.488	0.985	2.208	1.299	1.403	0.381	0.028	1.767	0.628526	0.205277
LIM domain-binding protein 3 OS=Mus musculus OX=10090 GN=Ldb3 PE=1 SV=1	Ldb3	E9PYJ9	47.57	2	72.3	7.78	1.013	1.699	1.412	0.716	1.23	0.838	1.149	0.303	0.346	0.698	0.62865	0.125569
Protein PRRC1 OS=Mus musculus OX=10090 GN=Prrc1 PE=1 SV=1	Prrc1	Q3UPH1	6.32054	2	46.3	5.95	2.113	1.943	1.767	0.242	1.504	0.022	1.592	0.673	1.214	0.716	0.628854	0.25294
Bleomycin hydrolase OS=Mus musculus OX=10090 GN=Blmh PE=1 SV=1	Blmh	Q8R016	26.8132	7	52.5	6.48	3.341	4.985	3.642	4.397	3.856	2.434	1.959	2.789	3.271	1.26	0.63424	0.0276199
Cullin-1 OS=Mus musculus OX=10090 GN=Cul1 PE=1 SV=1	Cul1	Q9WTX6	8.76289	5	89.6	8	0.666	0.998	1.51	1.031	0.188	0.556	1.508	1.026	0.352	0.372	0.634483	0.223264
Gephyrin OS=Mus musculus OX=10090 GN=Gphn PE=1 SV=2	Gphn	Q8BUV3	10.013	4	83.2	5.6	0.962	1.758	1.163	1.274	0.694	1.13	1.112	0.187	0.856	0.935	0.635253	0.0680806
Caspase-6 OS=Mus musculus OX=10090 GN=Casp6 PE=1 SV=1	Casp6	O08738	3.98551	1	31.6	6.89	3.01	1.645	1.988	1.354	1	1.431	0.758	2.143	0.834	1.466	0.636239	0.0989542
Mitochondrial import inner membrane translocase subunit Tim13 OS=Mus musculus OX=10090 GN=Timm13 PE=1 SV=1	Timm13	P62075	53.6842	4	10.5	8.18	1.153	1.494	0.98	1.47	0.91	0.957	0.746	0.86	0.575	0.828	0.637761	0.00515257
ATP synthase F(0) complex subunit C1, mitochondrial OS=Mus musculus OX=10090 GN=Atp5mc1 PE=1 SV=1	Atp5mc1	Q9CR84	22.7941	1	14.2	10.01	1.183	1.546	2.211	1.695	0.711	1.015	1.076	1.1	0.939	1.507	0.63783	0.0232894
Selenide, water dikinase 1 OS=Mus musculus OX=10090 GN=Sephs1 PE=1 SV=1	Sephs1	Q8BH69	9.94898	3	42.9	5.97	1.64	1.114	1.025	1.173	0.59	0.688	1.041	0.73	1.082	0.614	0.638799	0.0202135
Cytochrome c oxidase assembly factor 7 OS=Mus musculus OX=10090 GN=Coa7 PE=1 SV=1	Coa7	Q921H9	35.4978	5	25.6	6.29	0.912	0.974	0.915	0.901	0.664	0.664	0.654	0.647	0.407	0.513	0.639114	0.000350447
Glutathione S-transferase theta-3 OS=Mus musculus OX=10090 GN=Gstt3 PE=1 SV=1	Gstt3	Q99L20	14.1079	2	27.4	7.74	1.257	2.608	3.383	1.458	1.61	0.109	1.922	2.081	1.178	1.467	0.640708	0.182273
Cytochrome b-c1 complex subunit 10 OS=Mus musculus OX=10090 GN=Uqcr11 PE=3 SV=1	Uqcr11	Q9CPX8	21.4286	1	6.5	9.82	0.875	1.07	1.06	1.171	0.761	0.749	0.556	0.662	0.546	0.771	0.645754	0.000864927
Acyl carrier protein (Fragment) OS=Mus musculus OX=10090 GN=Ndufab1 PE=1 SV=1	Ndufab1	F8WJ64	28.9062	6	14.4	4.77	0.907	0.935	0.911	0.991	0.761	0.624	0.45	0.601	0.497	0.695	0.646011	0.000666636
RasGAP-activating-like protein 1 OS=Mus musculus OX=10090 GN=Rasal1 PE=1 SV=2	Rasal1	Q9Z268	1.25156	1	89.3	6.37	1.741	1.052	0.248	1.23	0.379	1.129	0.775	1.319	0.494	0.046	0.646531	0.306998
Thyroid hormone receptor-associated protein 3 OS=Mus musculus OX=10090 GN=Thrap3 PE=1 SV=1	Thrap3	Q569Z6	1.89274	1	108.1	10.17	0.661	1.372	0.606	1.109	0.935	0.605	0.628	0.464	0.209	0.796	0.646923	0.127552
Cytosolic 5'-nucleotidase 1A OS=Mus musculus OX=10090 GN=Nt5c1a PE=1 SV=1	Nt5c1a	A3KFX0	13.6986	3	40.7	7.06	1.828	3.252	1.043	2.074	0.374	2.209	1.714	0.722	1.447	1.51	0.648693	0.186163
Predicted gene 20708 OS=Mus musculus OX=10090 GN=Gm20708 PE=4 SV=1	Gm20708	H3BKF4	11.6129	1	16.8	8.72	0.865	0.033	0.788	0.419	0.399	0.593	0.026	0.647	0.183	0.21	0.651781	0.37788
Immunoglobulin kappa variable 17-121 (Fragment) OS=Mus musculus OX=10090 GN=Igkv17-121 PE=4 SV=4	Igkv17-121	A0A0G2JFA8	13.6752	1	12.9	4.36	0.978	1.431	1.629	0.757	1.076	1.397	1.194	0.129	0.869	0.029	0.652624	0.245357
C-Jun-amino-terminal kinase-interacting protein 3 OS=Mus musculus OX=10090 GN=Mapk8ip3 PE=1 SV=1	Mapk8ip3	E9Q6E0	1.30168	1	144.1	5.4	0.428	2.2	1.767	2.439	2.243	1.751	1.053	0.536	0.347	0.763	0.652912	0.285223
ATP-dependent RNA helicase DDX3Y OS=Mus musculus OX=10090 GN=Ddx3y PE=1 SV=2	Ddx3y	Q62095	34.8024	4	73.4	7.53	0.654	0.789	2.352	2.056	0.833	1.1	1.267	1.029	0.784	0.718	0.652994	0.195138
Coronin-1B OS=Mus musculus OX=10090 GN=Coro1b PE=1 SV=1	Coro1b	Q9WUM3	19.0083	7	53.9	5.78	2.412	2.974	1.716	2.938	1.168	1.685	1.523	1.079	2.153	2.233	0.653453	0.0333428
Cytochrome b-c1 complex subunit 7 OS=Mus musculus OX=10090 GN=Uqcrb PE=1 SV=1	Uqcrb	Q9CQB4	68.4685	14	13.6	9.11	0.924	1.493	1.002	1.409	0.994	0.862	0.645	0.798	0.64	0.801	0.654515	0.0134786
28S ribosomal protein S5, mitochondrial OS=Mus musculus OX=10090 GN=Mrps5 PE=1 SV=1	Mrps5	Q99N87	9.49074	3	48.2	10.14	0.917	0.375	0.369	0.784	0.943	0.351	0.406	0.194	0.137	0.394	0.661213	0.291853
E3 ubiquitin-protein ligase BRE1A OS=Mus musculus OX=10090 GN=Rnf20 PE=1 SV=2	Rnf20	Q5DTM8	1.13052	1	113.4	5.96	0.997	1.222	1.316	1.068	1.273	1.172	0.079	0.985	0.684	0.376	0.661742	0.152463
Glia maturation factor beta OS=Mus musculus OX=10090 GN=Gmfb PE=1 SV=3	Gmfb	Q9CQI3	35.9155	3	16.7	5.16	0.981	1.021	1.372	1.281	1.131	0.742	0.406	0.614	0.478	1.251	0.661941	0.0759042
Receptor-type tyrosine-protein phosphatase C OS=Mus musculus OX=10090 GN=Ptprc PE=1 SV=4	Ptprc	P06800	0.773395	1	144.7	5.94	0.9	0.912	1.176	0.858	0.586	0.735	0.505	0.673	0.713	0.618	0.663893	0.00206183
RIKEN cDNA 2310061I04 gene (Fragment) OS=Mus musculus OX=10090 GN=2310061I04Rik PE=1 SV=1	2310061I04Rik	F6X1P1	15.566	3	24.6	8.05	0.856	0.769	0.95	0.819	0.622	0.583	0.738	0.557	0.345	0.541	0.665095	0.00432137
Threonine--tRNA ligase, mitochondrial OS=Mus musculus OX=10090 GN=Tars2 PE=1 SV=1	Tars2	Q3UQ84	7.46888	4	81.6	7.87	0.795	0.734	0.854	0.556	0.391	0.457	0.576	0.617	0.604	0.288	0.665306	0.0198742
Heterogeneous nuclear ribonucleoproteins C1/C2 (Fragment) OS=Mus musculus OX=10090 GN=Hnrnpc PE=1 SV=1	Hnrnpc	A0A2I3BRM6	56.4103	1	12.8	9.5	0.669	0.322	1.362	0.678	0.332	0.712	0.125	0.153	0.648	1.06	0.666447	0.348854
Protein farnesyltransferase/geranylgeranyltransferase type-1 subunit alpha OS=Mus musculus OX=10090 GN=Fnta PE=1 SV=1	Fnta	Q61239	12.9973	3	44	4.93	2.48	3.305	2.965	3.325	2.035	1.983	2.752	2.249	2.752	0.314	0.667219	0.0717864
3-oxoacyl-[acyl-carrier-protein] synthase, mitochondrial OS=Mus musculus OX=10090 GN=Oxsm PE=1 SV=1	Oxsm	Q9D404	39.8693	10	48.6	7.06	0.953	0.737	0.835	0.941	0.759	0.516	0.605	0.444	0.408	0.737	0.667244	0.00973621
Serine protease 38 OS=Mus musculus OX=10090 GN=Prss38 PE=2 SV=1	Prss38	Q3UKY7	2.48447	1	35.7	7.84	1.201	1.153	1.116	0.947	0.228	0.633	0.205	0.571	0.511	2.278	0.668025	0.384061
Ras-related protein Rap-1b OS=Mus musculus OX=10090 GN=Rap1b PE=1 SV=2	Rap1b	Q99JI6	27.7174	2	20.8	5.78	0.337	0.702	0.501	2.387	0.694	0.529	0.888	0.397	0.395	1.039	0.669213	0.438992
RIKEN cDNA 4931406C07 gene OS=Mus musculus OX=10090 GN=4931406C07Rik PE=1 SV=1	4931406C07Rik	A0A1L1SSF8	13.8298	3	31.3	6.52	0.984	0.864	0.951	1.076	1.234	0.487	0.206	0.121	1.342	0.501	0.669419	0.264662
Ubiquitin-like protein 4A OS=Mus musculus OX=10090 GN=Ubl4a PE=1 SV=1	Ubl4a	P21126	30.5732	4	17.8	8.44	0.778	1.188	2.682	2.04	1.173	1.009	0.202	1.811	1.579	0.982	0.673445	0.251933
Electron transfer flavoprotein regulatory factor 1 OS=Mus musculus OX=10090 GN=Etfrf1 PE=1 SV=1	Etfrf1	Q91V16	20.9302	2	10.4	9.73	0.936	1.431	1.167	0.969	0.168	0.657	1.013	1.105	0.641	0.968	0.673921	0.101674
Ankyrin-2 (Fragment) OS=Mus musculus OX=10090 GN=Ank2 PE=1 SV=2	Ank2	S4R2T7	22.6415	1	131.1	8.25	2.02	0.86	2.425	2.037	1.893	2.073	1.513	1.102	0.804	0.059	0.675928	0.237755
UDP-N-acetylglucosamine--peptide N-acetylglucosaminyltransferase 110 kDa subunit OS=Mus musculus OX=10090 GN=Ogt PE=1 SV=2	Ogt	Q8CGY8	1.62524	1	116.9	6.7	0.927	1.032	1.256	0.803	0.841	0.741	0.608	0.704	0.487	0.695	0.67629	0.0104431
m7GpppX diphosphatase OS=Mus musculus OX=10090 GN=Dcps PE=1 SV=1	Dcps	Q9DAR7	24.8521	6	39	6.48	1.207	1.705	2.111	1.502	1.031	0.981	1.052	0.779	1.568	1.215	0.676986	0.0316283
Succinate--CoA ligase [GDP-forming] subunit beta, mitochondrial OS=Mus musculus OX=10090 GN=Suclg2 PE=1 SV=3	Suclg2	Q9Z2I8	50.3464	20	46.8	7.02	1.287	1.042	1.152	1.172	0.803	0.822	0.745	0.636	0.788	0.938	0.677986	0.000388119
Tubulin-specific chaperone A OS=Mus musculus OX=10090 GN=Tbca PE=1 SV=1	Tbca	A0A1Y7VJ48	45.2381	4	9.9	4.6	5.695	3.721	1.331	7.327	1.368	5.257	0.984	3.76	1.943	5.082	0.67847	0.331312
U6 snRNA-associated Sm-like protein LSm8 OS=Mus musculus OX=10090 GN=Lsm8 PE=1 SV=3	Lsm8	Q6ZWM4	47.9167	3	10.4	4.48	2.042	2.323	2.393	2.827	0.929	1.512	1.729	1.418	2.296	1.881	0.679186	0.0210109
Leukocyte elastase inhibitor A OS=Mus musculus OX=10090 GN=Serpinb1a PE=1 SV=1	Serpinb1a	Q9D154	2.90237	1	42.5	6.21	0.598	0.655	1.23	1.22	0.045	0.405	2.178	0.094	0.233	0.827	0.680889	0.516204
Proline-rich AKT1 substrate 1 (Fragment) OS=Mus musculus OX=10090 GN=Akt1s1 PE=1 SV=9	Akt1s1	F6R8S6	7.69231	1	26	4.49	0.641	1.071	1.254	0.699	0.468	0.396	0.922	0.291	0.511	1.162	0.682128	0.201078
28S ribosomal protein S26, mitochondrial OS=Mus musculus OX=10090 GN=Mrps26 PE=1 SV=1	Mrps26	Q80ZS3	23.5	4	23.4	9.96	1.042	1.166	0.796	1.318	0.784	0.721	1.199	0.589	0.7	0.439	0.683634	0.0613066
Gamma-synuclein OS=Mus musculus OX=10090 GN=Sncg PE=1 SV=1	Sncg	Q9Z0F7	28.4553	3	13.2	4.65	5.877	8.597	5.628	9.594	2.874	9.994	5.818	0.399	4.894	6.512	0.684514	0.239634
Histone H2A type 2-C OS=Mus musculus OX=10090 GN=Hist2h2ac PE=1 SV=3	Hist2h2ac	Q64523	58.1395	1	14	10.9	0.467	1.238	1.181	1.534	0.354	0.483	1.652	0.378	0.842	0.832	0.684917	0.289589
Frataxin, mitochondrial OS=Mus musculus OX=10090 GN=Fxn PE=1 SV=1	Fxn	O35943	25.1208	4	22.9	8.02	0.726	1.131	1.113	1.255	0.405	1.02	0.505	0.694	0.89	0.827	0.68497	0.057739
Nucleoside diphosphate kinase 3 OS=Mus musculus OX=10090 GN=Nme3 PE=1 SV=3	Nme3	Q9WV85	14.2012	2	19.1	6.68	0.758	1.423	1.008	0.125	0.105	1.015	0.231	0.2	1.048	0.807	0.685174	0.423486
Dystonin OS=Mus musculus OX=10090 GN=Dst PE=1 SV=2	Dst	E9Q9X1	1.10721	5	835.2	5.31	0.694	0.848	0.712	0.889	0.741	0.723	0.089	0.399	1.238	0.042	0.685545	0.323881
Acyl-coenzyme A thioesterase THEM4 OS=Mus musculus OX=10090 GN=Them4 PE=1 SV=1	Them4	Q3UUI3	21.7391	4	26	9.64	5.252	2.353	3.904	5.563	1.015	1.175	7.437	3.386	1.147	3.421	0.686543	0.364226
Thioredoxin, mitochondrial (Fragment) OS=Mus musculus OX=10090 GN=Txn2 PE=1 SV=1	Txn2	G3UZY2	47.6923	4	14.2	5.81	1.491	1.315	1.055	1.293	0.793	1.15	0.864	0.848	0.931	0.726	0.687104	0.00448175
Synaptobrevin homolog YKT6 OS=Mus musculus OX=10090 GN=Ykt6 PE=1 SV=1	Ykt6	Q9CQW1	21.7172	3	22.3	6.35	2.012	0.829	2.621	1.616	0.832	0.836	0.968	1.283	1.165	2.212	0.6872	0.201982
Heterogeneous nuclear ribonucleoprotein F OS=Mus musculus OX=10090 GN=Hnrnpf PE=1 SV=3	Hnrnpf	Q9Z2X1	51.5663	10	45.7	5.49	1.426	1.564	1.437	1.455	1.198	0.896	1.09	0.938	0.971	0.993	0.689788	7.89888e-05
Sulfite oxidase, mitochondrial OS=Mus musculus OX=10090 GN=Suox PE=1 SV=2	Suox	Q8R086	33.1502	10	60.7	6.54	1.012	1.211	0.928	1.219	0.849	0.93	0.608	0.597	0.783	0.758	0.690313	0.00507086
1-acylglycerol-3-phosphate O-acyltransferase ABHD5 OS=Mus musculus OX=10090 GN=Abhd5 PE=1 SV=1	Abhd5	Q9DBL9	9.40171	2	39.1	6.79	0.984	1.173	0.98	0.719	0.063	0.684	1.051	1.272	0.072	0.855	0.691044	0.297614
Septin-8 OS=Mus musculus OX=10090 GN=Septin8 PE=1 SV=4	Septin8	Q8CHH9	27.972	6	49.8	6	0.592	1.113	1.299	0.998	0.786	0.74	0.876	0.588	0.781	0.384	0.692154	0.0728198
Thioredoxin domain-containing protein 17 OS=Mus musculus OX=10090 GN=Txndc17 PE=1 SV=1	Txndc17	Q9CQM5	32.5203	3	14	4.77	1.162	0.71	0.893	1.356	0.704	1.255	0.477	0.746	0.437	0.671	0.694006	0.130813
ATP synthase subunit d, mitochondrial OS=Mus musculus OX=10090 GN=Atp5pd PE=1 SV=3	Atp5pd	Q9DCX2	77.6398	14	18.7	5.69	1.066	1.305	1.066	1.299	0.867	0.902	0.792	0.795	0.678	0.908	0.695664	0.000871101
Prolyl 4-hydroxylase subunit alpha-1 OS=Mus musculus OX=10090 GN=P4ha1 PE=1 SV=2	P4ha1	Q60715	5.05618	2	60.9	5.9	0.991	1.01	0.719	1.084	0.426	0.77	0.541	0.78	0.986	0.467	0.695759	0.0539725
SWI/SNF complex subunit SMARCC2 OS=Mus musculus OX=10090 GN=Smarcc2 PE=1 SV=1	Smarcc2	Q3UID0	1.85841	1	124.6	5.47	0.534	0.391	1.096	1.121	0.508	0.607	0.466	0.508	0.595	0.596	0.695947	0.155644
SEC24 related gene family, member C (S. cerevisiae), isoform CRA_a OS=Mus musculus OX=10090 GN=Sec24c PE=1 SV=1	Sec24c	G3X972	7.39051	5	118.5	6.84	0.388	0.673	0.735	0.498	0.174	0.81	0.089	0.545	0.053	0.727	0.69689	0.369036
GMP synthase [glutamine-hydrolyzing] OS=Mus musculus OX=10090 GN=Gmps PE=1 SV=2	Gmps	Q3THK7	5.77201	3	76.7	6.73	1.778	4.489	4.49	0.398	1.272	1.99	5.704	1.075	0.206	1.461	0.699716	0.529172
Myosin-7 OS=Mus musculus OX=10090 GN=Myh7 PE=2 SV=1	Myh7	Q91Z83	67.1835	36	222.7	5.76	1.574	0.433	0.694	0.868	0.319	0.421	0.448	0.659	0.52	1.383	0.700476	0.362237
Endothelial differentiation-related factor 1 OS=Mus musculus OX=10090 GN=Edf1 PE=1 SV=1	Edf1	Q9JMG1	18.9189	2	16.4	9.99	1.12	1.036	1.157	1.168	0.365	0.809	1.191	0.879	0.729	0.747	0.702224	0.0420927
Ras-related protein Rab-3A OS=Mus musculus OX=10090 GN=Rab3a PE=1 SV=1	Rab3a	P63011	30	3	25	5.03	0.653	1.634	0.849	1.407	0.733	0.593	1.114	1.073	1.15	0.135	0.704087	0.251933
Nuclear transport factor 2 OS=Mus musculus OX=10090 GN=Nutf2 PE=1 SV=1	Nutf2	P61971	83.4646	5	14.5	5.38	1.324	1.208	1.341	1.354	0.956	1.175	0.841	0.945	0.702	0.905	0.704547	0.00172188
Sorbin and SH3 domain-containing protein 2 OS=Mus musculus OX=10090 GN=Sorbs2 PE=1 SV=2	Sorbs2	Q3UTJ2	30.0847	2	132.3	8.53	3.889	3.608	2.847	4.633	4.432	0.927	2.014	2.766	1.859	3.831	0.704591	0.167908
CXXC motif containing zinc binding protein OS=Mus musculus OX=10090 GN=Czib PE=1 SV=1	Czib	Q8BHG2	17.5	2	18	5.12	1.533	1.65	1.229	1.229	1.32	0.965	0.668	1.274	0.808	0.945	0.70673	0.02917
Vesicle transport through interaction with t-SNAREs 1B homolog OS=Mus musculus OX=10090 GN=Vti1b PE=1 SV=1	Vti1b	Q91XH6	5.60345	1	26.7	9.04	0.319	0.754	0.726	0.593	0.416	0.404	0.398	1.002	0.065	0.256	0.708194	0.356596
Paralemmin-1 OS=Mus musculus OX=10090 GN=Palm PE=1 SV=1	Palm	Q9Z0P4	16.9713	5	41.6	4.84	1.562	0.205	3.831	2.396	2.499	0.879	0.59	1.12	2.084	1.348	0.710533	0.437093
Cytochrome c oxidase subunit 6B1 OS=Mus musculus OX=10090 GN=Cox6b1 PE=1 SV=2	Cox6b1	P56391	62.7907	6	10.1	8.72	1.138	1.307	1.046	1.3	0.871	0.924	0.858	0.845	0.742	0.872	0.711334	0.000383743
Tetratricopeptide repeat protein 7B OS=Mus musculus OX=10090 GN=Ttc7b PE=1 SV=1	Ttc7b	A0A1Y7VL44	3.48837	2	96	6.87	0.771	0.76	1.366	0.545	0.689	0.665	0.667	0.385	0.472	0.797	0.711795	0.159279
Pro-cathepsin H OS=Mus musculus OX=10090 GN=Ctsh PE=1 SV=2	Ctsh	P49935	4.5045	1	37.1	8.4	1.628	1.673	1.431	1.653	1.189	1.111	1.499	1.567	1.081	0.388	0.713652	0.0703313
Cbx3 protein OS=Mus musculus OX=10090 GN=Cbx3 PE=1 SV=1	Cbx3	Q9DCC5	39.3443	5	20.8	5.33	4.513	2.757	2.416	7.772	3.935	3.973	2.122	2.61	4.038	2.017	0.713904	0.284196
Protein phosphatase 1G OS=Mus musculus OX=10090 GN=Ppm1g PE=1 SV=3	Ppm1g	Q61074	2.21402	1	58.7	4.39	0.684	1.374	0.943	0.555	0.442	0.439	0.953	0.612	0.139	1.229	0.715036	0.334393
Guanine nucleotide-binding protein G(I)/G(S)/G(T) subunit beta-1 OS=Mus musculus OX=10090 GN=Gnb1 PE=1 SV=3	Gnb1	P62874	45.5882	6	37.4	6	1.192	1.049	1.096	1.003	0.816	0.832	1.027	0.625	0.864	0.492	0.715207	0.0160933
Fatty acid synthase OS=Mus musculus OX=10090 GN=Fasn PE=1 SV=2	Fasn	P19096	5.87061	9	272.3	6.58	0.999	1.24	1.243	1.204	1.502	0.917	0.993	0.118	0.767	0.737	0.716176	0.191996
Lysosomal alpha-glucosidase OS=Mus musculus OX=10090 GN=Gaa PE=1 SV=2	Gaa	P70699	3.88248	3	106.2	5.83	1.412	1.21	1.167	1.343	0.994	1.278	1.144	1.206	0.102	0.794	0.71681	0.148186
Protein phosphatase PTC7 homolog OS=Mus musculus OX=10090 GN=Pptc7 PE=1 SV=1	Pptc7	Q6NVE9	23.871	5	33	5.27	2.128	0.667	0.692	1.598	0.75	0.905	1.156	0.65	0.716	1.313	0.719764	0.289651
Ribosome-recycling factor, mitochondrial OS=Mus musculus OX=10090 GN=Mrrf PE=1 SV=1	Mrrf	Q9D6S7	39.313	6	29	9.85	1.096	1.423	1.057	1.138	0.935	0.859	0.667	0.857	0.679	1.093	0.719842	0.0137785
L-2-hydroxyglutarate dehydrogenase, mitochondrial OS=Mus musculus OX=10090 GN=L2hgdh PE=1 SV=1	L2hgdh	Q91YP0	34.6983	12	50.9	8.29	1.286	0.949	1.136	0.748	0.626	0.687	0.814	0.629	0.851	0.845	0.720563	0.0275181
Vascular endothelial growth factor receptor 1 OS=Mus musculus OX=10090 GN=Flt1 PE=1 SV=1	Flt1	P35969	1.65041	1	149.8	8.31	0.789	1.366	1.489	1.19	0.9	1.107	1.107	0.818	0.511	0.798	0.722797	0.0784468
ATP-dependent (S)-NAD(P)H-hydrate dehydratase OS=Mus musculus OX=10090 GN=Naxd PE=1 SV=1	Naxd	Q9CZ42	43.1487	9	36.7	7.77	1.021	1.443	1.107	1.096	1.01	0.822	0.76	0.814	0.766	0.89	0.723091	0.00648236
Methylmalonyl-CoA epimerase, mitochondrial OS=Mus musculus OX=10090 GN=Mcee PE=1 SV=1	Mcee	Q9D1I5	54.4944	5	19	9.09	0.954	1.495	0.942	1.126	0.911	0.983	0.68	0.933	0.613	0.789	0.724522	0.0401892
Complement component 1 Q subcomponent-binding protein, mitochondrial OS=Mus musculus OX=10090 GN=C1qbp PE=1 SV=1	C1qbp	Q8R5L1	62.0072	11	31	4.87	0.922	1.302	0.996	1.177	0.912	0.91	0.608	0.802	0.689	0.864	0.725495	0.0119795
Acyl-Coenzyme A dehydrogenase family, member 12 OS=Mus musculus OX=10090 GN=Acad12 PE=1 SV=1	Acad12	D3Z7X0	40.9009	22	61.4	9.36	1.109	0.868	0.874	0.91	0.754	0.703	0.575	0.636	0.67	0.761	0.72658	0.00218766
Small integral membrane protein 11A OS=Mus musculus OX=10090 GN=Smim11a PE=1 SV=1	Smim11a	Q99J19	27.2727	1	6.3	10.01	1.251	0.78	1.24	0.065	0.599	0.049	0.211	1.149	0.717	0.917	0.727818	0.480038
Uridine phosphorylase 1 OS=Mus musculus OX=10090 GN=Upp1 PE=1 SV=2	Upp1	P52624	3.53698	1	34.1	6.58	7.329	35.696	9.02	7.719	20.951	6.315	4.805	6.567	2.55	24.112	0.728421	0.589017
Cytochrome c oxidase assembly factor 3 homolog, mitochondrial OS=Mus musculus OX=10090 GN=Coa3 PE=1 SV=1	Coa3	Q9D2R6	38.8889	4	12	9.86	1.128	0.949	0.953	1.168	0.603	0.275	0.835	0.864	0.932	1.085	0.729554	0.101159
Rad23a protein OS=Mus musculus OX=10090 GN=Rad23a PE=1 SV=1	Rad23a	Q8CAP3	37.5691	1	39.6	4.58	0.929	1.235	1.144	0.545	0.388	1.075	0.498	0.255	0.995	1.007	0.729821	0.273482
Synaptopodin (Fragment) OS=Mus musculus OX=10090 GN=Synpo PE=1 SV=1	Synpo	E0CYK1	80	1	1.8	4.45	1.303	1.14	1.261	1.605	1.086	0.987	0.667	1.078	0.744	1.256	0.730583	0.0323421
Polyadenylate-binding protein 2 OS=Mus musculus OX=10090 GN=Pabpn1 PE=1 SV=3	Pabpn1	Q8CCS6	12.5828	3	32.3	5.17	0.618	1.316	1.259	1.366	0.728	0.932	0.88	0.445	0.73	1.293	0.732324	0.164805
Regulator of chromosome condensation OS=Mus musculus OX=10090 GN=Rcc1 PE=1 SV=1	Rcc1	Q8VE37	22.0903	4	44.9	8.1	0.703	0.138	0.579	0.838	0.75	0.52	0.497	0.096	0.069	0.549	0.732507	0.434065
U2 small nuclear ribonucleoprotein A' OS=Mus musculus OX=10090 GN=Snrpa1 PE=1 SV=2	Snrpa1	P57784	10.1961	2	28.3	8.62	0.769	1.109	1.227	0.948	0.01	0.992	1.125	0.464	0.909	0.955	0.732791	0.272664
Cell division cycle 5-like protein OS=Mus musculus OX=10090 GN=Cdc5l PE=1 SV=2	Cdc5l	Q6A068	1.24688	1	92.1	8.02	2.042	0.405	1.896	2.028	1.443	1.731	2.035	0.95	0.543	0.306	0.733323	0.391377
Heterogeneous nuclear ribonucleoprotein A/B OS=Mus musculus OX=10090 GN=Hnrnpab PE=1 SV=1	Hnrnpab	Q80XR6	20.9003	6	33.8	5.83	1.403	1.646	1.666	2.119	1.068	1.212	1.062	1.15	1.323	1.713	0.734367	0.0296743
NADH dehydrogenase [ubiquinone] flavoprotein 3, mitochondrial OS=Mus musculus OX=10090 GN=Ndufv3 PE=1 SV=1	Ndufv3	Q8BK30	16.3462	2	11.8	9.35	0.702	1.484	1.202	0.35	0.783	0.638	1.338	0.039	1.014	0.31	0.735152	0.451039
Tyrosine-protein kinase Lyn OS=Mus musculus OX=10090 GN=Lyn PE=1 SV=4	Lyn	P25911	8.20312	2	58.8	7.15	1.031	0.811	0.918	0.656	1.014	0.194	0.873	0.371	0.181	1.134	0.735168	0.349733
Ubiquilin-1 OS=Mus musculus OX=10090 GN=Ubqln1 PE=1 SV=1	Ubqln1	Q8R317	10.9966	2	61.9	4.94	8.696	8.57	5.709	12.708	7.961	6.142	7.06	5.411	0.437	12.353	0.735439	0.330384
Serine/arginine-rich splicing factor 3 OS=Mus musculus OX=10090 GN=Srsf3 PE=1 SV=1	Srsf3	P84104	23.1707	3	19.3	11.65	1.272	1.729	1.094	1.576	1.042	1.197	1.292	0.817	1.195	0.72	0.736261	0.0513196
28S ribosomal protein S27, mitochondrial OS=Mus musculus OX=10090 GN=Mrps27 PE=1 SV=2	Mrps27	Q8BK72	17.5904	6	47.7	5.5	0.348	1.437	1.068	0.786	0.705	0.524	0.733	0.525	0.776	0.762	0.737382	0.246543
Scaffold attachment factor B1 OS=Mus musculus OX=10090 GN=Safb PE=1 SV=2	Safb	D3YXK2	4.58911	2	105	5.35	2.076	1.782	1.936	2.18	0.231	2.641	0.161	2.342	1.865	1.58	0.737397	0.362305
NEDD8 OS=Mus musculus OX=10090 GN=Nedd8 PE=1 SV=2	Nedd8	P29595	34.5679	2	9	7.25	1.286	1.984	1.773	2.033	1.118	1.66	1.688	1.416	0.752	1.205	0.738553	0.0754487
Proline dehydrogenase 1, mitochondrial OS=Mus musculus OX=10090 GN=Prodh PE=1 SV=2	Prodh	Q9WU79	17.3623	6	68	8.24	1.113	0.845	1.436	0.721	1.121	0.7	0.415	0.81	0.508	1.006	0.738761	0.191389
Immunoglobulin heavy variable V1-74 OS=Mus musculus OX=10090 GN=Ighv1-74 PE=4 SV=1	Ighv1-74	A0A075B5Y1	12.931	1	12.9	8.88	1.257	1.966	1.375	1.954	1.68	0.983	1.018	0.038	1.818	1.724	0.738807	0.290089
Astrocytic phosphoprotein PEA-15 OS=Mus musculus OX=10090 GN=Pea15 PE=1 SV=1	#VALUE!	Q62048	44.6154	4	15	5.02	0.575	1.524	1.473	1.045	0.783	1.115	0.815	0.421	0.779	1.206	0.739152	0.218807
Keratin, type I cytoskeletal 16 OS=Mus musculus OX=10090 GN=Krt16 PE=1 SV=3	Krt16	Q9Z2K1	7.03625	2	51.6	5.2	1.343	1.265	0.439	0.815	0.648	0.906	0.312	1.182	0.285	0.949	0.739168	0.341969
Inactive hydroxysteroid dehydrogenase-like protein 1 (Fragment) OS=Mus musculus OX=10090 GN=Hsdl1 PE=1 SV=1	Hsdl1	A0A1D5RM62	34.6535	2	11.2	7.43	1.175	0.289	0.963	0.719	0.87	0.432	0.766	0.469	0.24	0.717	0.740411	0.322981
TBC1 domain family member 4 OS=Mus musculus OX=10090 GN=Tbc1d4 PE=1 SV=1	Tbc1d4	E0CX53	6.73813	5	147.2	7.39	1.332	1.576	1.247	1.26	0.261	1.09	1.119	1.519	0.798	1.228	0.740536	0.162443
Gbp6 protein OS=Mus musculus OX=10090 GN=Gbp7 PE=1 SV=2	Gbp7	Q91Z40	2.03762	1	72.7	6.33	3.816	5.17	4.047	5.228	2.028	0.597	4.081	3.367	7.212	3.012	0.740996	0.343824
Serine/threonine-protein phosphatase PP1-gamma catalytic subunit OS=Mus musculus OX=10090 GN=Ppp1cc PE=1 SV=1	Ppp1cc	P63087	49.5356	2	37	6.54	1.325	1.704	1.935	1.603	0.609	1.093	1.88	0.437	1.955	1.331	0.741587	0.243738
Glutamyl-tRNA(Gln) amidotransferase subunit A, mitochondrial OS=Mus musculus OX=10090 GN=Qrsl1 PE=1 SV=1	Qrsl1	Q9CZN8	5.71429	2	56.7	5.95	0.813	2.798	2.357	3.077	1.502	2.928	1.143	2.186	2.102	0.209	0.742215	0.379356
Four and a half LIM domains protein 2 OS=Mus musculus OX=10090 GN=Fhl2 PE=1 SV=1	Fhl2	O70433	76.7025	22	32.1	7.3	1.108	1.393	1.09	0.939	0.686	0.882	0.69	0.998	0.844	0.944	0.742311	0.0192242
Thymidylate kinase OS=Mus musculus OX=10090 GN=Dtymk PE=1 SV=2	Dtymk	P97930	14.6226	3	23.9	7.9	2.144	2.741	3.87	0.707	1.889	2.442	0.731	3.078	0.485	1.912	0.742408	0.425903
Ubiquinone biosynthesis protein COQ9, mitochondrial OS=Mus musculus OX=10090 GN=Coq9 PE=1 SV=1	Coq9	Q8K1Z0	47.9233	12	35.1	5.92	1.031	1.076	0.821	1.003	0.772	0.732	0.673	0.726	0.687	0.788	0.742474	0.000964993
NADH dehydrogenase [ubiquinone] 1 alpha subcomplex subunit 5 OS=Mus musculus OX=10090 GN=Ndufa5 PE=1 SV=3	Ndufa5	Q9CPP6	65.5172	10	13.4	8.1	1.024	1.207	1.104	1.224	0.964	0.882	0.829	0.869	0.677	0.857	0.742561	0.00131372
Mitochondrial import inner membrane translocase subunit Tim17-B OS=Mus musculus OX=10090 GN=Timm17b PE=1 SV=1	Timm17b	Q9Z0V7	30.2326	3	18.3	9.03	0.738	0.675	1.017	0.479	0.662	0.506	0.085	0.568	0.663	0.758	0.742982	0.249444
Ubiquinol-cytochrome-c reductase complex assembly factor 2 OS=Mus musculus OX=10090 GN=Uqcc2 PE=1 SV=1	Uqcc2	Q9CQY6	51.4706	5	16.3	9.19	1.087	1.06	0.887	1.336	1.099	0.766	0.695	0.503	0.914	0.898	0.743707	0.0599886
Neutral alpha-glucosidase AB OS=Mus musculus OX=10090 GN=Ganab PE=1 SV=1	Ganab	Q8BHN3	13.5593	8	106.8	6.06	1.873	0.957	1.472	1.705	0.71	1.871	1.064	1.116	0.651	1.303	0.745242	0.203506
Single-stranded DNA binding protein 1 OS=Mus musculus OX=10090 GN=Ssbp1 PE=1 SV=1	Ssbp1	Q8R2K3	44.5946	6	17.1	9.79	1.109	1.805	1.255	1.898	1.174	1.226	0.887	1.299	0.973	1.267	0.750069	0.0652351
Protein ABHD11 OS=Mus musculus OX=10090 GN=Abhd11 PE=1 SV=1	Abhd11	Q8K4F5	46.9055	8	33.5	9.61	1.135	1.058	1.155	1.096	0.809	0.832	0.69	0.847	0.952	0.87	0.750075	0.000355342
28S ribosomal protein S14, mitochondrial OS=Mus musculus OX=10090 GN=Mrps14 PE=1 SV=1	Mrps14	D3Z2K2	12.2951	1	14.3	10.86	1.009	1.023	0.275	0.646	0.287	1.036	0.934	0.181	0.625	0.262	0.750649	0.454889
NADH dehydrogenase [ubiquinone] 1 beta subcomplex subunit 2, mitochondrial OS=Mus musculus OX=10090 GN=Ndufb2 PE=1 SV=1	Ndufb2	Q9CPU2	40	2	12	6.52	0.836	0.874	1.074	0.826	0.758	0.791	0.674	0.704	0.478	0.668	0.75217	0.0148405
Golgin subfamily A member 3 OS=Mus musculus OX=10090 GN=Golga3 PE=1 SV=1	Golga3	E9QP99	0.806994	1	167.2	5.38	0.97	0.616	0.912	0.6	0.755	0.613	0.247	0.131	0.833	0.918	0.752529	0.322743
Diablo homolog, mitochondrial OS=Mus musculus OX=10090 GN=Diablo PE=1 SV=2	Diablo	Q9JIQ3	23.6287	3	26.8	6.37	1.916	1.487	5.478	0.72	2.02	0.674	3.065	2.179	1.589	1.336	0.754296	0.544607
UPF0160 protein MYG1, mitochondrial (Fragment) OS=Mus musculus OX=10090 GN=Myg1 PE=1 SV=1	Myg1	F8WGG3	10.7362	3	36.5	8.02	1.247	1.239	0.941	0.912	0.857	0.567	1.109	0.899	0.554	0.939	0.756703	0.0828845
Filamin-A-interacting protein 1 OS=Mus musculus OX=10090 GN=Filip1 PE=1 SV=2	Filip1	Q9CS72	0.825764	1	137.5	8.19	0.961	0.878	0.828	0.902	0.788	0.575	0.642	0.639	0.693	0.715	0.756888	0.00106135
ATP synthase mitochondrial F1 complex assembly factor 1 OS=Mus musculus OX=10090 GN=Atpaf1 PE=1 SV=1	Atpaf1	H3BLL2	24.4253	8	38.8	5.86	1.134	1.462	1.223	1.238	1.113	0.887	0.953	1.015	0.832	0.942	0.756971	0.00335725
Transcription factor A, mitochondrial OS=Mus musculus OX=10090 GN=Tfam PE=1 SV=1	Tfam	A0A0R4J1N9	36.6834	7	23.4	9.72	1.07	1.155	0.981	1.246	0.948	0.915	0.649	0.805	0.797	0.942	0.757113	0.00659403
NADH dehydrogenase [ubiquinone] flavoprotein 3, mitochondrial OS=Mus musculus OX=10090 GN=Ndufv3 PE=1 SV=1	Ndufv3	Q3U422	22.4359	7	50.5	8.97	0.973	1.057	0.701	1.256	0.911	0.841	0.454	0.776	0.535	1.012	0.757295	0.13062
MCG114807, isoform CRA_c OS=Mus musculus OX=10090 GN=Pnkd PE=1 SV=1	Pnkd	A0A0R4J1J1	22.5352	2	15.6	10.27	0.486	1.924	2.284	1.421	0.31	2.091	0.754	1.324	1.426	1.047	0.757918	0.423095
Immunoglobulin-binding protein 1 OS=Mus musculus OX=10090 GN=Igbp1 PE=1 SV=1	Igbp1	Q61249	11.7647	3	38.9	6.18	0.968	0.755	0.967	0.56	0.687	0.449	0.672	0.898	0.32	0.67	0.758154	0.167208
Serine/arginine-rich splicing factor 5 OS=Mus musculus OX=10090 GN=Srsf5 PE=1 SV=2	Srsf5	O35326	8.92193	1	30.9	11.56	0.528	0.799	0.437	0.772	0.954	0.242	0.726	0.403	0.01	0.551	0.758675	0.436486
Heterogeneous nuclear ribonucleoproteins C1/C2 OS=Mus musculus OX=10090 GN=Hnrnpc PE=1 SV=1	Hnrnpc	Q9Z204	40.8946	6	34.4	5.05	0.952	1.217	1.238	1.703	0.932	1.044	1.01	0.37	1.216	1.245	0.758904	0.169026
Heterogeneous nuclear ribonucleoprotein D-like (Fragment) OS=Mus musculus OX=10090 GN=Hnrnpdl PE=1 SV=1	Hnrnpdl	F6VQH5	13.0031	2	35.6	7.8	0.845	0.437	0.681	0.772	0.212	0.55	0.567	0.437	0.759	0.592	0.759781	0.19722
Corrinoid adenosyltransferase OS=Mus musculus OX=10090 GN=Mmab PE=1 SV=1	Mmab	Q9D273	24.8945	5	26.3	9.2	1.198	0.854	1.063	0.859	0.772	0.596	0.844	0.668	0.701	0.95	0.760107	0.0335614
Probable glutamate--tRNA ligase, mitochondrial OS=Mus musculus OX=10090 GN=Ears2 PE=1 SV=1	Ears2	Q9CXJ1	13.3843	5	58.3	8.75	0.909	0.795	1.135	0.641	0.831	0.72	0.534	0.567	0.732	0.594	0.762069	0.075053
Heterogeneous nuclear ribonucleoprotein L-like OS=Mus musculus OX=10090 GN=Hnrnpll PE=1 SV=3	Hnrnpll	Q921F4	2.87648	1	64.1	5.85	1.116	0.47	0.625	0.523	0.304	0.952	0.382	0.118	0.917	0.454	0.762497	0.459424
Serine (Or cysteine) peptidase inhibitor, clade B, member 6C OS=Mus musculus OX=10090 GN=Serpinb6c PE=1 SV=1	Serpinb6c	W4VSP4	12.6649	1	42.9	6.05	0.662	0.333	0.827	0.634	0.996	0.539	0.777	0.307	0.039	0.154	0.763301	0.500553
3-mercaptopyruvate sulfurtransferase OS=Mus musculus OX=10090 GN=Mpst PE=1 SV=4	Mpst	Q99J99	30.9764	7	33.1	6.47	0.805	0.817	0.686	0.861	0.614	0.68	0.694	0.901	0.426	0.316	0.763858	0.128306
39S ribosomal protein L9, mitochondrial OS=Mus musculus OX=10090 GN=Mrpl9 PE=1 SV=1	Mrpl9	Q3UK02	13.806	3	30.8	10.08	0.889	1.531	1.348	1.504	0.595	0.673	1.768	1.004	0.383	1.621	0.764289	0.351291
UPF0598 protein C8orf82 homolog OS=Mus musculus OX=10090 PE=1 SV=1	C8orf82	Q8VE95	45.4128	7	24.3	8.7	1.084	1.079	1.061	1.057	0.947	0.837	0.86	0.839	0.703	0.722	0.764307	0.000659941
NADH dehydrogenase [ubiquinone] 1 beta subcomplex subunit 11, mitochondrial OS=Mus musculus OX=10090 GN=Ndufb11 PE=1 SV=2	Ndufb11	O09111	46.3576	6	17.4	5.22	0.917	0.816	0.826	0.705	0.697	0.677	0.497	0.609	0.528	0.735	0.764502	0.0123554
UMP-CMP kinase 2, mitochondrial OS=Mus musculus OX=10090 GN=Cmpk2 PE=1 SV=2	Cmpk2	Q3U5Q7	22.5951	7	50	7.27	0.325	0.48	0.721	0.491	0.336	0.475	0.444	0.353	0.344	0.362	0.764832	0.133952
Tyrosine--tRNA ligase, mitochondrial OS=Mus musculus OX=10090 GN=Yars2 PE=1 SV=2	Yars2	Q8BYL4	15.4661	4	52.6	9.16	1.44	1.357	0.838	0.863	1.22	0.843	0.721	0.858	0.876	0.644	0.765081	0.140335
Golgi reassembly-stacking protein 2 OS=Mus musculus OX=10090 GN=Gorasp2 PE=1 SV=1	Gorasp2	A2ATI8	15.4574	3	33.9	4.98	0.705	0.941	1.019	1.117	0.53	0.183	0.691	1.209	1.027	0.704	0.765732	0.295377
Electron transfer flavoprotein subunit alpha, mitochondrial OS=Mus musculus OX=10090 GN=Etfa PE=1 SV=2	Etfa	Q99LC5	80.7808	23	35	8.38	1.091	1.15	0.992	1.226	0.949	0.936	0.804	0.79	0.798	0.845	0.765792	0.00121443
A-kinase anchor protein 2 OS=Mus musculus OX=10090 GN=Pakap PE=1 SV=1	Pakap	A2API8	13.2465	7	101.5	5.2	0.947	1.406	0.968	1.023	1.04	0.7	0.958	0.957	0.619	0.717	0.765961	0.0726026
Cytoplasmic protein NCK1 OS=Mus musculus OX=10090 GN=Nck1 PE=1 SV=1	Nck1	Q8BH99	4.47284	1	35.5	5.72	0.047	0.72	0.478	0.054	0.998	0.058	0.169	0.01	0.159	0.099	0.76623	0.750539
Aminoacyl tRNA synthase complex-interacting multifunctional protein 1 OS=Mus musculus OX=10090 GN=Aimp1 PE=1 SV=1	Aimp1	Q3UZG4	55.1724	10	35.1	8.57	1.021	1.267	1.261	1.213	0.769	0.703	1.201	0.803	0.94	1.064	0.767185	0.0331732
Pre-mRNA-splicing factor ATP-dependent RNA helicase DHX15 OS=Mus musculus OX=10090 GN=Dhx15 PE=1 SV=1	Dhx15	A0A0G2JG10	5.92105	3	68.5	6.8	1.519	1.919	0.661	1.329	1.084	1.128	0.838	1.382	0.862	0.955	0.767502	0.210983
Protein FAM114A2 OS=Mus musculus OX=10090 GN=Fam114a2 PE=1 SV=2	Fam114a2	Q8VE88	10.664	3	54	4.93	1.974	1.424	2.114	4.509	1.897	1.954	2.156	2.254	2.098	1.185	0.767987	0.342108
Calcineurin B homologous protein 1 OS=Mus musculus OX=10090 GN=Chp1 PE=1 SV=2	Chp1	P61022	4.10256	1	22.4	5.1	1.29	1.107	0.131	1.305	0.961	1.276	0.87	0.192	0.042	1.077	0.768415	0.529648
WW domain-binding protein 2 OS=Mus musculus OX=10090 GN=Wbp2 PE=1 SV=1	Wbp2	P97765	9.1954	2	28	6.33	0.278	0.627	0.854	0.915	0.404	0.341	0.812	0.532	0.106	0.889	0.768886	0.437905
Serine/threonine-protein phosphatase 2A catalytic subunit alpha isoform OS=Mus musculus OX=10090 GN=Ppp2ca PE=1 SV=1	Ppp2ca	P63330	61.165	12	35.6	5.54	1.301	1.24	0.977	1.028	0.872	0.989	0.874	0.854	0.807	0.848	0.769028	0.00557604
Maleylacetoacetate isomerase OS=Mus musculus OX=10090 GN=Gstz1 PE=1 SV=1	Gstz1	Q9WVL0	64.8148	9	24.3	7.85	1.124	1.165	1.19	0.973	0.908	0.927	0.91	0.947	0.614	0.841	0.77074	0.00891376
NADH dehydrogenase [ubiquinone] 1 alpha subcomplex assembly factor 3 OS=Mus musculus OX=10090 GN=Ndufaf3 PE=1 SV=1	Ndufaf3	Q9JKL4	41.0811	5	20.7	8.05	1.137	1.151	0.941	1.367	0.881	0.938	0.811	0.926	0.777	0.986	0.77154	0.0111424
ATP synthase subunit f, mitochondrial OS=Mus musculus OX=10090 GN=Atp5mf PE=1 SV=3	Atp5mf	P56135	37.5	4	10.3	9.95	0.918	0.745	1.054	0.692	0.693	0.625	0.64	0.698	0.646	0.644	0.771683	0.0200689
Calmodulin-2 OS=Mus musculus OX=10090 GN=Calm2 PE=1 SV=1	Calm2	P0DP27	35.5705	3	16.8	4.22	0.678	0.773	0.682	0.692	0.072	0.605	0.493	0.631	0.686	0.784	0.771917	0.24773
Popeye domain-containing protein 2 OS=Mus musculus OX=10090 GN=Popdc2 PE=1 SV=1	Popdc2	Q9ES82	9.26431	3	41.2	5.83	1.814	1.348	1.553	1.311	1.711	0.836	1.059	1.036	1.301	1.038	0.77232	0.0946672
Gelsolin (Fragment) OS=Mus musculus OX=10090 GN=Gsn PE=1 SV=1	Gsn	A6PWS5	44.6215	1	28	7.02	0.054	0.986	1.273	1.155	0.363	0.668	0.029	0.301	0.845	1.812	0.772395	0.625268
Ig kappa chain V-II region 26-10 OS=Mus musculus OX=10090 PE=1 SV=1	#VALUE!	P01631	32.7434	2	12.3	8.88	0.627	0.911	1.189	1.078	0.417	0.7	0.763	0.92	1	0.613	0.773193	0.174201
RNA-binding protein 38 OS=Mus musculus OX=10090 GN=Rbm38 PE=1 SV=2	Rbm38	Q62176	19.4093	3	25.3	8.65	0.941	1.254	0.546	0.638	0.776	0.9	1.002	0.151	0.152	0.938	0.773207	0.444774
Density-regulated protein OS=Mus musculus OX=10090 GN=Denr PE=1 SV=1	Denr	Q9CQJ6	47.9798	6	22.2	5.3	1.105	2.175	1.25	1.992	1.284	1.165	1.169	0.881	1.879	1.188	0.773382	0.208091
SURF1-like protein (Fragment) OS=Mus musculus OX=10090 GN=Surf1 PE=1 SV=1	Surf1	A0A0A6YVR9	31.6667	4	27.1	8.69	1.218	0.836	1.123	0.797	0.826	0.744	0.911	0.717	0.421	0.992	0.773528	0.123552
Histidine triad nucleotide-binding protein 2, mitochondrial OS=Mus musculus OX=10090 GN=Hint2 PE=1 SV=1	Hint2	Q9D0S9	55.8282	6	17.3	9.82	1.028	1.199	1.086	1.092	0.883	0.843	0.662	0.907	0.866	0.953	0.773969	0.00279187
Ubiquitin-fold modifier 1 OS=Mus musculus OX=10090 GN=Ufm1 PE=1 SV=1	Ufm1	P61961	58.8235	3	9.1	9.31	5.191	4.273	3.071	3.384	3.734	1.962	1.92	3.48	3.799	3.603	0.774672	0.167694
Derlin-1 OS=Mus musculus OX=10090 GN=Derl1 PE=1 SV=1	Derl1	Q99J56	3.58566	1	28.8	9.51	1.066	1.037	0.713	2.14	0.722	0.814	0.784	0.757	1.288	1.394	0.774684	0.362586
Small muscular protein OS=Mus musculus OX=10090 GN=Smpx PE=1 SV=2	Smpx	Q9DC77	72.9412	6	9.2	9.7	1.18	1.295	0.999	1.28	0.899	0.751	0.999	1.005	0.924	0.954	0.775768	0.00599515
LYR motif-containing protein 9 (Fragment) OS=Mus musculus OX=10090 GN=Lyrm9 PE=1 SV=1	Lyrm9	E9PX24	11.3402	1	11.1	6.89	1.395	6.784	1.45	3.072	0.035	0.23	1.26	5.645	3.942	3.673	0.776054	0.655689
Tubulin polymerization-promoting protein OS=Mus musculus OX=10090 GN=Tppp PE=1 SV=1	Tppp	Q7TQD2	13.3028	2	23.6	9.42	1.16	1.012	1.136	0.57	0.579	0.828	0.793	0.68	1.25	0.387	0.776517	0.272542
[Pyruvate dehydrogenase (acetyl-transferring)] kinase isozyme 4, mitochondrial OS=Mus musculus OX=10090 GN=Pdk4 PE=1 SV=1	Pdk4	O70571	40.0485	11	46.6	7.08	1.676	2.039	1.884	6.659	2.791	1.795	3.022	1.158	1.905	3.608	0.776581	0.535224
Nuclear migration protein nudC OS=Mus musculus OX=10090 GN=Nudc PE=1 SV=1	Nudc	O35685	20.7831	5	38.3	5.26	0.641	0.955	0.941	1.836	0.795	1.32	0.418	0.495	1.035	1.032	0.776736	0.392839
Cytochrome c, somatic OS=Mus musculus OX=10090 GN=Cycs PE=1 SV=2	Cycs	P62897	60	10	11.6	9.58	0.854	1.048	1.023	1.132	0.962	0.761	0.721	0.797	0.633	0.856	0.777257	0.015697
Acp1 protein OS=Mus musculus OX=10090 GN=Acp1 PE=1 SV=1	Acp1	Q561M1	62.0253	1	17.9	6.54	1.346	1.228	1.206	1.224	1.142	1.298	0.867	0.918	0.622	0.997	0.778577	0.0524415
MICOS complex subunit MIC13 OS=Mus musculus OX=10090 GN=Micos13 PE=1 SV=1	Micos13	Q8R404	68.9076	5	13.4	8.63	0.873	0.642	0.938	0.829	0.837	0.498	0.706	0.619	0.453	0.721	0.778793	0.0770995
NADH dehydrogenase [ubiquinone] iron-sulfur protein 8, mitochondrial OS=Mus musculus OX=10090 GN=Ndufs8 PE=1 SV=1	Ndufs8	Q8K3J1	58.9623	9	24	6.21	1.078	1.027	0.945	1.017	0.74	0.853	0.702	0.88	0.794	0.783	0.778953	0.000533899
ATP synthase subunit e, mitochondrial OS=Mus musculus OX=10090 GN=Atp5me PE=1 SV=2	Atp5me	Q06185	61.9718	4	8.2	9.35	1.027	1.199	0.897	1.319	0.915	0.898	0.841	0.828	0.752	0.96	0.779529	0.0180918
Adrenodoxin, mitochondrial OS=Mus musculus OX=10090 GN=Fdx1 PE=1 SV=1	Fdx1	P46656	26.5957	4	20.1	5.62	0.962	1.081	0.946	0.964	0.765	0.834	0.517	0.893	0.814	0.803	0.780167	0.0160205
Probable D-lactate dehydrogenase, mitochondrial OS=Mus musculus OX=10090 GN=Ldhd PE=1 SV=1	Ldhd	Q7TNG8	25.8264	8	51.8	6.62	2.145	1.176	1.387	1.312	2.26	1.685	1.225	0.609	0.284	0.988	0.780842	0.439593
39S ribosomal protein L50, mitochondrial OS=Mus musculus OX=10090 GN=Mrpl50 PE=1 SV=2	Mrpl50	Q8VDT9	33.9623	3	18.2	9.33	1.199	1.213	1.642	1.198	0.991	1.232	0.962	1.205	0.321	1.441	0.780909	0.219088
Superoxide dismutase [Mn], mitochondrial OS=Mus musculus OX=10090 GN=Sod2 PE=1 SV=3	Sod2	P09671	80.6306	14	24.6	8.62	1.177	1.148	1.083	1.191	0.977	0.88	0.854	0.893	0.821	0.965	0.781329	0.000130661
Mitochondrial import receptor subunit TOM22 homolog OS=Mus musculus OX=10090 GN=Tomm22 PE=1 SV=3	Tomm22	Q9CPQ3	77.4648	6	15.5	4.34	1.025	1.054	0.999	0.799	0.804	0.749	0.722	0.812	0.653	0.812	0.782736	0.00561474
Interferon-induced transmembrane protein 3 OS=Mus musculus OX=10090 GN=Ifitm3 PE=1 SV=1	Ifitm3	Q9CQW9	36.4964	3	14.9	7.4	0.458	0.283	1.079	0.625	1.063	0.158	0.459	0.407	0.508	0.276	0.782822	0.54382
Netrin receptor UNC5C OS=Mus musculus OX=10090 GN=Unc5c PE=1 SV=1	Unc5c	O08747	1.18153	1	103	6.01	0.981	0.108	0.189	0.218	0.305	0.155	0.238	0.21	0.598	0.253	0.783868	0.665147
Epsin-3 OS=Mus musculus OX=10090 GN=Epn3 PE=1 SV=1	Epn3	Q91W69	3.45912	1	68.2	5.88	2.239	0.942	1.833	0.889	1.206	1.126	1.512	1.178	0.609	1.321	0.785138	0.330219
Mitochondrial import receptor subunit TOM40 homolog OS=Mus musculus OX=10090 GN=Tomm40 PE=1 SV=3	Tomm40	Q9QYA2	49.8615	11	37.9	7.74	0.745	1.393	1.054	0.681	0.973	0.78	1.014	0.686	0.369	0.742	0.78561	0.269985
Signal transducer and activator of transcription OS=Mus musculus OX=10090 GN=Stat1 PE=1 SV=1	Stat1	Q99K94	5.75843	3	83.1	6.02	1.213	1.192	0.507	1.265	0.433	1.844	0.382	0.757	0.487	1.02	0.785731	0.500683
Oxidoreductase HTATIP2 OS=Mus musculus OX=10090 GN=Htatip2 PE=1 SV=3	Htatip2	Q9Z2G9	23.1405	3	26.9	8.59	4.017	9.884	11.395	12.546	10.203	11.786	11.41	10.121	0.411	0.674	0.785811	0.535118
Persulfide dioxygenase ETHE1, mitochondrial OS=Mus musculus OX=10090 GN=Ethe1 PE=1 SV=2	Ethe1	Q9DCM0	71.6535	11	27.7	7.23	1.075	1.09	0.944	1.142	0.796	0.876	0.723	1.103	0.791	0.723	0.786011	0.0218931
SHC-transforming protein 3 OS=Mus musculus OX=10090 GN=Shc3 PE=1 SV=2	Shc3	Q61120	1.47679	1	52.1	7.3	0.098	1.03	0.605	0.948	0.727	0.31	0.149	0.635	0.058	1.285	0.786771	0.631157
Heterogeneous nuclear ribonucleoprotein A0 OS=Mus musculus OX=10090 GN=Hnrnpa0 PE=1 SV=1	Hnrnpa0	Q9CX86	23.9344	4	30.5	9.31	1.173	0.609	1.102	0.941	0.874	0.684	0.762	0.639	0.732	0.83	0.787974	0.0997733
Ras GTPase-activating protein-binding protein 1 OS=Mus musculus OX=10090 GN=G3bp1 PE=1 SV=1	G3bp1	P97855	19.1398	7	51.8	5.59	0.988	1.429	1.172	1.061	0.765	0.946	1.08	0.724	0.918	1.065	0.788244	0.0511267
ATP-binding cassette sub-family B member 6, mitochondrial OS=Mus musculus OX=10090 GN=Abcb6 PE=1 SV=1	Abcb6	Q9DC29	4.75059	3	93.7	8.05	1.457	1.268	1.581	0.983	0.461	1.122	0.955	2.657	0.516	0.545	0.788555	0.541274
Immunoglobulin heavy constant gamma 2C (Fragment) OS=Mus musculus OX=10090 GN=Ighg2c PE=1 SV=1	Ighg2c	A0A0A6YY53	41.4925	7	36.5	8.02	0.517	0.984	2.224	1.265	0.236	0.414	1.214	0.49	1.619	1.932	0.788911	0.581705
ATP synthase subunit beta, mitochondrial OS=Mus musculus OX=10090 GN=Atp5f1b PE=1 SV=2	Atp5f1b	P56480	82.4197	36	56.3	5.34	1.095	1.252	1.019	1.278	0.894	0.998	0.866	0.92	0.855	0.964	0.789119	0.00261499
Lymphocyte antigen 6C1 OS=Mus musculus OX=10090 GN=Ly6c1 PE=1 SV=1	Ly6c1	A0A087WNZ5	25.8503	3	16	7.23	0.942	0.944	1.085	1.071	1.249	0.934	0.45	0.957	0.245	0.956	0.790203	0.304659
10 kDa heat shock protein, mitochondrial OS=Mus musculus OX=10090 GN=Hspe1 PE=1 SV=2	Hspe1	Q64433	68.6275	8	11	8.35	1.102	1.263	0.988	1.34	0.928	0.983	0.845	0.887	0.846	1.076	0.790539	0.0132181
Kelch-like protein 40 OS=Mus musculus OX=10090 GN=Klhl40 PE=1 SV=1	Klhl40	A0A0R4J166	3.7037	2	69.6	5.17	1.817	0.712	1.759	0.786	0.792	0.837	1.178	1.13	0.912	1.168	0.790566	0.326084
Mitochondrial fission 1 protein OS=Mus musculus OX=10090 GN=Fis1 PE=1 SV=1	Fis1	Q9CQ92	50	6	17	8.53	1.008	1.041	0.976	0.953	0.854	0.842	0.784	0.839	0.831	0.568	0.790682	0.00707722
Palmitoyl-protein thioesterase 1 OS=Mus musculus OX=10090 GN=Ppt1 PE=1 SV=2	Ppt1	O88531	19.281	4	34.5	8	1.009	1.782	1.713	2.423	1.02	1.567	0.893	1.698	2.107	0.931	0.790722	0.319179
NADH dehydrogenase [ubiquinone] iron-sulfur protein 5 OS=Mus musculus OX=10090 GN=Ndufs5 PE=1 SV=3	Ndufs5	Q99LY9	62.2642	9	12.6	8.92	1.079	1.409	1.095	1.362	1.049	1.068	0.82	0.96	0.887	1.082	0.790832	0.0185209
Cytoplasmic dynein 1 intermediate chain 2 OS=Mus musculus OX=10090 GN=Dync1i2 PE=1 SV=1	Dync1i2	Q3TPJ8	41.4557	12	70.6	5.24	1.015	1.089	0.994	0.98	0.614	0.963	0.941	0.875	0.887	0.563	0.791728	0.0469074
LIM and SH3 domain protein 1 (Fragment) OS=Mus musculus OX=10090 GN=Lasp1 PE=1 SV=1	Lasp1	A2A6H0	24.7312	4	21.3	8.47	1.634	3.241	3.08	1.62	0.688	2.252	2.048	2.941	1.543	1.903	0.791993	0.366284
39S ribosomal protein L47, mitochondrial OS=Mus musculus OX=10090 GN=Mrpl47 PE=1 SV=2	Mrpl47	Q8K2Y7	19.4444	5	29.7	10.21	0.729	1.235	1.225	0.654	0.775	0.596	0.56	0.758	0.899	0.982	0.792783	0.219387
Coiled-coil-helix-coiled-coil-helix domain-containing 10 OS=Mus musculus OX=10090 GN=Chchd10 PE=1 SV=1	Chchd10	Q7TNL9	16.6667	1	13.8	8.22	0.992	1.219	0.841	0.952	0.886	0.783	0.728	0.875	0.609	0.881	0.792874	0.039604
Keratin, type I cytoskeletal 17 OS=Mus musculus OX=10090 GN=Krt17 PE=1 SV=3	Krt17	Q9QWL7	22.1709	3	48.1	5.06	0.84	0.831	1.215	0.482	0.866	0.479	1.738	0.151	0.378	0.396	0.793349	0.596622
Eukaryotic translation initiation factor 5B OS=Mus musculus OX=10090 GN=Eif5b PE=1 SV=2	Eif5b	Q05D44	6.33224	5	137.5	5.59	2.072	1.905	4.237	3.662	1.483	1.33	3.802	3.048	2.263	2.21	0.793533	0.382213
Acid ceramidase OS=Mus musculus OX=10090 GN=Asah1 PE=1 SV=1	Asah1	Q9WV54	4.82234	1	44.6	8.46	1.089	1.506	1.154	0.977	0.832	0.897	1.131	0.718	0.851	1.208	0.795176	0.104503
Basic leucine zipper and W2 domain-containing protein 1 OS=Mus musculus OX=10090 GN=Bzw1 PE=1 SV=1	Bzw1	A0A087WQS2	7.31707	1	51.2	6.95	5.981	2.586	6.789	6.467	5.228	0.4	4.432	2.206	6.83	6.941	0.795399	0.487425
Inositol polyphosphate 1-phosphatase OS=Mus musculus OX=10090 GN=Inpp1 PE=1 SV=2	Inpp1	P49442	12.3737	4	43.3	5.01	1.133	1.399	1.426	1.131	1.21	0.58	1.298	1.484	0.253	1.249	0.795703	0.336663
Chondroitin sulfate proteoglycan 4 OS=Mus musculus OX=10090 GN=Cspg4 PE=1 SV=3	Cspg4	Q8VHY0	5.28578	6	252.2	5.44	1.493	1.011	1.034	0.565	0.957	0.195	0.25	1.091	1.405	1	0.79584	0.490582
Cytochrome b-c1 complex subunit 6, mitochondrial OS=Mus musculus OX=10090 GN=Uqcrh PE=1 SV=2	Uqcrh	P99028	74.1573	6	10.4	4.87	0.826	1.005	0.743	0.986	0.668	0.638	0.715	0.736	0.691	0.803	0.796067	0.0141341
MCG5603 OS=Mus musculus OX=10090 GN=Ndufa11 PE=1 SV=1	Ndufa11	G5E814	93.7063	10	15.1	8.07	1.093	0.981	1.136	0.889	0.81	0.885	0.745	0.918	0.585	0.953	0.796292	0.034745
Porphobilinogen deaminase OS=Mus musculus OX=10090 GN=Hmbs PE=1 SV=2	Hmbs	P22907	14.4044	3	39.3	6.87	0.692	0.651	0.806	0.704	0.664	0.118	0.691	0.563	0.416	0.956	0.796355	0.351298
Mannose-binding protein C OS=Mus musculus OX=10090 GN=Mbl2 PE=1 SV=2	Mbl2	P41317	12.2951	2	25.9	5.06	0.323	0.891	0.736	0.748	0.64	0.592	0.379	0.042	0.923	0.65	0.797134	0.469956
ARF GTPase-activating protein GIT2 (Fragment) OS=Mus musculus OX=10090 GN=Git2 PE=1 SV=8	Git2	F6WV69	6.04839	1	27.9	7.34	0.515	0.757	1.023	0.905	0.89	0.292	1.042	0.038	0.529	1.036	0.797292	0.501768
Ethanolamine-phosphate cytidylyltransferase OS=Mus musculus OX=10090 GN=Pcyt2 PE=1 SV=1	Pcyt2	Q922E4	10.6436	3	45.2	6.58	0.541	1.923	0.865	0.967	0.155	0.676	0.779	1.35	1.133	1.045	0.797331	0.513496
Glutaryl-CoA dehydrogenase, mitochondrial OS=Mus musculus OX=10090 GN=Gcdh PE=1 SV=1	Gcdh	A0A0A0MQ68	42.5056	12	49.5	8.72	0.936	0.721	1.02	0.954	0.9	0.729	0.722	0.585	0.548	0.86	0.797576	0.0713993
Eukaryotic translation initiation factor 2 subunit 2 OS=Mus musculus OX=10090 GN=Eif2s2 PE=1 SV=1	Eif2s2	Q99L45	27.7946	8	38.1	5.8	1.294	1.898	1.915	1.742	1.403	1.093	1.836	1.343	1.413	1.116	0.798559	0.0897721
Probable cysteine--tRNA ligase, mitochondrial OS=Mus musculus OX=10090 GN=Cars2 PE=1 SV=2	Cars2	Q8BYM8	23.412	9	61.2	8.18	1.12	0.727	0.949	0.787	0.645	0.834	0.824	0.632	0.759	0.601	0.799144	0.0731426
Interferon gamma-induced GTPase OS=Mus musculus OX=10090 GN=Igtp PE=1 SV=1	Igtp	Q9DCE9	10.6383	3	48.5	7.77	0.301	0.335	1.542	0.356	0.537	0.882	0.163	0.51	0.464	0.483	0.799526	0.646512
NADH dehydrogenase [ubiquinone] 1 beta subcomplex subunit 1 OS=Mus musculus OX=10090 GN=Ndufb1 PE=1 SV=1	Ndufb1	P0DN34	68.4211	3	7	8.21	0.907	1.076	1.025	0.965	0.84	0.785	0.783	0.802	0.623	0.932	0.799564	0.00969602
39S ribosomal protein L54, mitochondrial OS=Mus musculus OX=10090 GN=Mrpl54 PE=1 SV=1	Mrpl54	Q9CPW3	26.6667	3	15.4	10.04	0.846	1.214	1.321	1.465	0.917	1.342	0.243	0.995	0.843	1.473	0.799697	0.350326
Splicing factor 3A subunit 1 OS=Mus musculus OX=10090 GN=Sf3a1 PE=1 SV=1	Sf3a1	Q8K4Z5	4.42478	2	88.5	5.22	1.084	0.706	1.072	0.893	2.984	0.081	0.311	0.055	0.563	0.511	0.799822	0.751316
Epimerase family protein SDR39U1 OS=Mus musculus OX=10090 GN=Sdr39u1 PE=1 SV=2	Sdr39u1	Q5M8N4	49.1468	9	31.4	9.31	0.963	1.035	0.965	0.936	0.814	0.816	0.757	0.809	0.59	0.894	0.800205	0.00767858
60 kDa heat shock protein, mitochondrial OS=Mus musculus OX=10090 GN=Hspd1 PE=1 SV=1	Hspd1	P63038	78.185	47	60.9	6.18	0.998	1.048	0.964	1.104	0.838	0.871	0.777	0.757	0.808	0.888	0.800357	0.000436997
Hydroxyacyl-coenzyme A dehydrogenase, mitochondrial OS=Mus musculus OX=10090 GN=Hadh PE=1 SV=2	Hadh	Q61425	83.121	20	34.4	8.65	1.024	1.032	0.921	1.026	0.854	0.808	0.81	0.78	0.732	0.825	0.800899	0.0001606
NADH dehydrogenase [ubiquinone] flavoprotein 2, mitochondrial OS=Mus musculus OX=10090 GN=Ndufv2 PE=1 SV=2	Ndufv2	Q9D6J6	71.371	14	27.3	7.4	1.017	1.195	1.018	1.16	0.963	0.942	0.791	0.847	0.819	0.913	0.801063	0.00281359
Immunoglobulin heavy constant gamma 3 (Fragment) OS=Mus musculus OX=10090 GN=Ighg3 PE=4 SV=1	Ighg3	A0A1Y7VJN6	16.5414	4	44	7.14	3.1	0.667	1.206	1.619	1.612	0.882	1.741	0.261	2.166	1.265	0.801679	0.560507
Adenylate kinase 4, mitochondrial OS=Mus musculus OX=10090 GN=Ak4 PE=1 SV=1	Ak4	Q9WUR9	60.0897	10	25	7.53	1.035	0.9	1.058	1.124	0.93	0.881	0.685	0.813	0.678	0.964	0.801716	0.022893
Tropomyosin alpha-4 chain OS=Mus musculus OX=10090 GN=Tpm4 PE=1 SV=3	Tpm4	Q6IRU2	52.8226	14	28.4	4.68	1.111	1.239	0.907	1.034	0.846	1.014	0.911	0.482	0.858	1.05	0.801833	0.107172
Complement component C8 beta chain OS=Mus musculus OX=10090 GN=C8b PE=1 SV=1	C8b	Q8BH35	9.8472	3	66.2	7.77	1.353	0.55	0.982	0.548	0.908	0.621	0.462	0.489	1.081	0.57	0.802214	0.419323
Prefoldin 1 OS=Mus musculus OX=10090 GN=Pfdn1 PE=1 SV=1	Pfdn1	Q9CQF7	18.0328	3	14.2	6.81	0.946	1.385	1.058	1.372	0.856	1.195	0.486	0.967	0.939	1.289	0.802633	0.201621
Thioredoxin-dependent peroxide reductase, mitochondrial OS=Mus musculus OX=10090 GN=Prdx3 PE=1 SV=1	Prdx3	P20108	62.6459	11	28.1	7.58	1.1	1.041	1.064	1.135	0.903	0.902	0.793	0.862	0.819	0.947	0.802765	0.000218064
Cytochrome c oxidase subunit 5A, mitochondrial OS=Mus musculus OX=10090 GN=Cox5a PE=1 SV=2	Cox5a	P12787	59.589	9	16.1	6.54	0.938	0.95	0.943	1.254	0.815	0.918	0.602	0.667	1.05	0.867	0.802774	0.0889936
COX assembly mitochondrial protein homolog OS=Mus musculus OX=10090 GN=Cmc1 PE=1 SV=1	Cmc1	Q9CPZ8	49.0566	4	12.5	8.24	1.159	1.151	0.942	1.143	0.937	0.982	0.745	0.904	0.773	0.957	0.803641	0.0110545
Trafficking kinesin-binding protein 1 OS=Mus musculus OX=10090 GN=Trak1 PE=1 SV=1	Trak1	Q6PD31	3.40788	2	104.4	5.78	1.63	0.462	1.249	0.487	0.177	0.683	0.159	1.253	1.259	1.086	0.804075	0.603446
Serine protease HTRA2, mitochondrial OS=Mus musculus OX=10090 GN=Htra2 PE=1 SV=1	Htra2	D3YX27	29.5775	8	45.8	9.76	1.04	1.045	0.888	1.008	0.999	0.849	0.859	0.605	0.547	0.947	0.804823	0.08337
Acyl-coenzyme A thioesterase 2, mitochondrial OS=Mus musculus OX=10090 GN=Acot2 PE=1 SV=2	Acot2	Q9QYR9	73.9514	12	49.6	7.36	1.013	0.988	1.014	1.019	0.944	0.883	0.776	0.699	0.695	0.873	0.804826	0.00609701
ATP synthase membrane subunit DAPIT, mitochondrial OS=Mus musculus OX=10090 GN=Atp5md PE=1 SV=1	Atp5md	Q78IK2	46.5517	4	6.4	9.83	0.901	0.949	0.795	0.83	0.863	0.726	0.671	0.621	0.609	0.708	0.805372	0.0146496
Cytochrome b-c1 complex subunit Rieske, mitochondrial OS=Mus musculus OX=10090 GN=Uqcrfs1 PE=1 SV=1	Uqcrfs1	Q9CR68	85.4015	22	29.3	8.7	1.022	1.033	0.901	0.987	0.827	0.784	0.746	0.794	0.742	0.873	0.805816	0.000566734
MICOS complex subunit Mic19 OS=Mus musculus OX=10090 GN=Chchd3 PE=1 SV=1	Chchd3	Q9CRB9	53.304	16	26.3	8.37	1.028	1.184	0.974	1.327	0.919	0.957	0.861	0.879	0.853	0.987	0.805968	0.013096
60S acidic ribosomal protein P2 OS=Mus musculus OX=10090 GN=Rplp2 PE=1 SV=3	Rplp2	P99027	80	6	11.6	4.54	1.109	1.249	0.932	1.452	0.787	1.138	0.852	0.879	1.063	1.015	0.80613	0.0731298
Signal transducer and activator of transcription 5B OS=Mus musculus OX=10090 GN=Stat5b PE=1 SV=1	Stat5b	P42232	4.83461	1	89.9	6.05	2.249	3.746	2.617	2.033	4.487	1.11	2.058	1.73	2.711	0.782	0.806513	0.509036
NPC intracellular cholesterol transporter 2 OS=Mus musculus OX=10090 GN=Npc2 PE=1 SV=1	Npc2	Q9Z0J0	8.05369	1	16.4	7.68	0.884	1.099	1.44	1.301	0.876	0.873	1.346	0.992	1.055	0.577	0.807084	0.194281
ATP synthase subunit epsilon, mitochondrial OS=Mus musculus OX=10090 GN=Atp5f1e PE=1 SV=2	Atp5f1e	P56382	30.7692	2	5.8	10.01	0.92	1.027	0.93	0.989	0.733	0.801	0.852	0.755	0.726	0.815	0.807381	0.000438462
Aconitate hydratase, mitochondrial (Fragment) OS=Mus musculus OX=10090 GN=Aco2 PE=1 SV=1	Aco2	A0A2R8VJW0	61.2903	1	7.5	9.19	1	0.682	0.738	0.716	0.812	0.212	0.637	0.529	0.856	0.752	0.807398	0.294441
Estradiol 17-beta-dehydrogenase 8 OS=Mus musculus OX=10090 GN=Hsd17b8 PE=1 SV=2	Hsd17b8	P50171	62.1622	10	26.6	6.54	1.167	0.912	1.034	0.936	0.939	0.846	0.686	0.848	0.759	0.829	0.807936	0.015644
ADP-ribose pyrophosphatase, mitochondrial OS=Mus musculus OX=10090 GN=Nudt9 PE=1 SV=1	Nudt9	Q8BVU5	7.42857	2	38.6	6.76	1.048	1.742	1.717	0.717	1.694	1.054	0.94	1.365	0.846	0.433	0.808065	0.426716
Enolase-phosphatase E1 OS=Mus musculus OX=10090 GN=Enoph1 PE=1 SV=1	Enoph1	Q8BGB7	8.56031	1	28.6	4.92	0.301	0.525	1.136	3.626	1.871	2.09	0.456	0.59	1.418	0.349	0.80816	0.718781
Keratin, type I cytoskeletal 14 OS=Mus musculus OX=10090 GN=Krt14 PE=1 SV=2	Krt14	Q61781	19.8347	3	52.8	5.17	0.894	0.535	1.03	0.436	0.906	0.432	0.689	0.508	0.537	0.438	0.80829	0.369229
Branched-chain-amino-acid aminotransferase, mitochondrial OS=Mus musculus OX=10090 GN=Bcat2 PE=1 SV=2	Bcat2	O35855	45.0382	13	44.1	8.29	1.016	0.836	0.939	0.745	0.767	0.781	0.692	0.669	0.682	0.697	0.808446	0.0122915
Metalloendopeptidase OMA1, mitochondrial OS=Mus musculus OX=10090 GN=Oma1 PE=1 SV=1	Oma1	Q9D8H7	15.3551	6	58.8	9.39	0.547	0.823	1.201	0.679	0.324	1.22	0.638	0.254	0.681	0.826	0.808821	0.483715
Cytochrome c oxidase subunit NDUFA4 OS=Mus musculus OX=10090 GN=Ndufa4 PE=1 SV=2	Ndufa4	Q62425	68.2927	6	9.3	9.52	0.87	1.095	0.811	0.986	0.873	0.797	0.737	0.746	0.683	0.729	0.808967	0.0173934
Heterogeneous nuclear ribonucleoprotein H3 OS=Mus musculus OX=10090 GN=Hnrnph3 PE=1 SV=1	Hnrnph3	D3Z3N4	20.8092	4	36.8	6.87	1.176	1.296	1.074	1.516	1.443	1.263	1.728	0.538	0.427	0.744	0.809035	0.413565
ATP-binding cassette sub-family F member 1 OS=Mus musculus OX=10090 GN=Abcf1 PE=1 SV=1	Abcf1	Q6P542	1.19474	1	94.9	6.51	1.694	0.454	1.331	1.631	0.741	1.547	1.265	0.271	0.383	1.995	0.809132	0.573301
Immature colon carcinoma transcript 1, isoform CRA_c OS=Mus musculus OX=10090 GN=Mrpl58 PE=1 SV=1	Mrpl58	A2A6T4	6.45161	1	21.3	10.21	1.089	1.176	0.069	0.491	0.142	0.053	0.527	1.314	0.109	1.284	0.809204	0.721047
Fetuin-B OS=Mus musculus OX=10090 GN=Fetub PE=1 SV=1	Fetub	Q9QXC1	23.9691	5	42.7	6.61	1.454	0.942	1.498	1.732	1.062	1.766	1.596	0.663	1.284	0.461	0.809575	0.387275
Putative transferase CAF17 homolog, mitochondrial OS=Mus musculus OX=10090 GN=Iba57 PE=1 SV=1	Iba57	Q8CAK1	47.2067	8	38.4	9.01	0.951	0.917	0.809	0.971	0.963	0.788	0.737	0.737	0.629	0.576	0.809576	0.0483442
Peptidyl-prolyl cis-trans isomerase F, mitochondrial OS=Mus musculus OX=10090 GN=Ppif PE=1 SV=1	Ppif	Q99KR7	45.6311	8	21.7	9.16	1.096	1.185	0.966	1.036	0.813	0.892	0.815	0.87	0.818	0.997	0.81018	0.00437308
Myotubularin OS=Mus musculus OX=10090 GN=Mtm1 PE=1 SV=2	Mtm1	Q9Z2C5	15.5887	6	69.5	7.75	1.089	0.566	0.958	0.747	1.285	0.535	0.499	0.83	0.145	0.792	0.810714	0.483848
Zinc transporter 9 OS=Mus musculus OX=10090 GN=Slc30a9 PE=1 SV=2	Slc30a9	Q5IRJ6	13.4039	5	62.8	8.69	0.691	0.632	0.811	0.607	0.769	0.679	0.507	0.681	0.444	0.254	0.810896	0.247399
Tripartite motif-containing protein 54 OS=Mus musculus OX=10090 GN=Trim54 PE=1 SV=1	Trim54	Q9ERP3	34.4262	6	41.1	5.08	1.483	1.214	1.527	1.246	1.161	1.101	1.063	1.063	0.955	1.317	0.8117	0.0198047
Glioblastoma amplified sequence OS=Mus musculus OX=10090 GN=Nipsnap2 PE=1 SV=1	Nipsnap2	Q7TMG8	59.4306	16	32.9	9.33	1.126	0.91	0.888	0.905	0.812	0.777	0.742	0.7	0.772	0.859	0.8117	0.00910056
Inorganic pyrophosphatase 2, mitochondrial OS=Mus musculus OX=10090 GN=Ppa2 PE=1 SV=1	Ppa2	Q91VM9	73.0303	20	38.1	6.98	1.087	1.035	0.976	1.052	0.931	0.784	0.742	0.775	0.896	0.928	0.812209	0.00325535
High mobility group protein HMG-I/HMG-Y OS=Mus musculus OX=10090 GN=Hmga1 PE=1 SV=1	Hmga1	A0A338P6F6	21.1864	2	13	11.91	1.528	1.535	1.038	1.945	0.672	0.973	1.489	0.368	1.84	2.025	0.812328	0.46333
Protein ABHD14B (Fragment) OS=Mus musculus OX=10090 GN=Abhd14b PE=1 SV=1	Abhd14b	A0A087WPF8	30.4598	4	18.4	6.79	1.9	1.861	1.187	1.899	1.142	1.382	2.166	1.129	1.576	0.952	0.812716	0.257319
NEDD8-activating enzyme E1 regulatory subunit OS=Mus musculus OX=10090 GN=Nae1 PE=1 SV=1	Nae1	Q8VBW6	17.7903	7	60.2	5.52	0.86	0.756	0.82	0.73	0.571	0.473	0.912	0.381	0.881	0.643	0.813013	0.224146
Mitochondrial import inner membrane translocase subunit Tim8 A OS=Mus musculus OX=10090 GN=Timm8a1 PE=1 SV=1	Timm8a1	Q9WVA2	41.2371	2	11	5.16	0.672	0.825	0.249	1.115	0.465	0.433	0.083	0.818	0.765	0.928	0.813702	0.552075
Acetyl-CoA acetyltransferase, mitochondrial OS=Mus musculus OX=10090 GN=Acat1 PE=1 SV=1	Acat1	Q8QZT1	74.7642	25	44.8	8.51	1.018	0.994	0.942	0.922	0.862	0.867	0.771	0.758	0.69	0.787	0.814413	0.00160175
CAP-Gly domain-containing linker protein 1 OS=Mus musculus OX=10090 GN=Clip1 PE=1 SV=1	Clip1	Q922J3	18.7635	19	155.7	5.24	1.29	1.44	1.544	1.011	1.107	1.011	0.853	1.213	0.849	1.426	0.814759	0.131944
COX assembly mitochondrial protein 2 homolog OS=Mus musculus OX=10090 GN=Cmc2 PE=3 SV=1	Cmc2	Q8K199	12.6582	1	9.4	8.24	1.44	3.039	2.636	1.71	1.282	1.419	2.186	3.06	1.838	1.003	0.814958	0.423483
Iron-sulfur protein NUBPL OS=Mus musculus OX=10090 GN=Nubpl PE=1 SV=2	Nubpl	Q9CWD8	30.094	7	34.1	9.07	0.474	1.004	1.947	1.649	0.897	0.807	1.095	1.577	0.729	1.099	0.815136	0.462418
Protein SGT1 homolog OS=Mus musculus OX=10090 GN=Sugt1 PE=1 SV=3	Sugt1	Q9CX34	28.869	7	38.1	5.45	1.344	1.623	1.071	1.659	1.01	1.826	0.88	0.863	1.329	1.069	0.816453	0.260598
Nuclear receptor-binding protein OS=Mus musculus OX=10090 GN=Nrbp1 PE=1 SV=1	Nrbp1	D3YUV1	7.73481	3	60.8	5.16	2.629	2.876	1.597	1.654	1.956	1.041	1.905	1.887	1.609	2.332	0.816964	0.27452
Protein NDRG1 OS=Mus musculus OX=10090 GN=Ndrg1 PE=1 SV=1	Ndrg1	Q62433	8.88325	2	43	6.1	1.876	1.373	1.014	1.189	0.955	1.409	1.028	0.83	0.931	1.531	0.817315	0.263506
28S ribosomal protein S36, mitochondrial OS=Mus musculus OX=10090 GN=Mrps36 PE=1 SV=1	Mrps36	Q9D6T9	70	1	10.9	9.99	1.238	1.382	1.008	1.432	1.009	1.211	0.892	1.032	1.036	1.025	0.817523	0.0355744
RuvB-like 1 OS=Mus musculus OX=10090 GN=Ruvbl1 PE=1 SV=1	Ruvbl1	P60122	15.3509	4	50.2	6.42	1.271	1.099	1.092	0.937	0.914	0.734	0.274	0.801	1.524	1.148	0.81761	0.390223
Protein SET (Fragment) OS=Mus musculus OX=10090 GN=Set PE=1 SV=1	Set	A2BE93	40.4651	5	24.9	5.55	1.207	1.714	1.513	2.219	1.304	1.917	1.086	0.676	1.233	1.944	0.817676	0.345305
Protein ERGIC-53 OS=Mus musculus OX=10090 GN=Lman1 PE=1 SV=1	Lman1	Q9D0F3	13.9265	3	57.8	6.34	1.103	1.043	1.132	0.571	1.036	0.86	0.616	0.55	1.273	0.388	0.818048	0.403434
Deoxyguanosine kinase, mitochondrial OS=Mus musculus OX=10090 GN=Dguok PE=1 SV=3	Dguok	Q9QX60	43.6823	7	32.3	7.66	1.024	0.793	0.835	0.842	0.766	0.854	0.775	0.674	0.369	0.85	0.818164	0.155275
17beta-hydroxysteroid dehydrogenase type 10/short chain L-3-hydroxyacyl-CoA dehydrogenase OS=Mus musculus OX=10090 GN=Hsd17b10 PE=1 SV=1	Hsd17b10	Q99N15	90.8046	19	27.3	8.76	1.037	0.92	0.95	0.908	0.791	0.777	0.775	0.839	0.636	0.865	0.818349	0.00591945
Chymase OS=Mus musculus OX=10090 GN=Cma1 PE=1 SV=1	Cma1	A4QPC5	8.46154	1	29	9.63	2.9	0.27	1.796	1.703	1.835	1.927	1.116	0.538	1.708	1.066	0.818713	0.569242
Cytochrome b-c1 complex subunit 1, mitochondrial OS=Mus musculus OX=10090 GN=Uqcrc1 PE=1 SV=2	Uqcrc1	Q9CZ13	69.375	22	52.8	6.21	1.039	1.029	0.936	1.003	0.921	0.81	0.746	0.804	0.801	0.839	0.818734	0.000799976
Homer protein homolog 2 OS=Mus musculus OX=10090 GN=Homer2 PE=1 SV=1	Homer2	Q9QWW1	2.54237	1	40.5	6.01	1.956	0.986	0.947	1.305	1.009	1.341	0.192	1.065	1.288	1.486	0.819022	0.455232
Peptidyl-tRNA hydrolase 2, mitochondrial OS=Mus musculus OX=10090 GN=Ptrh2 PE=1 SV=1	Ptrh2	Q8R2Y8	37.5691	4	19.5	7.42	1.117	1.072	1.191	0.993	1.033	0.836	0.884	0.916	0.836	0.868	0.819117	0.00418609
Ubiquitin carboxyl-terminal hydrolase isozyme L1 OS=Mus musculus OX=10090 GN=Uchl1 PE=1 SV=1	Uchl1	Q9R0P9	21.0762	3	24.8	5.24	1.675	1.207	1.655	2.117	1.294	1.869	1.581	0.793	1.213	1.43	0.819557	0.24016
ADP-ribose glycohydrolase MACROD1 OS=Mus musculus OX=10090 GN=Macrod1 PE=1 SV=2	Macrod1	Q922B1	45.8204	12	35.3	8.85	0.86	0.922	0.98	0.893	0.778	0.639	0.824	0.749	0.848	0.662	0.820793	0.00892739
Stress-70 protein, mitochondrial OS=Mus musculus OX=10090 GN=Hspa9 PE=1 SV=3	Hspa9	P38647	64.3594	43	73.4	6.07	1.09	1.119	1.038	1.035	0.901	0.891	0.828	0.861	0.88	0.911	0.8208	2.65814e-05
Magnesium-dependent phosphatase 1 OS=Mus musculus OX=10090 GN=Mdp1 PE=1 SV=1	Mdp1	Q9D967	53.0488	8	18.6	6.8	1.088	1.363	0.962	1.082	1.127	1.077	0.482	0.993	0.538	1.318	0.820912	0.307754
NADH dehydrogenase [ubiquinone] 1 beta subcomplex subunit 10 OS=Mus musculus OX=10090 GN=Ndufb10 PE=1 SV=3	Ndufb10	Q9DCS9	62.5	12	21	8.03	1.015	1.19	1.016	1.048	0.938	0.874	0.728	0.865	0.851	1.002	0.821113	0.0104079
Nicotinate phosphoribosyltransferase OS=Mus musculus OX=10090 GN=Naprt PE=1 SV=1	Naprt	Q8CC86	29.9257	10	58.2	6.46	2.012	2.605	1.16	1.769	1.237	1.171	1.136	3.694	1.255	0.804	0.821362	0.584751
Dihydrolipoyllysine-residue acetyltransferase component of pyruvate dehydrogenase complex, mitochondrial OS=Mus musculus OX=10090 GN=Dlat PE=1 SV=2	Dlat	Q8BMF4	63.7072	24	67.9	8.57	1.015	1.003	0.939	0.905	0.825	0.799	0.861	0.868	0.647	0.761	0.821854	0.00618899
ATP-dependent Clp protease proteolytic subunit, mitochondrial OS=Mus musculus OX=10090 GN=Clpp PE=1 SV=1	Clpp	O88696	31.6176	6	29.8	7.47	1.011	1.003	1.032	0.946	0.877	0.9	0.656	0.869	0.708	0.912	0.821977	0.0151835
Methionine-R-sulfoxide reductase B2, mitochondrial OS=Mus musculus OX=10090 GN=Msrb2 PE=1 SV=1	Msrb2	Q78J03	57.7143	10	19.1	9.06	1.129	1.072	1	1.22	0.91	0.855	0.81	1.04	0.762	1.076	0.822288	0.029149
Fumarate hydratase, mitochondrial OS=Mus musculus OX=10090 GN=Fh PE=1 SV=3	Fh	P97807	65.286	25	54.3	9.04	0.997	0.991	0.856	0.931	0.809	0.807	0.753	0.763	0.725	0.801	0.822605	0.000697936
Rho GDP-dissociation inhibitor 2 OS=Mus musculus OX=10090 GN=Arhgdib PE=1 SV=3	Arhgdib	Q61599	61.5	6	22.8	5.11	0.824	1.182	1.065	1.378	1.459	0.364	1.167	0.703	1.076	0.722	0.822807	0.397146
Sulfhydryl oxidase OS=Mus musculus OX=10090 GN=Gfer PE=1 SV=1	Gfer	A0A3Q4EGL6	22.4599	4	21.5	7.97	0.849	1.057	1.003	1.164	0.956	0.805	0.724	1.09	0.678	0.775	0.822981	0.0938918
Cytochrome c1, heme protein, mitochondrial OS=Mus musculus OX=10090 GN=Cyc1 PE=1 SV=1	Cyc1	Q9D0M3	56	12	35.3	9.16	0.921	0.833	0.957	0.884	0.702	0.711	0.72	0.889	0.617	0.799	0.822995	0.0156044
Ubiquinone biosynthesis monooxygenase COQ6, mitochondrial OS=Mus musculus OX=10090 GN=Coq6 PE=1 SV=3	Coq6	Q8R1S0	49.7899	17	51.4	7.17	1.041	0.934	0.912	0.945	0.824	0.829	0.795	0.856	0.658	0.769	0.823069	0.00400859
Cathepsin D OS=Mus musculus OX=10090 GN=Ctsd PE=1 SV=1	Ctsd	P18242	42.439	15	44.9	7.15	1.078	1.423	1.137	1.384	1.195	1.119	1.046	0.914	0.95	0.98	0.823576	0.035545
NADH dehydrogenase [ubiquinone] iron-sulfur protein 3, mitochondrial OS=Mus musculus OX=10090 GN=Ndufs3 PE=1 SV=2	Ndufs3	Q9DCT2	76.0456	20	30.1	7.17	0.958	1.119	0.979	0.991	0.835	0.871	0.772	0.846	0.787	0.89	0.82382	0.00137425
CDGSH iron-sulfur domain-containing protein 3, mitochondrial OS=Mus musculus OX=10090 GN=Cisd3 PE=1 SV=1	Cisd3	Z4YKM2	30.4348	3	13.1	9.83	1.219	0.967	0.933	0.821	1.148	1.069	0.626	0.489	0.858	0.684	0.824704	0.277203
Omega-amidase NIT2 OS=Mus musculus OX=10090 GN=Nit2 PE=1 SV=1	Nit2	Q9JHW2	72.4638	15	30.5	6.9	1.06	1.163	0.956	1.078	0.91	0.811	0.777	1.007	0.852	0.911	0.824994	0.00863161
Myoglobin OS=Mus musculus OX=10090 GN=Mb PE=1 SV=3	Mb	P04247	90.9091	24	17.1	7.62	1.138	1.274	1.093	1.154	0.88	1.097	0.887	0.907	0.979	1.017	0.825213	0.00516366
Malonyl-CoA-acyl carrier protein transacylase, mitochondrial OS=Mus musculus OX=10090 GN=Mcat PE=1 SV=3	Mcat	Q8R3F5	30.4462	8	41.9	8.1	0.883	0.772	0.98	0.654	0.769	0.79	0.529	0.878	0.273	0.834	0.82558	0.306364
Rho guanine nucleotide exchange factor 7 OS=Mus musculus OX=10090 GN=Arhgef7 PE=1 SV=2	Arhgef7	Q9ES28	5.56845	3	97	6.8	0.561	1.124	0.925	1.277	0.581	0.894	1.133	0.689	0.69	0.827	0.825658	0.315238
Echinoderm microtubule-associated protein-like 2 OS=Mus musculus OX=10090 GN=Eml2 PE=1 SV=1	Eml2	E9QK48	15.4578	9	90.7	6.98	1.105	1.335	1.453	0.893	0.342	0.668	1.703	0.91	1.242	1.065	0.82602	0.445619
Transmembrane protein 143 OS=Mus musculus OX=10090 GN=Tmem143 PE=1 SV=1	Tmem143	A0A1B0GT63	32.6711	10	51	9.14	0.823	0.801	0.985	0.662	0.71	0.613	0.863	0.718	0.551	0.599	0.826251	0.104903
Cytochrome b OS=Mus musculus OX=10090 GN=Mt-Cyb PE=1 SV=1	Mt-Cyb	P00158	2.3622	1	43.2	7.97	1.441	0.91	1.147	0.689	1.183	0.722	0.931	0.848	0.533	0.975	0.826686	0.319414
Dehydrogenase/reductase SDR family member 7B OS=Mus musculus OX=10090 GN=Dhrs7b PE=1 SV=1	Dhrs7b	Q99J47	7.43034	2	35	9.63	2.574	0.444	3.068	0.863	0.478	2.366	0.859	2.66	0.886	1.382	0.828033	0.67116
NADH dehydrogenase [ubiquinone] 1 alpha subcomplex subunit 8 OS=Mus musculus OX=10090 GN=Ndufa8 PE=1 SV=3	Ndufa8	Q9DCJ5	68.6047	10	20	8.46	1.072	1.116	0.977	0.929	0.976	0.838	0.752	0.843	0.803	0.874	0.828204	0.0089414
Protein kinase C eta type OS=Mus musculus OX=10090 GN=Prkch PE=1 SV=2	Prkch	P23298	2.34261	1	77.9	7.68	0.948	1.08	0.919	1.267	0.787	1.07	0.627	0.951	0.758	1.05	0.829457	0.141443
BCL2/adenovirus E1B 19 kDa protein-interacting protein 3 OS=Mus musculus OX=10090 GN=Bnip3 PE=1 SV=1	Bnip3	O55003	6.41711	1	21	7.14	5.519	2.583	4.535	4.009	4.904	3.226	1.636	5.178	0.415	5.373	0.83031	0.559651
C-Jun-amino-terminal kinase-interacting protein 4 OS=Mus musculus OX=10090 GN=Spag9 PE=1 SV=2	Spag9	Q58A65	8.25132	6	146.1	5.15	1.429	0.969	0.885	0.546	0.929	0.712	1.045	0.251	1.241	0.592	0.830504	0.501532
Kinesin light chain 1 OS=Mus musculus OX=10090 GN=Klc1 PE=1 SV=1	Klc1	Q5UE59	5.71956	1	61.6	5.76	2.119	2.619	2.887	3.444	4.045	2.482	1.271	1.593	3.415	0.989	0.830849	0.502027
Malate dehydrogenase, mitochondrial OS=Mus musculus OX=10090 GN=Mdh2 PE=1 SV=3	Mdh2	P08249	80.7692	25	35.6	8.68	1	1.002	0.987	0.94	0.821	0.835	0.876	0.81	0.757	0.8	0.831255	9.55222e-05
Acylphosphatase-2 OS=Mus musculus OX=10090 GN=Acyp2 PE=1 SV=2	Acyp2	P56375	36.7925	4	11.9	9.26	1.103	1.168	1.086	1.233	1.044	1.117	0.932	0.899	0.861	0.873	0.831663	0.011307
Succinate dehydrogenase [ubiquinone] iron-sulfur subunit, mitochondrial OS=Mus musculus OX=10090 GN=Sdhb PE=1 SV=1	Sdhb	Q9CQA3	68.0851	21	31.8	8.68	1.002	1.024	0.961	0.923	0.86	0.717	0.82	0.751	0.822	0.912	0.832396	0.00361308
Methyl-CpG-binding protein 2 OS=Mus musculus OX=10090 GN=Mecp2 PE=1 SV=1	Mecp2	Q9Z2D6	23.5537	4	52.3	9.96	1.245	1.1	0.964	1.575	0.367	1.254	1.326	0.521	1.338	1.294	0.832651	0.438593
Fumarylacetoacetate hydrolase domain-containing 2A OS=Mus musculus OX=10090 GN=Fahd2a PE=1 SV=1	Fahd2a	A0A0R4J094	50.1597	12	34.7	8.16	1.107	1.155	1.015	1.095	1.088	0.978	0.916	0.943	0.765	0.771	0.832723	0.0269879
Cytochrome c oxidase subunit 5B, mitochondrial OS=Mus musculus OX=10090 GN=Cox5b PE=1 SV=1	Cox5b	P19536	74.2188	10	13.8	8.38	0.566	0.759	0.583	0.89	0.476	0.711	0.479	0.618	0.572	0.641	0.833214	0.169433
Medium-chain specific acyl-CoA dehydrogenase, mitochondrial OS=Mus musculus OX=10090 GN=Acadm PE=1 SV=1	Acadm	P45952	60.5701	24	46.5	8.37	0.981	0.959	0.955	0.892	0.843	0.779	0.778	0.751	0.785	0.802	0.834082	9.29186e-05
Extracellular superoxide dismutase [Cu-Zn] OS=Mus musculus OX=10090 GN=Sod3 PE=1 SV=1	Sod3	O09164	19.9203	3	27.4	6.84	11.323	19.537	9.23	14.363	4.139	11.535	16.269	4.306	16.039	15.846	0.834163	0.530906
RNA-binding protein EWS OS=Mus musculus OX=10090 GN=Ewsr1 PE=1 SV=1	Ewsr1	Q5SUT0	8.57605	4	64.9	9.38	1.326	1.115	0.931	1.299	0.741	1.249	1.483	0.957	0.863	0.552	0.834225	0.334006
MCG113838 OS=Mus musculus OX=10090 GN=Rpl36a-ps1 PE=3 SV=1	Rpl36a-ps1	A0A2I3BPG9	16.0377	2	12.4	10.51	9.461	18.783	23.678	8.885	10.881	22.288	26.317	2.361	2.797	11.447	0.834235	0.675156
BolA-like protein 1 OS=Mus musculus OX=10090 GN=Bola1 PE=1 SV=1	Bola1	Q9D8S9	62.7737	6	14.4	8.76	0.282	1.335	1.435	1.398	1.849	0.778	0.079	0.518	0.58	1.771	0.835206	0.679654
Presequence protease, mitochondrial OS=Mus musculus OX=10090 GN=Pitrm1 PE=1 SV=1	Pitrm1	Q8K411	21.7181	14	117.3	7.2	1.045	0.99	1.265	0.807	1.033	0.836	0.957	0.91	0.549	0.861	0.835322	0.173465
Homeodomain-only protein OS=Mus musculus OX=10090 GN=Hopx PE=1 SV=1	Hopx	Q8R1H0	63.0137	2	8.3	4.88	1.08	0.665	0.205	0.778	0.412	0.38	0.502	0.867	0.658	0.6	0.835533	0.529033
Sequestosome-1 OS=Mus musculus OX=10090 GN=Sqstm1 PE=1 SV=1	Sqstm1	D3YZJ1	4.71204	1	41.7	7.72	1.263	0.927	1.4	0.766	0.802	1.23	0.969	1.106	0.767	0.597	0.837313	0.318215
Creatine kinase S-type, mitochondrial OS=Mus musculus OX=10090 GN=Ckmt2 PE=1 SV=1	Ckmt2	Q6P8J7	58.4726	22	47.4	8.4	0.958	0.911	0.961	0.848	0.824	0.752	0.777	0.815	0.689	0.763	0.837412	0.00176405
High mobility group protein B2 OS=Mus musculus OX=10090 GN=Hmgb2 PE=1 SV=3	Hmgb2	P30681	24.2857	3	24.1	7.31	1.467	2.491	0.96	0.914	1.535	0.8	2.087	0.971	0.907	1.027	0.837563	0.554845
Thioredoxin OS=Mus musculus OX=10090 GN=Txn PE=1 SV=3	Txn	P10639	78.0952	6	11.7	4.92	1.087	1.285	1.124	1.472	0.949	1.222	0.998	0.967	1.092	1.017	0.83803	0.0489612
Cold-inducible RNA-binding protein OS=Mus musculus OX=10090 GN=Cirbp PE=1 SV=1	Cirbp	P60824	6.39535	1	18.6	9.61	100	100	100	100	78.93	92.521	99.602	100	100	32.296	0.838915	0.268712
Small integral membrane protein 20 OS=Mus musculus OX=10090 GN=Smim20 PE=1 SV=1	Smim20	D3Z7Q2	20.2899	1	7.8	9.7	1.002	1.101	0.751	0.81	0.79	0.751	0.709	0.749	0.777	0.835	0.838974	0.0624751
V-type proton ATPase 116 kDa subunit a isoform 1 OS=Mus musculus OX=10090 GN=Atp6v0a1 PE=1 SV=3	Atp6v0a1	Q9Z1G4	2.38379	2	96.4	6.76	0.586	0.108	0.406	0.436	0.011	0.419	0.121	0.366	0.95	0.066	0.838976	0.759047
Dihydrolipoyl dehydrogenase, mitochondrial OS=Mus musculus OX=10090 GN=Dld PE=1 SV=2	Dld	O08749	69.1552	24	54.2	7.9	1.007	1.069	1.04	1.08	0.92	0.901	0.875	0.853	0.829	0.905	0.839371	5.81355e-05
Osteoclast-stimulating factor 1 OS=Mus musculus OX=10090 GN=Ostf1 PE=1 SV=1	Ostf1	A0A494BA97	5.66038	1	23.4	8.07	1.147	1.421	0.377	1.138	0.846	0.556	1.579	0.088	0.383	1.694	0.840232	0.676966
2-amino-3-ketobutyrate coenzyme A ligase, mitochondrial OS=Mus musculus OX=10090 GN=Gcat PE=1 SV=2	Gcat	O88986	17.7885	4	44.9	7.33	0.238	0.632	0.352	0.067	0.128	0.353	0.386	0.241	0.316	0.202	0.840962	0.642789
Merlin (Fragment) OS=Mus musculus OX=10090 GN=Nf2 PE=1 SV=1	Nf2	F7D6P2	10.0629	1	18.9	7.97	0.823	0.802	0.339	0.878	0.222	0.581	1.219	0.721	0.125	0.719	0.841426	0.629325
D-glutamate cyclase, mitochondrial OS=Mus musculus OX=10090 GN=Dglucy PE=1 SV=1	Dglucy	E9QMK9	51.0046	21	69.9	7.34	1.017	0.748	0.859	0.845	0.872	0.693	0.693	0.569	0.783	0.771	0.841933	0.0809598
Delta-1-pyrroline-5-carboxylate dehydrogenase, mitochondrial OS=Mus musculus OX=10090 GN=Aldh4a1 PE=1 SV=3	Aldh4a1	Q8CHT0	64.7687	26	61.8	8.24	1.169	0.944	0.957	0.879	0.946	0.834	0.779	0.796	0.808	0.826	0.842239	0.0282894
Citramalyl-CoA lyase, mitochondrial OS=Mus musculus OX=10090 GN=Clybl PE=1 SV=2	Clybl	Q8R4N0	63.0178	18	37.5	8.54	1.17	1.136	1.035	1.152	0.947	1	0.908	0.94	0.99	0.892	0.842347	0.000603007
Beta-centractin OS=Mus musculus OX=10090 GN=Actr1b PE=1 SV=1	Actr1b	Q8R5C5	46.0106	3	42.3	6.4	1.51	0.694	1.018	1.098	0.919	0.863	0.696	0.836	1.268	0.877	0.842438	0.33176
Coiled-coil domain-containing protein 58 OS=Mus musculus OX=10090 GN=Ccdc58 PE=1 SV=1	Ccdc58	Q8R3Q6	43.75	5	16.7	8.16	1.073	1.073	1.112	1.212	0.982	1.207	0.803	0.821	0.948	0.892	0.843102	0.0584076
Sorting nexin-6 OS=Mus musculus OX=10090 GN=Snx6 PE=1 SV=1	Snx6	A0A1W2P701	10	2	33.5	8.57	1.385	1.108	1.307	1.225	1.172	1.475	1.284	1.229	1.163	0.033	0.84325	0.482218
Complement component C1q receptor OS=Mus musculus OX=10090 GN=Cd93 PE=1 SV=1	Cd93	O89103	9.62733	4	69.3	5.07	1.249	1.304	1.014	0.729	1.427	0.787	0.607	0.364	1.751	0.502	0.843886	0.594054
Heat shock protein beta-6 OS=Mus musculus OX=10090 GN=Hspb6 PE=1 SV=1	Hspb6	Q5EBG6	93.8272	10	17.5	6	1.28	1.342	1.118	1.391	1.133	1.289	1.006	1.041	0.882	1.145	0.84402	0.0467235
Ubiquinone biosynthesis O-methyltransferase, mitochondrial OS=Mus musculus OX=10090 GN=Coq3 PE=1 SV=1	Coq3	Q8BMS4	32.1622	8	40.9	7.96	1.003	0.999	0.968	1.052	1.03	0.909	0.797	0.824	0.733	0.8	0.84419	0.0224153
Protein CutA OS=Mus musculus OX=10090 GN=Cuta PE=1 SV=3	Cuta	Q9CQ89	25.9887	3	18.9	6.77	3.226	2.448	3.696	3.305	1.877	3.773	2.819	3.736	2.019	1.842	0.845023	0.360972
S-methyl-5'-thioadenosine phosphorylase OS=Mus musculus OX=10090 GN=Mtap PE=1 SV=1	Mtap	Q9CQ65	34.629	6	31	7.14	1.084	1.18	1.16	1.112	1.02	0.883	1.061	0.821	1.119	0.846	0.845091	0.0283457
[Pyruvate dehydrogenase (acetyl-transferring)] kinase isozyme 1, mitochondrial OS=Mus musculus OX=10090 GN=Pdk1 PE=1 SV=2	Pdk1	Q8BFP9	64.5161	19	49	8.19	1.556	1.114	0.976	0.788	0.777	0.766	1.063	1.144	1.008	0.863	0.845136	0.29199
Secernin-3 OS=Mus musculus OX=10090 GN=Scrn3 PE=1 SV=1	Scrn3	Q3TMH2	32.7751	10	47.6	5.66	1.08	1.462	1.556	1.289	1.328	1.282	0.919	1.106	1.088	1.12	0.846854	0.102397
Lysophosphatidylserine lipase ABHD12 OS=Mus musculus OX=10090 GN=Abhd12 PE=1 SV=2	Abhd12	Q99LR1	7.53769	2	45.2	8.72	1.273	1.304	0.036	1.177	1.003	1.031	0.728	0.92	1.108	0.025	0.846966	0.659275
Armadillo repeat protein deleted in velo-cardio-facial syndrome homolog OS=Mus musculus OX=10090 GN=Arvcf PE=1 SV=2	Arvcf	P98203	1.35135	1	105	6.64	1.504	1.844	2.468	0.798	1.605	1.243	1.383	1.21	1.569	1.394	0.847092	0.404614
Prothymosin alpha OS=Mus musculus OX=10090 GN=Ptma PE=1 SV=2	Ptma	P26350	26.1261	2	12.2	3.79	1.005	2.099	1.307	1.251	1.206	1.587	0.504	0.804	1.267	1.827	0.847168	0.507056
Myeloid leukemia factor 1 OS=Mus musculus OX=10090 GN=Mlf1 PE=1 SV=1	Mlf1	Q9QWV4	7.49064	1	30.4	9.32	0.093	1.331	0.678	0.86	0.787	0.512	0.275	1.228	0.198	0.765	0.8474	0.697842
Acyl-coenzyme A thioesterase 13 OS=Mus musculus OX=10090 GN=Acot13 PE=1 SV=1	Acot13	Q9CQR4	68.5714	7	15.2	8.82	0.951	1.187	0.99	1.429	0.874	0.97	0.984	1.088	0.861	1.016	0.847487	0.111456
Coactosin-like protein OS=Mus musculus OX=10090 GN=Cotl1 PE=1 SV=3	Cotl1	Q9CQI6	30.2817	3	15.9	5.4	3.519	4.357	1.983	2.939	2.717	1.642	1.409	2.896	4.534	3.073	0.84758	0.503718
Na(+)/H(+) exchange regulatory cofactor NHE-RF OS=Mus musculus OX=10090 GN=Slc9a3r2 PE=1 SV=1	Slc9a3r2	A0A0R4IZX2	31.1573	7	37.4	7.59	1.515	1.33	1.528	1.687	1.018	1.129	1.511	1.434	0.989	1.625	0.847745	0.164413
Coenzyme Q10A OS=Mus musculus OX=10090 GN=Coq10a PE=1 SV=1	Coq10a	A0A1W2P7J1	35.3414	7	27.9	9.99	0.958	0.581	0.758	0.709	0.68	0.589	0.647	0.646	0.556	0.705	0.84786	0.131757
BolA-like protein 3 OS=Mus musculus OX=10090 GN=Bola3 PE=1 SV=1	Bola3	E9Q705	54.7368	6	10.8	8.31	0.962	1.13	0.959	1.168	0.873	0.921	0.779	0.951	0.864	0.978	0.84791	0.0222804
28S ribosomal protein S31, mitochondrial OS=Mus musculus OX=10090 GN=Mrps31 PE=1 SV=1	Mrps31	Q61733	26.0417	7	43.9	8.51	1.191	1.014	0.922	0.972	0.97	0.991	0.806	0.606	0.886	0.956	0.848174	0.113463
Ran-specific GTPase-activating protein OS=Mus musculus OX=10090 GN=Ranbp1 PE=1 SV=2	Ranbp1	P34022	22.1675	3	23.6	5.22	0.52	1.041	1.05	0.909	0.81	0.91	0.732	0.541	0.722	0.764	0.848295	0.283902
Choline-phosphate cytidylyltransferase A OS=Mus musculus OX=10090 GN=Pcyt1a PE=1 SV=1	Pcyt1a	P49586	17.7112	4	41.6	7.03	1.998	2.137	1.844	2.109	2.291	1.154	1.704	1.945	0.765	2.435	0.8485	0.38918
RuvB-like 2 OS=Mus musculus OX=10090 GN=Ruvbl2 PE=1 SV=3	Ruvbl2	Q9WTM5	6.2635	2	51.1	5.64	1.744	1.033	1.756	0.949	1.101	1.247	1.384	0.959	0.904	1.383	0.848595	0.338135
Keratin, type I cytoskeletal 42 OS=Mus musculus OX=10090 GN=Krt42 PE=1 SV=1	Krt42	Q6IFX2	13.9381	2	50.1	5.16	0.763	0.654	0.894	0.389	0.991	0.323	0.608	0.599	0.508	0.408	0.848642	0.503526
Serine/threonine-protein phosphatase 2A 55 kDa regulatory subunit B OS=Mus musculus OX=10090 GN=Ppp2r2a PE=1 SV=1	Ppp2r2a	Q9CWU3	35.9673	8	42.6	5.36	0.882	1.331	0.883	1.043	1.063	1.386	0.625	0.399	0.892	0.905	0.848836	0.442858
Tenascin X OS=Mus musculus OX=10090 GN=Tnxb PE=1 SV=1	Tnxb	O35452	8.73689	14	435.2	5.22	1.696	1.567	1.203	1.683	1.383	1.191	1.607	1.118	1.454	1.077	0.848919	0.136692
ATPase inhibitory factor 1 OS=Mus musculus OX=10090 GN=Atpif1 PE=1 SV=1	Atpif1	E9PV44	54.0541	8	8.8	9.31	1.129	1.345	1.136	1.306	0.885	0.873	1.19	1.295	0.894	1.124	0.849064	0.110926
Heat shock protein beta-7 OS=Mus musculus OX=10090 GN=Hspb7 PE=1 SV=3	Hspb7	P35385	84.6154	9	18.6	6.42	1.051	1.124	1.003	1.112	0.841	0.964	0.907	0.871	0.812	1.071	0.849417	0.0160931
NADH dehydrogenase [ubiquinone] 1 alpha subcomplex subunit 1 OS=Mus musculus OX=10090 GN=Ndufa1 PE=1 SV=1	Ndufa1	O35683	14.2857	1	8.1	9.48	0.88	0.703	0.743	0.684	0.753	0.566	0.669	0.633	0.585	0.63	0.849612	0.0490407
Glyoxalase domain-containing protein 4 OS=Mus musculus OX=10090 GN=Glod4 PE=1 SV=1	Glod4	Q9CPV4	75.5034	16	33.3	5.47	1.156	1.052	1.072	1.07	0.951	0.962	1.073	0.878	0.718	0.963	0.849808	0.0326123
Leucine-rich repeat-containing protein 1 OS=Mus musculus OX=10090 GN=Lrrc1 PE=1 SV=2	Lrrc1	Q80VQ1	10.687	3	59.4	5.16	0.806	0.318	0.513	1.021	0.418	0.433	0.457	0.814	0.332	0.935	0.850013	0.586505
Mitochondrial import receptor subunit TOM34 OS=Mus musculus OX=10090 GN=Tomm34 PE=1 SV=1	Tomm34	Q9CYG7	9.70874	2	34.3	9.14	1.148	0.641	0.773	0.703	0.421	0.333	1.068	0.859	1.213	0.27	0.85023	0.602541
LanC-like protein 2 (Fragment) OS=Mus musculus OX=10090 GN=Lancl2 PE=1 SV=1	Lancl2	F6RJV6	22.9025	6	49.7	7.14	0.928	1.605	1.278	0.598	1.113	0.969	0.966	0.683	0.97	0.926	0.850835	0.403377
Ragulator complex protein LAMTOR3 OS=Mus musculus OX=10090 GN=Lamtor3 PE=1 SV=1	Lamtor3	O88653	50	3	13.5	7.34	1.204	2.021	0.952	0.918	1.341	1.257	1.182	1.173	0.2	1.354	0.851423	0.549465
Voltage-dependent anion-selective channel protein 1 OS=Mus musculus OX=10090 GN=Vdac1 PE=1 SV=3	Vdac1	Q60932	76.0135	3	32.3	8.43	1.016	1.012	0.94	1.039	0.875	0.83	0.84	0.808	0.833	0.933	0.851676	0.000795959
Uncharacterized protein OS=Mus musculus OX=10090 PE=4 SV=1	A0A338P6I9	A0A338P6I9	42.3729	2	6.8	8.63	0.944	0.973	0.746	0.844	0.762	0.722	0.678	0.789	0.782	0.749	0.85201	0.0223891
Cytochrome c oxidase subunit 6A2, mitochondrial OS=Mus musculus OX=10090 GN=Cox6a2 PE=1 SV=2	Cox6a2	P43023	42.268	2	10.7	9.07	0.692	1.177	0.892	1.033	0.985	0.712	0.818	0.771	0.741	0.822	0.852047	0.179823
Bis(5'-nucleosyl)-tetraphosphatase [asymmetrical] OS=Mus musculus OX=10090 GN=Nudt2 PE=1 SV=3	Nudt2	P56380	57.8231	6	17	6.28	1.109	0.993	1.073	0.956	0.886	0.861	0.941	0.872	0.86	0.861	0.852255	0.00145319
Coatomer subunit epsilon OS=Mus musculus OX=10090 GN=Cope PE=1 SV=3	Cope	O89079	21.4286	4	34.5	5.06	1.015	1.048	1.873	0.549	0.809	0.874	1.095	0.928	0.976	1.052	0.852323	0.481766
RNA-binding protein with multiple-splicing OS=Mus musculus OX=10090 GN=Rbpms PE=1 SV=1	Rbpms	T1ECW4	32.9843	5	20.7	7.78	0.88	1.139	1.005	1.361	0.976	1.218	0.917	0.265	0.96	1.272	0.852604	0.443693
14 kDa phosphohistidine phosphatase OS=Mus musculus OX=10090 GN=Phpt1 PE=1 SV=1	Phpt1	Q9DAK9	75.8065	8	14	5.53	1.186	1.199	1.009	1.804	1.217	0.876	0.797	1.002	1.293	1.472	0.85379	0.349576
Pyruvate carboxylase OS=Mus musculus OX=10090 GN=Pcx PE=1 SV=1	Pcx	G5E8R3	30.5603	24	129.6	6.71	0.997	0.986	0.881	0.747	0.843	0.794	0.792	0.696	0.727	0.773	0.853872	0.0380288
Tropomodulin-3 OS=Mus musculus OX=10090 GN=Tmod3 PE=1 SV=1	Tmod3	Q9JHJ0	19.8864	5	39.5	5.14	1.54	1.741	1.134	1.382	1.171	1.451	1.213	1.266	1.124	1.202	0.85412	0.108384
Calcium-independent phospholipase A2-gamma OS=Mus musculus OX=10090 GN=Pnpla8 PE=1 SV=1	Pnpla8	E9PXB0	3.94265	2	62.3	7.84	0.81	1.038	1.22	1.663	0.459	0.718	1.5	1.075	0.483	1.827	0.854224	0.605071
RNA-binding protein 8A OS=Mus musculus OX=10090 GN=Rbm8a PE=1 SV=4	Rbm8a	Q9CWZ3	32.7586	3	19.9	5.72	0.474	0.369	1.06	0.513	0.29	0.109	0.636	0.544	0.889	0.628	0.854305	0.650623
Enoyl-CoA hydratase domain-containing protein 3, mitochondrial OS=Mus musculus OX=10090 GN=Echdc3 PE=1 SV=1	Echdc3	Q9D7J9	44.3333	9	32.4	8.34	1.099	1.021	0.893	0.905	0.879	0.81	0.761	0.84	0.832	0.899	0.854347	0.0151056
Dihydrolipoyllysine-residue succinyltransferase component of 2-oxoglutarate dehydrogenase complex, mitochondrial OS=Mus musculus OX=10090 GN=Dlst PE=1 SV=1	Dlst	Q9D2G2	49.3392	15	49	8.95	0.955	1.04	0.913	0.925	0.873	0.874	0.852	0.857	0.64	0.822	0.855379	0.026835
Isovaleryl-CoA dehydrogenase, mitochondrial OS=Mus musculus OX=10090 GN=Ivd PE=1 SV=1	Ivd	Q9JHI5	71.2264	22	46.3	8.29	1.049	0.941	0.92	0.955	0.854	0.865	0.825	0.823	0.771	0.823	0.855714	0.00109022
Caveolae-associated protein 4 OS=Mus musculus OX=10090 GN=Cavin4 PE=1 SV=1	Cavin4	A2AMM0	47.2376	13	41	8.65	1.141	1.308	0.996	1.18	1.062	1.06	0.875	0.911	1.04	0.989	0.855784	0.0337232
Activated RNA polymerase II transcriptional coactivator p15 OS=Mus musculus OX=10090 GN=Sub1 PE=1 SV=3	Sub1	P11031	8.66142	1	14.4	9.6	1.4	2.025	0.866	1.127	1.334	0.154	1.393	1.339	1.168	1.572	0.856405	0.567251
Glutamine amidotransferase-like class 1 domain-containing protein 3A, mitochondrial OS=Mus musculus OX=10090 GN=Gatd3a PE=1 SV=1	Gatd3a	Q9D172	67.2932	13	28.1	8.78	1.062	0.983	0.989	0.932	0.848	0.848	0.848	0.813	0.899	0.842	0.856951	0.000526367
G-protein-signaling modulator 1 (Fragment) OS=Mus musculus OX=10090 GN=Gpsm1 PE=1 SV=1	Gpsm1	F6SX81	13.6821	4	54.8	6.14	0.833	0.831	1.099	0.871	1.019	0.639	0.789	0.86	0.612	0.753	0.85709	0.195021
Chloride intracellular channel protein 5 OS=Mus musculus OX=10090 GN=Clic5 PE=1 SV=1	Clic5	Q8BXK9	54.1833	9	28.3	5.94	1.201	1.288	1.111	1.233	1.161	1.087	1.045	0.834	1.114	0.973	0.857163	0.0324131
Platelet-activating factor acetylhydrolase IB subunit beta OS=Mus musculus OX=10090 GN=Pafah1b2 PE=1 SV=2	Pafah1b2	Q61206	31.0044	4	25.6	5.92	1.508	1.397	1.24	1.538	1.178	1.3	1.488	1.114	1.322	0.905	0.857176	0.11657
Keratin 78 OS=Mus musculus OX=10090 GN=Krt78 PE=1 SV=1	Krt78	E9Q0F0	2.43446	2	112.2	7.97	1.079	0.961	1.441	0.553	1.154	0.491	1.92	0.38	0.553	0.689	0.857214	0.674895
Cadherin-13 OS=Mus musculus OX=10090 GN=Cdh13 PE=1 SV=2	Cdh13	Q9WTR5	25.2101	13	78.1	5.12	1.096	1.525	1.223	1.424	1.145	1.226	1.015	0.91	1.169	1.31	0.857378	0.115509
Transformer-2 protein homolog beta OS=Mus musculus OX=10090 GN=Tra2b PE=1 SV=1	Tra2b	F8WJG3	30.8511	4	21.9	10.15	5.265	3.085	4.902	6.335	3.982	6.158	4.997	4.333	2.984	2.742	0.857576	0.431737
Nucleolar protein 3 OS=Mus musculus OX=10090 GN=Nol3 PE=1 SV=1	Nol3	Q9D1X0	53.6364	8	24.6	4.07	0.882	1.186	1.115	1.212	0.787	0.82	0.779	1.032	0.929	1.31	0.858096	0.230314
Cytochrome b5 type B OS=Mus musculus OX=10090 GN=Cyb5b PE=1 SV=1	Cyb5b	Q9CQX2	48.6301	4	16.3	4.89	1.065	0.891	0.926	0.863	0.697	0.823	0.642	0.87	0.84	0.949	0.858211	0.0867602
Rho-associated protein kinase 2 OS=Mus musculus OX=10090 GN=Rock2 PE=1 SV=1	Rock2	P70336	6.12392	5	160.5	5.99	11.463	2.421	4.929	5.107	8.212	0.96	0.112	13.418	1.252	6.842	0.858305	0.790866
Complex III assembly factor LYRM7 OS=Mus musculus OX=10090 GN=Lyrm7 PE=3 SV=2	Lyrm7	Q9DA03	52.8846	4	12	9.45	0.943	1.102	1.031	0.945	0.413	0.958	0.85	0.991	0.725	1.241	0.858493	0.357471
Carnitine O-palmitoyltransferase 1, liver isoform OS=Mus musculus OX=10090 GN=Cpt1a PE=1 SV=4	Cpt1a	P97742	20.5692	8	88.2	8.62	1.454	1.773	1.674	5.182	2.026	3.649	0.586	1.134	3.301	2.294	0.858871	0.711829
BRISC and BRCA1-A complex member 2 OS=Mus musculus OX=10090 GN=Babam2 PE=1 SV=3	Babam2	D3Z7P0	3.63636	1	43.7	6.19	1.088	0.824	2.647	0.772	0.691	1.223	1.133	0.281	2.205	1.336	0.859001	0.707388
NADH dehydrogenase [ubiquinone] 1 beta subcomplex subunit 3 OS=Mus musculus OX=10090 GN=Ndufb3 PE=1 SV=1	Ndufb3	Q9CQZ6	34.6154	4	11.7	9.04	1.139	1.225	0.905	0.967	0.9	0.874	0.844	0.955	0.869	1.018	0.859301	0.0580617
Dehydrogenase/reductase SDR family member 7 (Fragment) OS=Mus musculus OX=10090 GN=Dhrs7 PE=1 SV=1	Dhrs7	A0A1Y7VN19	27.6243	7	40.7	8.32	1.256	0.703	0.83	0.766	0.548	1	0.976	0.406	1.031	0.624	0.859822	0.484328
Enoyl-[acyl-carrier-protein] reductase, mitochondrial OS=Mus musculus OX=10090 GN=Mecr PE=1 SV=2	Mecr	Q9DCS3	59.2493	14	40.3	9.07	1.033	1.081	1.08	0.878	0.998	0.892	0.868	0.784	0.715	0.996	0.86002	0.0730415
Metalloreductase STEAP4 OS=Mus musculus OX=10090 GN=Steap4 PE=1 SV=1	Steap4	Q923B6	16.1702	5	53	9.17	1.071	0.997	1.109	0.811	0.87	0.828	0.749	0.98	0.821	0.897	0.86008	0.0670635
Myeloid-derived growth factor OS=Mus musculus OX=10090 GN=Mydgf PE=1 SV=1	Mydgf	Q9CPT4	21.6867	3	18	6.79	0.928	0.939	0.758	1.388	0.957	0.395	0.629	1.222	0.915	1.06	0.860204	0.474596
Histidine rich calcium binding protein, isoform CRA_a OS=Mus musculus OX=10090 GN=Hrc PE=1 SV=1	Hrc	G5E8J6	51.355	23	85.1	4.63	1.127	1.158	0.905	1.169	0.9	1.015	0.907	0.768	0.844	1.193	0.860595	0.132059
ATP synthase subunit alpha, mitochondrial OS=Mus musculus OX=10090 GN=Atp5f1a PE=1 SV=1	Atp5f1a	Q03265	79.7468	44	59.7	9.19	0.945	0.951	0.902	0.928	0.813	0.763	0.83	0.782	0.798	0.826	0.860977	3.86336e-05
Caprin-1 OS=Mus musculus OX=10090 GN=Caprin1 PE=1 SV=2	Caprin1	Q60865	13.2956	6	78.1	5.25	0.832	0.859	0.923	2.434	1.355	1.144	1.181	0.299	1.26	1.284	0.861463	0.647999
DnaJ homolog subfamily A member 3, mitochondrial OS=Mus musculus OX=10090 GN=Dnaja3 PE=1 SV=1	Dnaja3	Q99M87	35.4167	13	52.4	9.22	0.981	1.023	0.872	1.18	0.921	0.917	0.572	0.987	0.854	0.994	0.862097	0.177507
MICOS complex subunit Mic10 OS=Mus musculus OX=10090 GN=Micos10 PE=1 SV=1	Micos10	Q7TNS2	52.6316	2	8.6	8.94	1.122	1.126	0.809	0.852	1.05	0.599	0.91	0.846	0.82	0.831	0.862284	0.218082
Ferritin OS=Mus musculus OX=10090 GN=Ftl1 PE=1 SV=1	Ftl1	Q9CPX4	57.377	7	20.8	6	1.58	1.516	1.445	1.729	1.397	1.383	1.235	0.899	1.781	1.417	0.86252	0.198689
Reticulon 4 interacting protein 1 OS=Mus musculus OX=10090 GN=Rtn4ip1 PE=1 SV=1	Rtn4ip1	A0A0R4J0S3	47.7273	14	43.4	9.22	0.94	0.909	0.951	0.722	0.789	0.717	0.733	0.846	0.714	0.759	0.862767	0.0410405
Metaxin-2 OS=Mus musculus OX=10090 GN=Mtx2 PE=1 SV=1	Mtx2	O88441	69.2015	11	29.7	5.63	0.964	0.9	1.021	0.871	0.794	0.796	0.817	0.827	0.838	0.793	0.863507	0.00191821
Sulfide:quinone oxidoreductase, mitochondrial OS=Mus musculus OX=10090 GN=Sqor PE=1 SV=3	Sqor	Q9R112	52.4444	19	50.2	9.09	0.998	0.755	0.839	0.71	0.777	0.661	0.71	0.609	0.768	0.755	0.864123	0.101643
Immunoglobulin heavy variable 1-81 (Fragment) OS=Mus musculus OX=10090 GN=Ighv1-81 PE=4 SV=1	Ighv1-81	A0A075B5Y4	32.4786	2	13	8.79	1.061	1.824	1.959	1.705	1.212	0.337	1.626	0.058	2.484	2.774	0.864356	0.713753
RNA-binding protein FUS OS=Mus musculus OX=10090 GN=Fus PE=1 SV=1	Fus	P56959	19.6911	9	52.6	9.36	1.262	1.347	0.99	1.17	1.202	0.617	1.19	0.817	1.148	1.215	0.865171	0.291747
Succinate dehydrogenase [ubiquinone] cytochrome b small subunit, mitochondrial OS=Mus musculus OX=10090 GN=Sdhd PE=1 SV=2	Sdhd	Q9CXV1	27.044	3	17	9.1	1.091	0.873	0.94	0.732	1.008	0.752	0.718	0.695	0.807	0.74	0.86542	0.179234
Thioredoxin reductase 2, mitochondrial OS=Mus musculus OX=10090 GN=Txnrd2 PE=1 SV=1	Txnrd2	A0A0M3HEQ0	42.6945	12	56.8	8.41	1.03	0.97	1.021	0.825	0.89	0.812	0.694	0.88	0.732	0.985	0.865488	0.0885394
S-adenosylmethionine synthase OS=Mus musculus OX=10090 GN=Mat2a PE=1 SV=1	Mat2a	A0A0U1RNT6	9.39227	2	39.7	6.04	1.118	1.055	1.749	2.053	1.465	1.274	1.492	1.249	0.87	1.408	0.865607	0.399064
Peroxiredoxin-5, mitochondrial OS=Mus musculus OX=10090 GN=Prdx5 PE=1 SV=2	Prdx5	P99029	57.619	13	21.9	8.85	1.049	1.091	1.027	1.002	0.93	0.935	0.939	0.932	0.871	0.807	0.865755	0.0019513
Hepatoma-derived growth factor-related protein 3 OS=Mus musculus OX=10090 GN=Hdgfl3 PE=1 SV=2	Hdgfl3	Q9JMG7	27.7228	3	22.4	8.4	1.165	1.89	1.398	1.687	2.462	0.146	1.565	0.86	0.336	2.612	0.866558	0.721243
Prohibitin OS=Mus musculus OX=10090 GN=Phb PE=1 SV=1	Phb	P67778	85.2941	18	29.8	5.76	0.964	1.014	0.909	0.977	0.873	0.838	0.817	0.884	0.743	0.868	0.866632	0.00365865
Alpha-crystallin B chain OS=Mus musculus OX=10090 GN=Cryab PE=1 SV=2	Cryab	P23927	85.7143	13	20.1	7.33	1.02	1.198	1.01	1.216	0.957	0.938	0.902	1.038	0.887	1.055	0.866637	0.0305676
Nuclear factor 1 OS=Mus musculus OX=10090 GN=Nfia PE=1 SV=1	Nfia	B1AUB9	6.98152	3	53.6	9.01	5.478	1.737	3.185	5.542	2.27	0.273	3.767	0.73	8.918	4.772	0.866892	0.773531
39S ribosomal protein L49, mitochondrial OS=Mus musculus OX=10090 GN=Mrpl49 PE=1 SV=1	Mrpl49	Q9CQ40	15.6627	2	19.1	9.5	1.286	1.206	0.997	1.229	1.171	1.112	1.057	0.446	1.009	1.341	0.867034	0.365433
UPF0235 protein C15orf40 homolog OS=Mus musculus OX=10090 PE=1 SV=1	#VALUE!	Q9CRC3	10.3175	1	13.2	9.16	1.424	0.875	0.645	0.272	0.142	1.684	0.218	0.51	0.257	1.372	0.867123	0.790141
Cysteine and glycine-rich protein 3 OS=Mus musculus OX=10090 GN=Csrp3 PE=1 SV=1	Csrp3	P50462	69.0722	11	20.9	8.54	1.115	1.114	0.98	1.073	0.897	0.897	0.758	0.96	1.016	1.047	0.867974	0.0422415
Mitochondrial import inner membrane translocase subunit Tim17-A OS=Mus musculus OX=10090 GN=Timm17a PE=1 SV=1	Timm17a	Q9Z0V8	12.8655	1	18.1	7.9	1.14	1.312	0.972	0.75	0.729	0.78	1.479	1.198	0.531	0.721	0.868551	0.522622
40S ribosomal protein S12 OS=Mus musculus OX=10090 GN=Rps12 PE=1 SV=1	Rps12	F7AEH4	68.6131	7	15.2	8.35	1.012	1.188	0.986	1.255	1.036	1.026	0.992	0.814	1.074	0.844	0.868573	0.0911228
Alpha-ketoglutarate-dependent dioxygenase alkB homolog 7, mitochondrial OS=Mus musculus OX=10090 GN=Alkbh7 PE=1 SV=1	Alkbh7	Q9D6Z0	19.9095	2	25	6.54	0.785	0.375	0.434	0.288	0.026	0.499	0.275	0.577	0.697	0.379	0.868934	0.690259
Myosin regulatory light chain 2, ventricular/cardiac muscle isoform OS=Mus musculus OX=10090 GN=Myl2 PE=1 SV=3	Myl2	P51667	95.1807	6	18.9	4.93	1.243	1.466	1.109	1.557	1.13	1.335	0.968	1.17	1.057	1.348	0.869209	0.154406
Solute carrier family 25 member 40 OS=Mus musculus OX=10090 GN=Slc25a40 PE=1 SV=1	Slc25a40	Q8BGP6	7.71513	2	37.9	8.95	2.388	1.129	1.245	1.645	1.71	1.436	1.402	0.917	1.349	1.54	0.869258	0.44809
2,4-dienoyl-CoA reductase, mitochondrial OS=Mus musculus OX=10090 GN=Decr1 PE=1 SV=1	Decr1	Q9CQ62	70.4478	19	36.2	8.95	1.011	0.78	0.914	0.857	0.852	0.753	0.755	0.678	0.781	0.826	0.869362	0.0470606
Bicaudal D homolog 2 (Drosophila), isoform CRA_a OS=Mus musculus OX=10090 GN=Bicd2 PE=1 SV=2	Bicd2	D3Z390	1.20643	1	84.7	5.74	1.326	0.896	1.14	0.879	1.147	0.092	1.166	1.183	1.026	0.919	0.869763	0.564719
Muscular LMNA-interacting protein OS=Mus musculus OX=10090 GN=Mlip PE=1 SV=1	Mlip	V9GXP3	49.3478	1	50.9	6.49	1.03	1.912	1.381	1.338	1.21	1.364	1.12	1.099	1.344	1.25	0.869929	0.270018
Zinc finger protein 592 OS=Mus musculus OX=10090 GN=Znf592 PE=1 SV=3	Znf592	Q8BHZ4	0.633914	1	137.4	7.96	1.142	0.904	0.742	0.12	0.888	0.025	0.999	0.715	0.998	0.17	0.870014	0.7436
HCLS1-associated protein X-1 OS=Mus musculus OX=10090 GN=Hax1 PE=1 SV=1	Hax1	A0A0G2JDP0	10.4693	2	31.3	4.93	0.701	0.724	0.615	1.141	0.667	0.399	0.911	0.871	1.117	0.188	0.870376	0.619999
Isocitrate dehydrogenase [NAD] subunit alpha, mitochondrial OS=Mus musculus OX=10090 GN=Idh3a PE=1 SV=1	Idh3a	Q9D6R2	53.5519	22	39.6	6.73	0.983	1.032	1.009	1.016	0.901	0.869	0.904	0.836	0.835	0.931	0.870627	0.000304909
Sphingosine-1-phosphate lyase 1 OS=Mus musculus OX=10090 GN=Sgpl1 PE=1 SV=1	Sgpl1	Q8R0X7	2.99296	1	63.6	9.1	1.833	0.102	0.863	1.499	1.3	1.244	1.819	0.377	0.112	0.76	0.870685	0.762088
39S ribosomal protein L52, mitochondrial OS=Mus musculus OX=10090 GN=Mrpl52 PE=1 SV=1	Mrpl52	Q9D0Y8	41.3223	2	13.6	10.93	1.574	2.334	1.862	1.326	1.226	2.051	1.544	2.064	1.54	0.85	0.871383	0.461676
Cullin-3 OS=Mus musculus OX=10090 GN=Cul3 PE=1 SV=1	Cul3	E9Q4T8	4.98575	2	81.1	8.47	1.332	1.374	1.571	1.209	0.096	1.4	1.251	1.558	1.752	1.114	0.87143	0.577318
L-threonine aldolase OS=Mus musculus OX=10090 GN=Tha1 PE=1 SV=1	Tha1	Q6XPS7	33.75	9	43.5	7.2	0.923	1.067	1.287	0.905	0.934	0.869	1.065	0.877	0.721	1.002	0.871672	0.185932
Tumor susceptibility gene 101 protein OS=Mus musculus OX=10090 GN=Tsg101 PE=1 SV=2	Tsg101	Q61187	16.624	5	44.1	6.71	0.951	1.069	1.137	0.972	0.599	0.881	1.012	0.734	0.921	1.253	0.871882	0.304252
Adenylate kinase 2, mitochondrial OS=Mus musculus OX=10090 GN=Ak2 PE=1 SV=5	Ak2	Q9WTP6	52.7197	9	26.5	7.39	1.05	1.004	0.965	0.894	0.863	0.847	0.844	0.785	0.933	0.847	0.872136	0.00794368
V-type proton ATPase subunit d 1 OS=Mus musculus OX=10090 GN=Atp6v0d1 PE=1 SV=2	Atp6v0d1	P51863	13.9601	2	40.3	5	2.126	1.711	0.967	1.183	1.923	1.103	2.122	0.115	1.343	1.228	0.872335	0.658784
Acylphosphatase OS=Mus musculus OX=10090 GN=Acyp1 PE=1 SV=1	Acyp1	E9QJT5	22.9299	3	17.3	9.13	1.056	1.203	0.963	1.058	0.944	0.85	0.89	0.969	0.888	1.06	0.87243	0.0376315
Isocitrate dehydrogenase [NAD] subunit, mitochondrial OS=Mus musculus OX=10090 GN=Idh3b PE=1 SV=1	Idh3b	Q91VA7	55.2083	22	42.2	8.6	0.933	0.978	0.929	0.904	0.846	0.87	0.827	0.836	0.77	0.751	0.872507	0.00201061
ATP synthase subunit s, mitochondrial OS=Mus musculus OX=10090 GN=Dmac2l PE=1 SV=1	Dmac2l	Q9CRA7	32.5	5	23.3	8.06	0.977	1.009	0.86	0.78	0.958	0.785	0.677	0.909	0.726	0.692	0.872771	0.153125
Eukaryotic translation initiation factor 3 subunit I OS=Mus musculus OX=10090 GN=Eif3i PE=1 SV=1	Eif3i	Q9QZD9	41.2308	8	36.4	5.64	0.921	0.668	0.453	0.716	0.897	0.689	0.703	0.43	0.264	0.628	0.872855	0.539918
Peroxiredoxin-like 2A (Fragment) OS=Mus musculus OX=10090 GN=Prxl2a PE=1 SV=1	Prxl2a	D3Z0A8	36.8932	3	11.3	8.44	1.275	0.926	1.394	1.042	1.101	1.039	0.947	0.836	1.096	1.053	0.872978	0.176317
Phosphate carrier protein, mitochondrial OS=Mus musculus OX=10090 GN=Slc25a3 PE=1 SV=1	Slc25a3	Q8VEM8	64.7059	1	39.6	9.26	0.971	1.077	1.551	0.237	0.757	0.181	1.699	0.894	0.958	0.535	0.873132	0.727078
Syntenin-1 OS=Mus musculus OX=10090 GN=Sdcbp PE=1 SV=1	Sdcbp	A2AKJ9	5.52764	1	21.5	6.18	1.442	1.098	1.093	1.446	1.014	1.077	1.56	0.954	0.831	1.216	0.873138	0.322279
Mitochondrial pyruvate carrier 2 OS=Mus musculus OX=10090 GN=Mpc2 PE=1 SV=1	Mpc2	Q9D023	60.6299	7	14.3	10.61	0.97	0.793	1.036	0.673	0.868	0.673	0.702	0.805	0.686	0.816	0.873656	0.195082
SLAIN motif-containing protein 2 OS=Mus musculus OX=10090 GN=Slain2 PE=1 SV=2	Slain2	Q8CI08	2.0654	1	62.3	9.47	1.632	1.883	1.299	2.459	1.702	1.211	1.602	1.819	1.358	1.84	0.873734	0.35371
Acyl-protein thioesterase 1 OS=Mus musculus OX=10090 GN=Lypla1 PE=1 SV=1	Lypla1	P97823	60.8696	9	24.7	6.62	1.159	1.086	0.884	0.973	0.96	0.841	0.911	0.921	0.823	0.921	0.873883	0.0467268
40S ribosomal protein S15 OS=Mus musculus OX=10090 GN=Rps15 PE=1 SV=2	Rps15	P62843	64.8276	6	17	10.39	1.122	1.321	1.053	1.236	0.668	1.265	1.502	0.643	0.855	1.274	0.874472	0.456407
Mitochondrial import receptor subunit TOM6 homolog OS=Mus musculus OX=10090 GN=Tomm6 PE=3 SV=1	Tomm6	Q9CQN3	39.1892	1	7.9	4.89	1.371	0.457	0.937	0.351	0.302	0.923	0.304	0.697	1.05	0.815	0.875267	0.703066
Voltage-dependent calcium channel subunit alpha-2/delta-1 OS=Mus musculus OX=10090 GN=Cacna2d1 PE=1 SV=1	Cacna2d1	O08532	28.2865	23	124.6	5.3	1.07	0.96	0.566	0.94	0.996	0.749	0.982	0.298	0.597	1.021	0.875377	0.53577
Protein CREG1 OS=Mus musculus OX=10090 GN=Creg1 PE=1 SV=1	Creg1	O88668	13.1818	2	24.4	6.42	1.14	0.931	0.928	1.315	1.626	0.957	1.063	1.169	0.53	0.32	0.875444	0.604912
Protein phosphatase 1A OS=Mus musculus OX=10090 GN=Ppm1a PE=1 SV=1	Ppm1a	Q9EQE2	36.8421	6	35.9	5.67	1.057	0.547	1.037	1.194	1.028	0.369	0.771	0.941	0.924	1.007	0.876141	0.501961
Charged multivesicular body protein 1a OS=Mus musculus OX=10090 GN=Chmp1a PE=1 SV=1	Chmp1a	Q921W0	4.59184	1	21.6	8.06	1.019	1.299	1.005	0.893	1.029	1.082	0.78	0.81	1.064	0.778	0.876502	0.23819
28S ribosomal protein S15, mitochondrial OS=Mus musculus OX=10090 GN=Mrps15 PE=1 SV=2	Mrps15	Q9DC71	17.4419	4	29.4	10.13	0.673	0.919	0.737	0.653	0.87	0.766	0.644	0.502	0.401	0.738	0.876593	0.390806
60S acidic ribosomal protein P1 OS=Mus musculus OX=10090 GN=Rplp1 PE=1 SV=1	Rplp1	P47955	80.7018	4	11.5	4.32	0.909	1.097	1.021	0.9	0.915	0.887	0.246	0.786	0.889	1.442	0.876836	0.558318
Protein-L-isoaspartate O-methyltransferase OS=Mus musculus OX=10090 GN=Pcmt1 PE=1 SV=1	Pcmt1	E0CYV0	46.1538	11	30.4	7.24	0.972	0.941	0.832	1.112	0.927	0.999	0.654	0.852	0.761	0.88	0.876847	0.163755
Methylosome protein 50 OS=Mus musculus OX=10090 GN=Wdr77 PE=1 SV=1	Wdr77	Q99J09	11.4035	3	36.9	5.27	1.395	1.527	1.446	1.695	0.729	1.514	0.809	1.662	1.836	1.425	0.876904	0.456822
Dynamin-1-like protein OS=Mus musculus OX=10090 GN=Dnm1l PE=1 SV=1	Dnm1l	E9PUD2	64.7472	1	79.5	7.08	0.358	0.141	0.599	0.665	0.324	0.239	0.28	0.539	0.249	0.688	0.876914	0.695089
LIM domain only 7 (Fragment) OS=Mus musculus OX=10090 GN=Lmo7 PE=1 SV=1	Lmo7	F6TFN2	29.1001	1	133.9	5.99	1.104	0.717	0.538	0.65	1.085	0.922	0.434	0.149	0.429	0.939	0.876925	0.675798
Protein FAM136A OS=Mus musculus OX=10090 GN=Fam136a PE=1 SV=1	Fam136a	Q9CR98	47.8261	5	15.7	7.61	1.2	0.904	0.745	1.117	0.837	1.005	0.815	0.845	0.873	0.843	0.877122	0.207224
Electron transfer flavoprotein subunit beta OS=Mus musculus OX=10090 GN=Etfb PE=1 SV=3	Etfb	Q9DCW4	73.3333	18	27.6	8.1	1.047	1.031	0.934	0.98	0.902	0.925	0.859	0.849	0.807	0.911	0.877255	0.00393876
Vacuolar protein sorting-associated protein 26A OS=Mus musculus OX=10090 GN=Vps26a PE=1 SV=1	Vps26a	P40336	51.9878	11	38.1	6.57	1.695	1.009	1.393	0.752	0.999	1.371	1.315	0.901	0.828	0.972	0.877982	0.481534
Pyruvate dehydrogenase E1 component subunit beta, mitochondrial OS=Mus musculus OX=10090 GN=Pdhb PE=1 SV=1	Pdhb	Q9D051	69.0808	17	38.9	6.87	1.081	1.023	0.942	0.993	0.894	0.851	0.922	0.944	0.849	0.861	0.87827	0.00390816
Alpha-synuclein OS=Mus musculus OX=10090 GN=Snca PE=1 SV=2	Snca	O55042	37.8571	5	14.5	4.77	1.835	1.309	1.602	3.104	1.893	2.054	1.97	0.793	1.412	2.221	0.878386	0.579833
Tropomyosin alpha-1 chain OS=Mus musculus OX=10090 GN=Tpm1 PE=1 SV=1	Tpm1	P58771	77.4648	13	32.7	4.74	1.025	1.261	0.975	1.326	1.037	1.08	0.952	0.998	0.944	1.033	0.878425	0.0941105
Oxysterol-binding protein-related protein 8 OS=Mus musculus OX=10090 GN=Osbpl8 PE=1 SV=1	Osbpl8	B9EJ86	2.92463	2	101.2	6.96	1.287	1.633	1.455	0.916	1.433	1.161	1.51	0.761	1.201	0.907	0.878599	0.425512
Heat shock protein beta-1 OS=Mus musculus OX=10090 GN=Hspb1 PE=1 SV=3	Hspb1	P14602	85.1675	15	23	6.55	1.033	1.196	1.091	1.174	0.866	1.012	0.967	1.056	0.992	1.03	0.878653	0.0167794
ATP-binding cassette sub-family B member 7, mitochondrial OS=Mus musculus OX=10090 GN=Abcb7 PE=1 SV=3	Abcb7	Q61102	19.1489	8	82.5	9.32	1.126	0.681	1.059	0.753	1.074	0.628	0.688	0.407	1.343	0.63	0.878696	0.591706
Reticulon-4 OS=Mus musculus OX=10090 GN=Rtn4 PE=1 SV=2	Rtn4	Q99P72	30.2065	16	126.5	4.54	0.781	1.872	1.258	0.676	0.772	0.692	1.534	0.772	1.119	1.16	0.879151	0.623748
NADH dehydrogenase [ubiquinone] 1 beta subcomplex subunit 8, mitochondrial OS=Mus musculus OX=10090 GN=Ndufb8 PE=1 SV=1	Ndufb8	Q9D6J5	58.6022	10	21.9	6.64	0.921	0.942	0.845	0.855	1.017	0.802	0.752	0.771	0.64	0.718	0.879409	0.150863
Thimet oligopeptidase OS=Mus musculus OX=10090 GN=Thop1 PE=1 SV=1	Thop1	A0A0R4IZY0	13.246	7	78	5.99	1.478	1.102	1.009	0.929	0.763	0.669	1.292	0.925	1.268	1.043	0.879445	0.426364
Meiosis regulator and mRNA stability factor 1 OS=Mus musculus OX=10090 GN=Marf1 PE=1 SV=3	Marf1	Q8BJ34	0.809249	1	191.9	8.22	1.108	1.193	1.025	0.987	1.1	1.027	0.826	0.863	0.933	0.941	0.879512	0.0742465
5-demethoxyubiquinone hydroxylase, mitochondrial OS=Mus musculus OX=10090 GN=Coq7 PE=1 SV=3	Coq7	P97478	57.6037	9	24	7.17	0.92	0.947	0.869	0.909	0.884	0.773	0.834	0.78	0.799	0.739	0.879561	0.00539599
SUN domain-containing protein 2 OS=Mus musculus OX=10090 GN=Sun2 PE=1 SV=3	Sun2	Q8BJS4	23.3926	10	81.6	7.02	1.478	0.478	1.523	0.918	0.989	0.937	1.27	0.69	1.018	0.899	0.879842	0.562741
Cytochrome c oxidase subunit 2 OS=Mus musculus OX=10090 GN=Mtco2 PE=1 SV=1	Mtco2	P00405	44.9339	7	26	4.73	0.965	0.779	0.957	0.704	0.793	0.664	0.789	0.72	0.728	0.804	0.880666	0.121618
Acylpyruvase FAHD1, mitochondrial OS=Mus musculus OX=10090 GN=Fahd1 PE=1 SV=2	Fahd1	Q8R0F8	66.0793	8	25.2	7.69	1.067	1.163	1.061	0.975	0.94	1.001	0.897	1.099	0.835	0.868	0.881388	0.0610623
Integrin alpha-8 OS=Mus musculus OX=10090 GN=Itga8 PE=1 SV=1	Itga8	G3UYN5	1.69492	1	64.4	6.6	0.942	1.079	1.046	0.133	0.942	1.14	0.265	0.467	0.88	0.538	0.881667	0.709883
Deoxynucleoside triphosphate triphosphohydrolase SAMHD1 OS=Mus musculus OX=10090 GN=Samhd1 PE=1 SV=3	Samhd1	Q60710	10.0304	5	75.8	7.93	13.333	0.267	8.804	5.104	7.008	2.615	7.461	2.68	8.247	8.39	0.882192	0.762248
Growth factor receptor-bound protein 2 OS=Mus musculus OX=10090 GN=Grb2 PE=1 SV=1	Grb2	Q60631	41.9355	7	25.2	6.32	0.855	0.912	0.859	0.925	0.73	0.886	0.898	0.752	0.792	0.641	0.882193	0.0786696
Heterogeneous nuclear ribonucleoprotein A3 OS=Mus musculus OX=10090 GN=Hnrnpa3 PE=1 SV=1	Hnrnpa3	Q8BG05	30.6069	13	39.6	9.01	1.31	1.24	1.156	1.419	1.075	1.128	1.184	0.891	1.304	1.2	0.882211	0.110071
Isocitrate dehydrogenase [NADP], mitochondrial OS=Mus musculus OX=10090 GN=Idh2 PE=1 SV=3	Idh2	P54071	71.9027	32	50.9	8.69	0.984	0.765	0.888	0.83	0.751	0.724	0.757	0.732	0.736	0.888	0.882223	0.067776
Methylosome subunit pICln OS=Mus musculus OX=10090 GN=Clns1a PE=1 SV=1	Clns1a	Q61189	5.50847	1	26	4.12	5.3	17.419	24.036	100	20.058	100	23.471	10.952	22.192	17.567	0.882378	0.862092
Enoyl-CoA hydratase, mitochondrial OS=Mus musculus OX=10090 GN=Echs1 PE=1 SV=1	Echs1	Q8BH95	67.931	19	31.5	8.48	1.054	0.981	0.912	0.968	0.894	0.878	0.852	0.832	0.865	0.862	0.882588	0.00199567
Regulator of microtubule dynamics protein 3 OS=Mus musculus OX=10090 GN=Rmdn3 PE=1 SV=2	Rmdn3	Q3UJU9	7.87234	2	52	5.21	1.911	2.049	2.05	0.616	2.302	0.648	0.097	2.038	0.535	3.156	0.882986	0.781293
Neuropilin-1 OS=Mus musculus OX=10090 GN=Nrp1 PE=1 SV=2	Nrp1	P97333	5.74215	3	102.9	5.9	1.284	1.007	18.682	0.661	0.915	13.38	0.995	0.868	0.665	11.848	0.883517	0.896241
Septin-2 OS=Mus musculus OX=10090 GN=Septin2 PE=1 SV=2	Septin2	P42208	40.4432	9	41.5	6.55	1.585	1.516	0.66	0.888	0.883	1.106	0.86	1.048	0.813	1.452	0.883631	0.552371
NADH-cytochrome b5 reductase 1 OS=Mus musculus OX=10090 GN=Cyb5r1 PE=1 SV=1	Cyb5r1	Q9DB73	44.2623	9	34.1	8.87	0.806	0.835	0.895	0.735	0.772	0.58	0.577	0.853	0.911	0.644	0.883929	0.256613
Bifunctional coenzyme A synthase OS=Mus musculus OX=10090 GN=Coasy PE=1 SV=2	Coasy	Q9DBL7	6.2167	2	62	7.11	0.922	1.126	1.636	0.737	1.082	0.914	0.935	1.035	0.994	0.902	0.883963	0.43954
Protein S100-A13 OS=Mus musculus OX=10090 GN=S100a13 PE=1 SV=1	S100a13	P97352	41.8367	5	11.2	6.13	1.203	1.225	1.049	1.632	0.975	0.82	1.492	1.219	1.264	1.006	0.884191	0.376244
DnaJ homolog subfamily A member 2 OS=Mus musculus OX=10090 GN=Dnaja2 PE=1 SV=1	Dnaja2	Q9QYJ0	46.6019	13	45.7	6.48	1.269	1.163	1.127	1.402	0.935	1.157	1.119	1.011	1.111	1.254	0.885171	0.0945717
Serine/arginine-rich splicing factor 7 OS=Mus musculus OX=10090 GN=Srsf7 PE=1 SV=1	Srsf7	Q8BL97	11.236	2	30.8	11.9	0.528	1.072	0.606	0.81	0.626	0.322	0.729	0.433	1.342	0.553	0.885279	0.687468
ER membrane protein complex subunit 10 OS=Mus musculus OX=10090 GN=Emc10 PE=1 SV=1	Emc10	A0A0X1KG67	9.70149	1	28.2	6.55	3.024	31.713	18.622	50.241	26.402	18.367	34.89	14.291	33.574	10.053	0.885309	0.762478
Cytosolic acyl coenzyme A thioester hydrolase OS=Mus musculus OX=10090 GN=Acot7 PE=1 SV=1	Acot7	E9PYH2	23.4375	6	42.8	8.68	1.013	0.983	0.919	0.653	0.722	0.792	0.878	0.809	0.669	0.869	0.885463	0.222193
Valacyclovir hydrolase OS=Mus musculus OX=10090 GN=Bphl PE=1 SV=1	Bphl	Q8R164	51.5464	11	32.8	8.94	1.081	0.893	0.931	0.916	1.013	0.787	0.881	0.923	0.715	0.759	0.885981	0.140419
Methylcrotonoyl-CoA carboxylase beta chain, mitochondrial OS=Mus musculus OX=10090 GN=Mccc2 PE=1 SV=1	Mccc2	Q3ULD5	76.1989	30	61.3	8	1.008	0.921	1.023	0.878	0.792	0.731	0.789	0.926	0.808	1.044	0.885988	0.131114
Acylglycerol kinase, mitochondrial OS=Mus musculus OX=10090 GN=Agk PE=1 SV=1	Agk	Q9ESW4	42.2803	12	46.9	8.4	0.97	0.915	1.185	0.758	0.943	0.777	0.777	0.888	0.971	0.733	0.886277	0.242174
m-AAA protease-interacting protein 1, mitochondrial OS=Mus musculus OX=10090 GN=Maip1 PE=1 SV=1	Maip1	Q8BHE8	12.0275	3	33	9.14	1.399	0.292	1.142	0.476	0.752	0.499	0.447	1.114	0.885	0.703	0.886471	0.710198
Coiled-coil domain-containing protein 90B, mitochondrial OS=Mus musculus OX=10090 GN=Ccdc90b PE=1 SV=1	Ccdc90b	Q8C3X2	33.9844	7	29.6	8.53	0.716	0.793	0.863	0.856	0.807	0.768	0.972	0.517	0.604	0.626	0.886824	0.332857
Charged multivesicular body protein 4b OS=Mus musculus OX=10090 GN=Chmp4b PE=1 SV=2	Chmp4b	Q9D8B3	22.7679	4	24.9	4.82	1.102	1.279	0.715	1.481	1.167	0.994	0.638	0.909	1.254	1.127	0.886898	0.471901
ATP-binding cassette sub-family C member 9 OS=Mus musculus OX=10090 GN=Abcc9 PE=1 SV=1	Abcc9	E9PUE8	6.71885	5	172.7	7.62	1.514	0.182	1.003	0.653	0.234	0.735	1.321	0.907	0.583	0.68	0.887033	0.751263
40S ribosomal protein S21 OS=Mus musculus OX=10090 GN=Rps21 PE=1 SV=1	Rps21	Q9CQR2	40.9639	4	9.1	8.51	1.331	1.784	1.564	1.81	1.219	1.665	1.652	1.346	1.371	1.381	0.88704	0.187945
NADH dehydrogenase [ubiquinone] 1 alpha subcomplex subunit 10, mitochondrial OS=Mus musculus OX=10090 GN=Ndufa10 PE=1 SV=1	Ndufa10	Q99LC3	76.9014	26	40.6	7.78	0.958	0.97	0.878	0.83	0.918	0.734	0.746	0.804	0.717	0.92	0.887239	0.0932132
Methylmalonate-semialdehyde dehydrogenase [acylating], mitochondrial OS=Mus musculus OX=10090 GN=Aldh6a1 PE=1 SV=1	Aldh6a1	Q9EQ20	68.0374	30	57.9	8.07	1.069	0.863	0.983	0.824	0.904	0.81	0.793	0.828	0.803	0.839	0.887403	0.0633356
Transcription elongation factor, mitochondrial OS=Mus musculus OX=10090 GN=Tefm PE=1 SV=1	Tefm	Q5SSK3	6.86813	2	41.8	9.51	0.829	0.762	0.932	0.515	0.811	0.259	0.873	0.921	0.667	0.515	0.887865	0.576669
Lactoylglutathione lyase OS=Mus musculus OX=10090 GN=Glo1 PE=1 SV=3	Glo1	Q9CPU0	71.1957	13	20.8	5.47	1.074	1.214	1.24	1.309	1.088	1.118	1.066	1.096	1.036	1.041	0.888292	0.0127986
Ataxin-2-like protein (Fragment) OS=Mus musculus OX=10090 GN=Atxn2l PE=1 SV=8	Atxn2l	J3QP59	4.58716	1	24.1	6.13	1.439	1.872	1.94	2.28	1.532	0.461	2.282	1.679	1.691	2.392	0.888505	0.593305
GrpE protein homolog 1, mitochondrial OS=Mus musculus OX=10090 GN=Grpel1 PE=1 SV=1	Grpel1	Q99LP6	48.3871	9	24.3	8.38	1.014	1.159	0.904	1.177	0.93	0.952	0.952	1.136	0.61	1.096	0.889516	0.306035
Fructose-bisphosphate aldolase B OS=Mus musculus OX=10090 GN=Aldob PE=1 SV=3	Aldob	Q91Y97	3.57143	1	39.5	8.27	0.721	0.629	1.02	0.657	0.293	0.115	0.505	0.872	0.833	1.422	0.88977	0.747917
Protein kinase C and casein kinase II substrate protein 3 OS=Mus musculus OX=10090 GN=Pacsin3 PE=1 SV=1	Pacsin3	Q99JB8	31.8396	10	48.6	6.1	1.109	1.167	0.979	0.964	0.988	0.519	1.436	0.792	1.119	0.78	0.890258	0.507529
[Pyruvate dehydrogenase [acetyl-transferring]]-phosphatase 1, mitochondrial OS=Mus musculus OX=10090 GN=Pdp1 PE=1 SV=2	Pdp1	A2AJQ0	18.258	8	67.6	7.06	0.997	0.947	0.725	0.699	0.856	0.822	0.873	0.582	0.637	0.728	0.89034	0.314632
Aspartate aminotransferase, mitochondrial OS=Mus musculus OX=10090 GN=Got2 PE=1 SV=1	Got2	P05202	70.6977	31	47.4	9	0.912	0.784	0.908	0.69	0.743	0.687	0.788	0.774	0.719	0.69	0.89071	0.0947342
Guanine deaminase OS=Mus musculus OX=10090 GN=Gda PE=1 SV=1	Gda	Q9R111	39.6476	12	51	5.53	0.96	1.05	1.265	1.42	1.154	0.356	1.466	0.864	1.436	0.998	0.890877	0.586622
Atypical kinase COQ8A, mitochondrial OS=Mus musculus OX=10090 GN=Coq8a PE=1 SV=2	Coq8a	Q60936	47.2868	23	71.7	6.54	0.912	0.828	0.905	0.746	0.77	0.74	0.814	0.776	0.678	0.754	0.890986	0.0431217
Lipoamide acyltransferase component of branched-chain alpha-keto acid dehydrogenase complex, mitochondrial OS=Mus musculus OX=10090 GN=Dbt PE=1 SV=2	Dbt	P53395	52.6971	19	53.2	8.6	0.99	1.048	0.969	0.951	0.997	0.782	0.919	0.915	0.83	0.85	0.891528	0.0356163
Alpha-1-acid glycoprotein 1 OS=Mus musculus OX=10090 GN=Orm1 PE=1 SV=1	Orm1	Q60590	11.5942	2	23.9	5.85	0.629	1.084	0.773	0.984	0.689	1.051	0.26	0.977	0.921	0.744	0.891835	0.590493
Carnitine O-acetyltransferase OS=Mus musculus OX=10090 GN=Crat PE=1 SV=1	Crat	H7BX88	51.405	28	68.6	8.07	0.98	0.703	0.855	0.699	0.787	0.681	0.666	0.674	0.734	0.791	0.89239	0.189863
Prostaglandin reductase 2 OS=Mus musculus OX=10090 GN=Ptgr2 PE=1 SV=2	Ptgr2	Q8VDQ1	59.8291	13	38	5.41	1.112	1.17	0.965	0.98	0.964	0.843	0.978	0.933	0.907	1.034	0.892516	0.0596891
NADH dehydrogenase [ubiquinone] iron-sulfur protein 6, mitochondrial OS=Mus musculus OX=10090 GN=Ndufs6 PE=1 SV=2	Ndufs6	P52503	62.069	7	13	8.65	0.773	0.967	0.752	1.155	0.605	1.031	0.63	0.837	0.728	1.052	0.892606	0.453214
Cytochrome b-c1 complex subunit 2, mitochondrial OS=Mus musculus OX=10090 GN=Uqcrc2 PE=1 SV=1	Uqcrc2	Q9DB77	79.2494	23	48.2	9.25	0.957	0.887	0.823	0.935	0.82	0.812	0.794	0.828	0.731	0.841	0.893207	0.0142722
Carboxylesterase 1C OS=Mus musculus OX=10090 GN=Ces1c PE=1 SV=4	Ces1c	P23953	42.9603	11	61	5.06	1.039	1.178	1.036	1.04	0.8	0.751	1.029	0.647	1.367	1.158	0.893237	0.445482
39S ribosomal protein L53, mitochondrial OS=Mus musculus OX=10090 GN=Mrpl53 PE=1 SV=1	Mrpl53	Q9D1H8	40.678	3	12.7	9.52	0.785	3.197	1.08	1.259	2.859	1.632	0.802	0.92	0.892	1.366	0.893424	0.781678
Coiled-coil domain-containing protein 43 OS=Mus musculus OX=10090 GN=Ccdc43 PE=1 SV=1	Ccdc43	E9Q2S9	12.1622	1	25	5.02	0.677	2.557	1.189	1.927	2.064	1.405	0.528	1.27	2.264	0.983	0.893858	0.727336
Serine/threonine-protein kinase mTOR OS=Mus musculus OX=10090 GN=Mtor PE=1 SV=2	Mtor	Q9JLN9	2.58925	4	288.6	7.17	0.945	0.532	0.459	0.618	0.832	0.104	0.861	0.614	0.543	0.471	0.894022	0.691981
Tight junction protein ZO-1 OS=Mus musculus OX=10090 GN=Tjp1 PE=1 SV=2	Tjp1	P39447	9.97135	12	194.6	6.64	1.047	1.422	1.071	1.545	1.807	1.033	0.735	0.809	1.095	1.344	0.894526	0.56565
Carbonyl reductase family member 4 OS=Mus musculus OX=10090 GN=Cbr4 PE=1 SV=2	Cbr4	Q91VT4	54.2373	11	25.4	9.69	0.978	0.741	0.924	0.765	0.889	0.676	0.858	0.791	0.658	0.705	0.895344	0.2257
NFU1 iron-sulfur cluster scaffold homolog, mitochondrial OS=Mus musculus OX=10090 GN=Nfu1 PE=1 SV=2	Nfu1	Q9QZ23	21.1765	4	28.5	5.03	1.078	1.131	0.895	1.395	1.028	0.999	0.76	1.074	0.885	1.297	0.895458	0.369072
Eukaryotic translation initiation factor 4E OS=Mus musculus OX=10090 GN=Eif4e PE=1 SV=1	Eif4e	P63073	43.318	7	25	6.15	1.438	1.193	1.001	1.007	1.083	0.937	1.261	0.554	1.403	0.994	0.895595	0.497883
Propionyl-CoA carboxylase beta chain, mitochondrial OS=Mus musculus OX=10090 GN=Pccb PE=1 SV=2	Pccb	Q99MN9	71.9039	27	58.4	7.66	1.048	0.792	0.878	0.765	0.843	0.774	0.779	0.797	0.704	0.783	0.89578	0.140058
Acetyl-coenzyme A synthetase 2-like, mitochondrial OS=Mus musculus OX=10090 GN=Acss1 PE=1 SV=1	Acss1	Q99NB1	64.956	30	74.6	6.98	0.884	0.76	0.844	0.619	0.798	0.661	0.587	0.639	0.784	0.706	0.895827	0.233793
Xin actin-binding repeat-containing protein 2 OS=Mus musculus OX=10090 GN=Xirp2 PE=1 SV=1	Xirp2	Q4U4S6	1.98203	5	428	6.18	0.935	0.704	0.533	0.771	0.818	1.003	0.517	0.607	0.53	0.481	0.896138	0.556572
Tubulin beta-4A chain OS=Mus musculus OX=10090 GN=Tubb4a PE=1 SV=3	Tubb4a	Q9D6F9	70.4955	1	49.6	4.88	0.947	0.884	0.907	0.807	0.823	0.741	0.777	0.733	0.75	0.944	0.896662	0.0874531
Lipoyl synthase, mitochondrial OS=Mus musculus OX=10090 GN=Lias PE=1 SV=1	Lias	Q99M04	23.0563	5	41.9	8.88	1.638	0.699	1.314	1.255	1.585	0.376	1.109	1.81	1.568	0.152	0.896861	0.750555
Lamin-B2 OS=Mus musculus OX=10090 GN=Lmnb2 PE=1 SV=2	Lmnb2	P21619	28.1879	12	67.3	5.5	1.268	1.33	1.433	1.993	1.19	1.321	1.688	0.885	1.577	1.448	0.89741	0.456355
28S ribosomal protein S6, mitochondrial OS=Mus musculus OX=10090 GN=Mrps6 PE=1 SV=3	Mrps6	P58064	18.4	2	14.3	9.5	3.107	0.686	0.284	0.937	2.351	0.831	1.22	0.479	0.744	1.127	0.897753	0.836734
MAP7 domain-containing protein 1 OS=Mus musculus OX=10090 GN=Map7d1 PE=1 SV=1	Map7d1	A2AJI1	5.81395	3	85.7	9.95	2.507	1.641	4.471	3.786	2.673	1.196	3.502	3.508	3.224	2.605	0.897918	0.64939
Methanethiol oxidase OS=Mus musculus OX=10090 GN=Selenbp1 PE=1 SV=2	Selenbp1	P17563	77.1186	28	52.5	6.29	0.942	0.995	1.109	0.961	0.933	0.892	1.136	0.663	0.943	0.83	0.897929	0.259914
Choline/ethanolaminephosphotransferase 1 (Fragment) OS=Mus musculus OX=10090 GN=Cept1 PE=1 SV=1	Cept1	D3Z5Y5	18.3333	1	6.7	10.01	2.071	1.525	2.187	1.763	1.654	1.756	1.811	1.54	2.331	1.073	0.898048	0.445779
Coiled-coil domain-containing 146 OS=Mus musculus OX=10090 GN=Ccdc146 PE=1 SV=1	Ccdc146	E9Q9F7	0.716479	1	115	6.84	0.858	0.774	0.803	0.664	0.724	0.709	0.685	0.57	0.677	0.81	0.898139	0.161693
Bcl-2-like protein 13 OS=Mus musculus OX=10090 GN=Bcl2l13 PE=1 SV=2	Bcl2l13	P59017	43.318	12	46.7	4.59	0.989	1.103	1.071	0.725	0.89	0.753	0.922	0.862	0.89	0.922	0.89832	0.224375
ER membrane protein complex subunit 1 OS=Mus musculus OX=10090 GN=Emc1 PE=1 SV=1	Emc1	Q8C7X2	14.8445	10	111.5	7.43	1.298	0.93	1.401	1.667	1.526	1.295	1.158	1.287	1.042	0.829	0.898414	0.456001
Succinate--CoA ligase [ADP/GDP-forming] subunit alpha, mitochondrial OS=Mus musculus OX=10090 GN=Suclg1 PE=1 SV=4	Suclg1	Q9WUM5	55.2023	18	36.1	9.39	0.992	0.947	1.001	0.887	0.882	0.804	0.85	0.861	0.813	0.948	0.898528	0.0205459
Spectrin alpha chain, non-erythrocytic 1 OS=Mus musculus OX=10090 GN=Sptan1 PE=1 SV=4	Sptan1	P16546	68.0825	3	284.4	5.33	3.122	2.83	1.278	0.827	0.77	1.469	1.865	2.404	1.116	3.243	0.899177	0.760133
Catechol O-methyltransferase OS=Mus musculus OX=10090 GN=Comt PE=1 SV=2	Comt	O88587	61.1321	11	29.5	5.83	1.198	1.082	1.525	1.435	1.11	1.114	1.077	1.15	1.301	1.316	0.899237	0.210211
Collagen alpha-2(V) chain OS=Mus musculus OX=10090 GN=Col5a2 PE=1 SV=1	Col5a2	Q3U962	1.93721	2	144.9	6.7	3.17	2.672	0.868	3.278	1.751	4.556	3.198	1.335	0.624	2.015	0.89968	0.774751
EF-hand domain-containing protein D1 OS=Mus musculus OX=10090 GN=Efhd1 PE=1 SV=1	Efhd1	Q9D4J1	4.16667	1	27	6.02	2.097	1.849	1.147	2.509	1.615	1.396	1.36	1.69	2.599	1.6	0.899763	0.572468
Eukaryotic translation initiation factor 4E type 3 OS=Mus musculus OX=10090 GN=Eif4e3 PE=1 SV=1	Eif4e3	Q9DBB5	11.5942	1	22.8	6.52	1.42	0.8	0.97	1.354	0.306	1.258	1.275	0.362	1.185	1.748	0.899941	0.726538
NADH dehydrogenase [ubiquinone] 1 beta subcomplex subunit 5, mitochondrial OS=Mus musculus OX=10090 GN=Ndufb5 PE=1 SV=1	Ndufb5	Q9CQH3	26.9841	8	21.7	9.41	0.788	0.8	0.869	0.851	0.913	0.786	0.749	0.747	0.616	0.655	0.90004	0.175051
Bcl-2-like protein 1 (Fragment) OS=Mus musculus OX=10090 GN=Bcl2l1 PE=1 SV=1	Bcl2l1	Q9QWX2	5.31915	1	21.1	4.73	5.861	5.006	4.265	8.902	6.093	2.207	1.935	5.413	8.882	7.982	0.901834	0.733929
GTP:AMP phosphotransferase AK3, mitochondrial OS=Mus musculus OX=10090 GN=Ak3 PE=1 SV=3	Ak3	Q9WTP7	77.533	17	25.4	8.84	1.044	1.019	0.793	0.953	0.87	0.844	0.859	0.961	0.815	0.807	0.902424	0.116769
Guanylate-binding protein 10 OS=Mus musculus OX=10090 GN=Gbp10 PE=2 SV=1	Gbp10	Q000W5	8.6743	3	70.4	6.46	0.035	0.095	0.322	0.085	0.192	0.063	0.2	0.122	0.071	0.079	0.902545	0.831471
Alpha-centractin OS=Mus musculus OX=10090 GN=Actr1a PE=1 SV=1	Actr1a	P61164	47.0745	4	42.6	6.64	0.952	0.998	0.944	0.814	0.872	0.863	0.871	0.901	0.736	0.777	0.902553	0.0821365
STE20/SPS1-related proline-alanine-rich protein kinase OS=Mus musculus OX=10090 GN=Stk39 PE=1 SV=1	Stk39	Q9Z1W9	9.89209	4	60.3	6.29	0.717	0.633	0.663	0.544	0.448	0.191	1.148	0.433	0.614	0.629	0.902881	0.718914
Transmembrane protein 65 OS=Mus musculus OX=10090 GN=Tmem65 PE=1 SV=1	Tmem65	Q4VAE3	28.2051	6	24.9	7.78	0.976	0.834	0.92	0.768	0.876	0.809	0.859	0.655	0.817	0.727	0.903945	0.173841
Ubiquinol-cytochrome-c reductase complex assembly factor 1 OS=Mus musculus OX=10090 GN=Uqcc1 PE=1 SV=1	Uqcc1	A6PWX9	18.2156	4	31.3	8.51	1.042	0.706	1.021	0.642	0.718	0.744	0.801	0.818	0.718	0.828	0.904329	0.371812
SH3 domain-binding glutamic acid-rich protein OS=Mus musculus OX=10090 GN=Sh3bgr PE=1 SV=1	Sh3bgr	Q9WUZ7	53.271	7	23.1	4.07	1.177	1.385	0.976	1.075	1.262	1.344	1.11	0.915	0.904	0.724	0.904545	0.452024
Acyl-coenzyme A thioesterase 9, mitochondrial OS=Mus musculus OX=10090 GN=Acot9 PE=1 SV=1	Acot9	Q9R0X4	25.2847	10	50.5	8.59	1.248	1.006	0.944	0.91	0.995	0.793	1.12	0.831	0.907	0.931	0.905063	0.285409
Eukaryotic translation initiation factor 5A-1 OS=Mus musculus OX=10090 GN=Eif5a PE=1 SV=2	Eif5a	P63242	78.5714	12	16.8	5.24	1.239	1.416	1.14	1.362	1.15	1.23	1.251	0.999	1.353	1.021	0.905436	0.193491
Actin-binding LIM protein 1 OS=Mus musculus OX=10090 GN=Ablim1 PE=1 SV=1	Ablim1	E9Q9C7	56.1377	1	75.2	8.09	1.201	1.588	1.243	1.585	1.701	1.38	1.234	1.034	1.309	0.971	0.905466	0.425291
Iron-sulfur cluster assembly 2 homolog, mitochondrial OS=Mus musculus OX=10090 GN=Isca2 PE=1 SV=2	Isca2	Q9DCB8	48.0519	5	16.7	5.6	1.206	1.013	0.827	1.21	0.924	1.25	1.061	0.86	0.782	0.905	0.905702	0.39615
Aspartyl/asparaginyl beta-hydroxylase OS=Mus musculus OX=10090 GN=Asph PE=1 SV=1	Asph	Q8CBM2	14.8936	5	75.1	4.91	1.436	1.114	1.942	1.267	1.429	1.262	1.197	1.236	1.394	1.308	0.905944	0.391863
Arginine-hydroxylase NDUFAF5, mitochondrial OS=Mus musculus OX=10090 GN=Ndufaf5 PE=1 SV=1	Ndufaf5	A2APY7	16.9096	4	38.4	6.1	0.773	1.039	1.027	0.827	0.818	0.724	0.856	0.925	0.797	0.862	0.905983	0.216062
NAD(P)H-hydrate epimerase OS=Mus musculus OX=10090 GN=Naxe PE=1 SV=1	Naxe	Q8K4Z3	41.1348	7	31	7.69	1.026	1.232	1.009	0.941	1.218	1.02	0.763	0.82	0.74	1.158	0.906052	0.423069
39S ribosomal protein L39, mitochondrial OS=Mus musculus OX=10090 GN=Mrpl39 PE=1 SV=4	Mrpl39	Q9JKF7	33.0357	7	38.5	7.94	1.171	1.334	1.318	1.112	1.227	1.11	1.412	1.001	0.75	1.212	0.906721	0.378208
Tax1-binding protein 3 OS=Mus musculus OX=10090 GN=Tax1bp3 PE=1 SV=1	Tax1bp3	Q9DBG9	25.8065	2	13.7	8.48	1.404	1.454	1.176	1.595	1.541	1.387	1.24	1.143	1.118	1.229	0.90697	0.255752
Target of Myb protein 1 OS=Mus musculus OX=10090 GN=Tom1 PE=1 SV=1	Tom1	Q3UDC3	47.4806	16	57.1	4.97	1.338	1.222	0.949	1.469	1.161	0.835	1.493	1.207	1.034	1.043	0.907058	0.440193
Electron transfer flavoprotein-ubiquinone oxidoreductase, mitochondrial OS=Mus musculus OX=10090 GN=Etfdh PE=1 SV=1	Etfdh	Q921G7	67.8571	35	68	7.58	1.027	0.884	0.937	0.813	0.928	0.83	0.817	0.813	0.801	0.794	0.907402	0.08816
ATP synthase subunit O, mitochondrial OS=Mus musculus OX=10090 GN=Atp5po PE=1 SV=1	Atp5po	Q9DB20	70.892	17	23.3	9.99	0.894	0.829	0.832	0.772	0.728	0.69	0.794	0.841	0.747	0.729	0.907524	0.0529737
Nucleoside diphosphate-linked moiety X motif 19 OS=Mus musculus OX=10090 GN=Nudt19 PE=1 SV=2	Nudt19	P11930	19.6078	4	40.3	6.68	1.83	1.599	2.024	1.436	0.973	1.535	2.647	1.531	1.115	1.577	0.907534	0.628617
Voltage-dependent L-type calcium channel subunit beta-2 OS=Mus musculus OX=10090 GN=Cacnb2 PE=1 SV=1	Cacnb2	Q8CC27	7.32824	3	73.1	8.47	6.06	5.028	2.867	1.982	4.276	1.852	4.074	3.773	3.911	3.811	0.907615	0.68368
Cordon-bleu protein-like 1 OS=Mus musculus OX=10090 GN=Cobll1 PE=1 SV=2	Cobll1	Q3UMF0	8.56245	6	137.3	8.16	1.377	1.468	1.213	1.34	0.582	1.429	1.504	1.328	0.707	1.799	0.90762	0.62786
Delta(3,5)-Delta(2,4)-dienoyl-CoA isomerase, mitochondrial OS=Mus musculus OX=10090 GN=Ech1 PE=1 SV=1	Ech1	O35459	70.948	19	36.1	7.71	1.108	1.035	1.005	1.211	1.157	0.959	0.918	0.827	1.005	1.071	0.908006	0.186864
Mitochondrial-processing peptidase subunit beta OS=Mus musculus OX=10090 GN=Pmpcb PE=1 SV=1	Pmpcb	Q9CXT8	37.0143	12	54.6	6.99	1.022	0.902	0.925	1.047	1.077	0.8	1.112	0.674	0.79	0.854	0.908111	0.363062
Predicted gene 5039 OS=Mus musculus OX=10090 GN=Gm5039 PE=3 SV=1	Gm5039	J3QNT6	9.72222	1	16.5	5.35	1.046	1.031	1.151	0.869	0.865	0.899	1.159	0.83	0.82	1.013	0.908958	0.285219
Mitochondrial chaperone BCS1 OS=Mus musculus OX=10090 GN=Bcs1l PE=1 SV=1	Bcs1l	Q9CZP5	16.2679	5	47.4	7.93	0.934	0.652	1.089	0.803	1.029	0.841	0.876	0.83	0.414	0.758	0.910102	0.558728
Mitochondrial intermediate peptidase OS=Mus musculus OX=10090 GN=Mipep PE=1 SV=1	Mipep	A0A286YDC5	16.7254	6	64.3	7.47	0.932	0.698	0.933	0.745	0.949	0.641	0.79	0.796	0.706	0.635	0.910318	0.367807
Troponin T, cardiac muscle OS=Mus musculus OX=10090 GN=Tnnt2 PE=1 SV=1	Tnnt2	K3W4R7	48.8372	21	35.8	5.06	0.992	1.385	0.973	1.456	1.131	1.184	1.028	1.143	0.913	1.164	0.91039	0.371593
Mitochondrial fission process protein 1 OS=Mus musculus OX=10090 GN=Mtfp1 PE=1 SV=1	Mtfp1	Q9CRB8	69.2771	11	18.3	8.68	0.941	0.931	0.902	0.875	0.852	0.84	0.927	0.748	0.761	0.863	0.911848	0.057277
Tyrosine-protein kinase OS=Mus musculus OX=10090 GN=Syk PE=1 SV=1	Syk	E9PWE9	3.60206	1	66	7.15	0.77	1.406	0.993	0.609	0.546	1.442	0.861	0.593	0.712	1.014	0.911946	0.712782
Tropomyosin alpha-3 chain OS=Mus musculus OX=10090 GN=Tpm3 PE=1 SV=1	Tpm3	E9Q7Q3	57.2581	2	28.7	4.72	1.559	0.986	0.812	1.122	1.097	1.329	1.096	0.736	1.064	0.805	0.91196	0.573391
Cytoglobin OS=Mus musculus OX=10090 GN=Cygb PE=1 SV=1	Cygb	Q9CX80	22.1053	3	21.5	6.8	1.042	1.153	0.955	0.787	0.853	1.053	0.839	0.772	0.656	1.214	0.9122	0.49112
Ribosomal protein L9, pseudogene 6 OS=Mus musculus OX=10090 GN=Rpl9-ps6 PE=4 SV=1	Rpl9-ps6	A0A140T8T4	54.1667	7	21.8	9.88	0.981	1.035	1.109	0.904	0.95	1	0.987	1.023	0.883	0.671	0.912385	0.273632
Cytochrome c oxidase subunit 7A1, mitochondrial OS=Mus musculus OX=10090 GN=Cox7a1 PE=1 SV=1	Cox7a1	P56392	31.25	3	9	9.79	0.982	0.977	0.827	0.872	0.839	0.837	0.809	0.862	0.827	0.833	0.912521	0.0360506
Cystatin-C OS=Mus musculus OX=10090 GN=Cst3 PE=1 SV=2	Cst3	P21460	32.8571	3	15.5	9	1.449	1.597	1.257	1.291	1.226	1.489	1.668	0.907	1.307	1.063	0.912883	0.452738
Drebrin-like protein OS=Mus musculus OX=10090 GN=Dbnl PE=1 SV=2	Dbnl	Q62418	11.0092	3	48.7	4.92	0.404	1.992	2.001	0.068	0.854	1.726	1.184	0.021	1.105	1.225	0.913027	0.850206
Succinate dehydrogenase cytochrome b560 subunit, mitochondrial OS=Mus musculus OX=10090 GN=Sdhc PE=1 SV=1	Sdhc	Q9CZB0	55.6213	7	18.4	9.94	0.922	0.794	0.98	0.669	0.849	0.696	0.766	0.767	0.73	0.802	0.913323	0.267965
Ornithine aminotransferase, mitochondrial OS=Mus musculus OX=10090 GN=Oat PE=1 SV=1	Oat	P29758	74.2597	21	48.3	6.62	0.894	0.917	0.885	0.883	0.8	0.808	0.845	0.817	0.846	0.79	0.913849	0.000428811
Nuclear ubiquitous casein and cyclin-dependent kinase substrate 1 OS=Mus musculus OX=10090 GN=Nucks1 PE=1 SV=1	Nucks1	A0A087WRY3	3.86266	1	26.2	5.12	0.991	1.225	1.481	1.012	1.145	1.117	1.344	0.863	0.881	1.106	0.913994	0.454857
Protein LZIC OS=Mus musculus OX=10090 GN=Lzic PE=1 SV=1	Lzic	Q8K3C3	44.7368	7	21.5	4.96	1.287	1.204	0.887	0.897	1.126	1.091	0.508	0.917	1.135	1.084	0.913996	0.553253
RNA-binding protein Musashi homolog 2 OS=Mus musculus OX=10090 GN=Msi2 PE=1 SV=1	Msi2	Q920Q6	27.7457	7	36.9	8.47	1.077	1.229	0.947	1.157	0.932	1.125	0.821	1.036	1.086	1.048	0.914286	0.240582
3-ketoacyl-CoA thiolase, mitochondrial OS=Mus musculus OX=10090 GN=Acaa2 PE=1 SV=3	Acaa2	Q8BWT1	89.1688	32	41.8	8.09	0.954	0.881	0.87	0.892	0.894	0.862	0.847	0.745	0.773	0.813	0.914466	0.044565
Sorbin and SH3 domain-containing protein 1 OS=Mus musculus OX=10090 GN=Sorbs1 PE=1 SV=1	Sorbs1	D3Z5J3	40.9382	4	103.9	5.94	1.245	1.154	1.019	1.133	1.045	1.133	1.18	0.639	1.026	1.222	0.914817	0.418846
Microtubule-associated proteins 1A/1B light chain 3B OS=Mus musculus OX=10090 GN=Map1lc3b PE=1 SV=3	Map1lc3b	Q9CQV6	16.8	1	14.6	8.43	1.587	1.447	0.608	1.328	0.266	1.533	1.393	1.233	1.098	1.299	0.915091	0.723282
Glutathione S-transferase kappa 1 OS=Mus musculus OX=10090 GN=Gstk1 PE=1 SV=3	Gstk1	Q9DCM2	63.2743	13	25.7	8.88	1.073	0.879	0.999	0.87	1.018	0.795	0.896	0.799	0.876	0.861	0.915118	0.19184
Alpha-soluble NSF attachment protein OS=Mus musculus OX=10090 GN=Napa PE=1 SV=1	Napa	Q9DB05	54.9153	11	33.2	5.45	1.135	1.252	0.937	0.496	0.522	0.968	0.751	0.804	1.508	0.691	0.915183	0.720937
Cytochrome c oxidase subunit 7A-related protein, mitochondrial OS=Mus musculus OX=10090 GN=Cox7a2l PE=1 SV=1	Cox7a2l	Q61387	50.4505	4	12.4	9.6	6.031	0.385	0.508	3.646	0.5	3.763	1.109	0.658	1.077	7.405	0.915295	0.901637
Mitochondrial import receptor subunit TOM40B OS=Mus musculus OX=10090 GN=Tomm40l PE=1 SV=1	Tomm40l	D3YXS8	28.4672	6	30.4	7.27	1.289	0.988	0.842	0.944	0.892	0.931	0.952	0.829	0.856	1.121	0.915744	0.382708
Transmembrane protein 205 (Fragment) OS=Mus musculus OX=10090 GN=Tmem205 PE=1 SV=1	Tmem205	A0A1L1SSA8	15.0289	2	19.6	9.41	1.802	0.919	1.122	0.669	1.596	0.793	2.334	0.624	0.216	0.635	0.91578	0.835586
Propionyl-CoA carboxylase alpha chain, mitochondrial OS=Mus musculus OX=10090 GN=Pcca PE=1 SV=2	Pcca	Q91ZA3	60.9116	35	79.9	7.25	1.049	0.837	0.98	0.811	0.926	0.822	0.83	0.821	0.793	0.859	0.915783	0.166748
Tripeptidyl-peptidase 1 OS=Mus musculus OX=10090 GN=Tpp1 PE=1 SV=2	Tpp1	O89023	6.22776	2	61.3	6.57	0.922	0.881	0.854	1.8	0.36	1.123	1.099	1.038	1.172	1.332	0.916012	0.71817
MICOS complex subunit MIC60 OS=Mus musculus OX=10090 GN=Immt PE=1 SV=1	Immt	E9Q800	73.9323	53	75.6	7.8	0.99	0.879	0.889	0.889	0.84	0.751	0.867	0.805	0.862	0.889	0.916552	0.0499028
MOB kinase activator 1B OS=Mus musculus OX=10090 GN=Mob1b PE=1 SV=3	Mob1b	Q8BPB0	5.09259	1	25.1	6.73	1.322	0.849	0.249	0.784	0.856	0.918	0.646	0.81	0.381	0.794	0.916563	0.747036
Hsc70-interacting protein OS=Mus musculus OX=10090 GN=St13 PE=1 SV=1	St13	F8WJK8	21.8232	7	40.5	5.3	0.981	1.017	0.936	1.037	0.85	0.919	0.861	0.83	1.08	0.921	0.916814	0.135097
Rab GTPase-binding effector protein 1 OS=Mus musculus OX=10090 GN=Rabep1 PE=1 SV=2	Rabep1	O35551	2.20418	1	99.5	5.01	2.206	1.15	2.05	0.976	0.828	2.135	1.301	2.037	1.591	0.885	0.916849	0.733706
Telethonin OS=Mus musculus OX=10090 GN=Tcap PE=1 SV=1	Tcap	O70548	70.6587	11	19.1	5.95	1.202	1.487	1.013	1.306	1.36	1.275	1.22	0.69	1.344	1.005	0.917732	0.521224
Palmitoyltransferase ZDHHC17 (Fragment) OS=Mus musculus OX=10090 GN=Zdhhc17 PE=1 SV=1	Zdhhc17	A0A1W2P7M2	5.20833	1	21.6	5.5	0.831	0.646	0.561	0.475	0.465	0.765	0.944	0.029	0.792	0.465	0.917894	0.779824
Keratin, type II cuticular Hb5 OS=Mus musculus OX=10090 GN=Krt85 PE=1 SV=2	Krt85	Q9Z2T6	12.0316	3	55.7	6.42	1.222	1.07	1.556	0.896	0.678	1.484	0.3	1.507	1.275	1.288	0.917931	0.730769
Eukaryotic peptide chain release factor GTP-binding subunit ERF3A OS=Mus musculus OX=10090 GN=Gspt1 PE=1 SV=2	Gspt1	Q8R050	18.8679	8	68.6	5.21	0.794	0.858	0.882	0.683	0.559	0.959	0.971	0.425	0.474	1.042	0.91804	0.667273
Acyl-coenzyme A thioesterase 1 OS=Mus musculus OX=10090 GN=Acot1 PE=1 SV=1	Acot1	O55137	46.0621	5	46.1	6.58	1.118	1.106	0.881	1.458	1.256	1.336	1.335	0.87	1.092	0.402	0.919132	0.668903
Pyruvate dehydrogenase protein X component, mitochondrial OS=Mus musculus OX=10090 GN=Pdhx PE=1 SV=1	Pdhx	Q8BKZ9	40.9182	15	54	7.75	1.118	1.099	0.923	1.009	0.969	1.011	0.925	1.038	0.868	0.91	0.919258	0.12149
Calcium-regulated heat stable protein 1 OS=Mus musculus OX=10090 GN=Carhsp1 PE=1 SV=1	Carhsp1	Q9CR86	10.8108	1	16.1	8.21	2.249	1.945	2.122	1.996	1.145	2.354	2.156	1.851	2.241	1.719	0.919634	0.495055
39S ribosomal protein L12, mitochondrial OS=Mus musculus OX=10090 GN=Mrpl12 PE=1 SV=2	Mrpl12	Q9DB15	52.2388	8	21.7	9.29	1.151	1.637	1.19	1.877	1.331	1.191	1.249	1.141	0.914	2.251	0.91967	0.680532
Importin subunit alpha-4 OS=Mus musculus OX=10090 GN=Kpna3 PE=1 SV=1	Kpna3	O35344	21.4971	5	57.7	4.94	1.154	1.058	1.081	0.994	0.96	0.932	1.302	0.998	0.803	0.919	0.91968	0.365567
Mitochondrial transcription rescue factor 1 OS=Mus musculus OX=10090 GN=Mtres1 PE=1 SV=1	Mtres1	Q9CQF4	15.4167	4	27.8	9.36	1.547	1.301	0.804	1.383	1.212	1.146	0.772	1.288	0.866	1.663	0.919828	0.637687
NADH dehydrogenase [ubiquinone] 1 alpha subcomplex subunit 2 OS=Mus musculus OX=10090 GN=Ndufa2 PE=1 SV=3	Ndufa2	Q9CQ75	51.5152	7	10.9	9.99	0.987	1.051	0.895	0.958	0.924	0.855	0.878	0.901	0.777	1.035	0.920072	0.161895
Programmed cell death protein 5 OS=Mus musculus OX=10090 GN=Pdcd5 PE=1 SV=3	Pdcd5	P56812	56.3492	6	14.3	5.68	0.964	0.643	0.978	1.301	0.804	1.371	0.666	0.895	0.731	0.898	0.920398	0.654247
Calpastatin OS=Mus musculus OX=10090 GN=Cast PE=1 SV=1	Cast	Q8CE80	39.5225	2	81.4	5.36	1.11	1.204	1.311	1.052	0.895	1.131	1.076	1.18	1.031	1.146	0.920676	0.21728
Transcription factor BTF3 OS=Mus musculus OX=10090 GN=Btf3 PE=1 SV=3	Btf3	Q64152	48.0392	5	22	9.52	1.025	1.502	1.575	1.692	0.956	1.535	1.232	1.475	1.474	1.331	0.920838	0.493613
Succinate-semialdehyde dehydrogenase, mitochondrial OS=Mus musculus OX=10090 GN=Aldh5a1 PE=1 SV=1	Aldh5a1	Q8BWF0	45.1243	16	55.9	8.25	0.961	0.744	0.894	0.848	0.874	0.713	0.847	0.882	0.719	0.727	0.920994	0.252693
Long-chain-specific acyl-CoA dehydrogenase, mitochondrial OS=Mus musculus OX=10090 GN=Acadl PE=1 SV=1	Acadl	A0A0R4J083	61.3953	26	47.9	8.15	1.021	0.817	0.916	0.826	0.808	0.79	0.876	0.84	0.799	0.833	0.921043	0.122897
Protein NDRG2 (Fragment) OS=Mus musculus OX=10090 GN=Ndrg2 PE=1 SV=1	Ndrg2	A0A2I3BPW0	73.6264	1	30.5	5.11	0.485	0.996	0.719	0.735	0.711	0.762	0.865	0.628	0.525	0.564	0.921068	0.5973
Transmembrane protein 126A OS=Mus musculus OX=10090 GN=Tmem126a PE=1 SV=1	Tmem126a	Q9D8Y1	42.3469	7	21.5	9.41	0.922	0.881	0.864	0.793	0.895	0.736	0.502	0.857	0.952	0.839	0.921195	0.445281
PDZ and LIM domain protein 1 OS=Mus musculus OX=10090 GN=Pdlim1 PE=1 SV=4	Pdlim1	O70400	75.5352	16	35.8	6.84	0.984	1.037	1.021	1.196	0.949	1.1	0.83	0.901	0.835	1.243	0.921504	0.389654
Elongation factor Tu, mitochondrial OS=Mus musculus OX=10090 GN=Tufm PE=1 SV=1	Tufm	Q8BFR5	67.4779	27	49.5	7.56	0.986	0.998	0.924	0.91	0.934	0.868	0.84	0.94	0.813	0.884	0.921774	0.0430729
Protein FAM162A OS=Mus musculus OX=10090 GN=Fam162a PE=1 SV=1	Fam162a	Q9D6U8	33.5484	7	17.7	9.88	0.999	0.824	0.981	0.81	0.779	0.82	0.928	0.798	0.796	0.876	0.921786	0.189969
Katanin p80 WD40 repeat-containing subunit B1 OS=Mus musculus OX=10090 GN=Katnb1 PE=1 SV=1	Katnb1	Q8BG40	1.97568	1	72.6	7.27	1.022	1.223	0.977	1.419	1.131	1.359	0.998	1.034	0.958	0.938	0.921928	0.447799
NADH dehydrogenase [ubiquinone] 1 alpha subcomplex assembly factor 4 OS=Mus musculus OX=10090 GN=Ndufaf4 PE=1 SV=1	Ndufaf4	Q9D1H6	39.8844	6	20.1	9.39	0.823	0.914	0.866	1.001	0.917	0.9	1.041	0.674	0.701	0.754	0.922494	0.40508
NADH dehydrogenase [ubiquinone] 1 alpha subcomplex assembly factor 2 OS=Mus musculus OX=10090 GN=Ndufaf2 PE=1 SV=1	Ndufaf2	Q59J78	44.0476	6	19.6	8.25	1.046	1.225	0.969	1.38	1.178	1.038	0.818	1.16	1.022	1.177	0.922511	0.40601
Peptidyl-prolyl cis-trans isomerase FKBP3 OS=Mus musculus OX=10090 GN=Fkbp3 PE=1 SV=2	Fkbp3	Q62446	57.5893	12	25.1	9.28	1.011	1.078	0.902	1.052	0.964	0.941	0.991	0.793	0.948	0.959	0.922747	0.13732
MICOS complex subunit Mic26 OS=Mus musculus OX=10090 GN=Apoo PE=1 SV=2	Apoo	Q9DCZ4	72.7273	9	22.6	9.25	1.008	1.073	0.826	0.958	1.005	0.785	0.905	0.907	0.82	0.928	0.922812	0.232381
Glycogenin-1 OS=Mus musculus OX=10090 GN=Gyg1 PE=1 SV=3	Gyg1	Q9R062	47.4474	9	37.4	5.29	1.059	1.24	1.014	1.495	1.208	1.084	1.078	1.103	0.963	1.223	0.923322	0.37987
C->U-editing enzyme APOBEC-2 OS=Mus musculus OX=10090 GN=Apobec2 PE=1 SV=1	Apobec2	Q9WV35	76.3393	11	25.6	4.79	1.098	0.975	1.199	0.958	0.897	0.92	0.982	1.024	1.05	0.986	0.923404	0.170892
26S proteasome regulatory subunit 6B OS=Mus musculus OX=10090 GN=Psmc4 PE=1 SV=2	Psmc4	P54775	60.0478	15	47.4	5.21	1.331	1.28	1.008	0.96	0.903	1.061	1.105	0.935	1.265	1.078	0.924074	0.408241
Endophilin-B2 OS=Mus musculus OX=10090 GN=Sh3glb2 PE=1 SV=1	Sh3glb2	A2AWI7	20.7921	6	44.9	5.58	1.082	0.729	0.868	0.865	0.8	1.047	0.849	0.432	0.801	0.987	0.924755	0.605561
Heterogeneous nuclear ribonucleoproteins A2/B1 OS=Mus musculus OX=10090 GN=Hnrnpa2b1 PE=1 SV=2	Hnrnpa2b1	O88569	56.3739	17	37.4	8.95	1.046	1.24	1.055	1.37	1.013	1.132	1.182	0.74	1.272	1.198	0.925069	0.467241
NADH-ubiquinone oxidoreductase chain 2 OS=Mus musculus OX=10090 GN=Mtnd2 PE=1 SV=2	Mtnd2	P03893	15.0725	3	38.7	9.92	0.908	0.96	1.572	0.861	0.789	0.907	0.856	1.017	1.133	1.267	0.925211	0.63063
40S ribosomal protein S28 (Fragment) OS=Mus musculus OX=10090 GN=Rps28 PE=1 SV=1	Rps28	G3UYV7	57.1429	3	6.3	9.96	1.093	1.029	1.017	1.102	1.052	1.049	0.934	0.908	0.925	1.018	0.925253	0.0690479
Optic atrophy 3 protein homolog OS=Mus musculus OX=10090 GN=Opa3 PE=1 SV=1	Opa3	Q505D7	28.4916	3	20.1	8.34	0.919	0.653	0.912	0.624	0.777	0.587	0.722	0.765	0.675	0.79	0.925783	0.462171
Endoplasmic reticulum resident protein 29 OS=Mus musculus OX=10090 GN=Erp29 PE=1 SV=2	Erp29	P57759	25.1908	6	28.8	6.15	0.951	1.571	0.935	0.945	1.053	0.839	1.04	0.972	1.336	0.874	0.925943	0.610115
Ubiquitin-conjugating enzyme E2 B OS=Mus musculus OX=10090 GN=Ube2b PE=1 SV=1	Ube2b	P63147	11.1842	1	17.3	5.01	2.675	2.794	1.55	2.541	2.468	2.033	2.679	1.12	2.477	2.504	0.926151	0.646594
Nucleolar RNA helicase 2 OS=Mus musculus OX=10090 GN=Ddx21 PE=1 SV=3	Ddx21	Q9JIK5	4.34783	2	93.5	9.11	2.334	0.048	2.623	1.743	2.957	1.988	0.243	1.168	0.979	2.041	0.926299	0.857047
NADP-dependent malic enzyme, mitochondrial OS=Mus musculus OX=10090 GN=Me3 PE=1 SV=2	Me3	Q8BMF3	59.9338	21	67.1	7.83	0.961	0.787	0.836	0.632	0.815	0.678	0.785	0.658	0.765	0.768	0.92641	0.371621
ADP/ATP translocase 1 OS=Mus musculus OX=10090 GN=Slc25a4 PE=1 SV=4	Slc25a4	P48962	84.8993	21	32.9	9.72	0.88	0.716	0.985	0.579	0.761	0.705	0.695	0.767	0.751	0.714	0.926793	0.448182
Solute carrier family 2, facilitated glucose transporter member 4 OS=Mus musculus OX=10090 GN=Slc2a4 PE=1 SV=3	Slc2a4	P14142	11.7878	7	54.7	8.13	0.625	0.737	1.17	0.695	1.025	0.884	0.424	0.519	1.023	0.614	0.927384	0.733149
Hydroxyacid-oxoacid transhydrogenase, mitochondrial OS=Mus musculus OX=10090 GN=Adhfe1 PE=1 SV=2	Adhfe1	Q8R0N6	50.3226	14	49.9	7.58	1.135	1.02	1.094	0.946	1.189	1.251	0.869	0.77	0.619	1.138	0.927453	0.5882
Nicotinamide/nicotinic acid mononucleotide adenylyltransferase 3 OS=Mus musculus OX=10090 GN=Nmnat3 PE=1 SV=1	Nmnat3	Q99JR6	45.3061	8	27.7	8.56	0.991	0.661	0.965	1.022	0.923	0.894	0.848	0.724	0.763	0.911	0.927544	0.425498
NAD-dependent protein deacetylase sirtuin-3 OS=Mus musculus OX=10090 GN=Sirt3 PE=1 SV=2	Sirt3	Q8R104	17.0659	4	36.6	7.44	0.817	0.86	0.682	0.649	0.731	0.704	0.526	0.948	0.59	0.688	0.92797	0.538386
RNA binding protein fox-1 homolog 2 OS=Mus musculus OX=10090 GN=Rbfox2 PE=1 SV=2	Rbfox2	Q8BP71	3.34076	1	47.3	6.55	0.667	0.952	0.916	0.769	0.302	0.843	0.686	0.995	0.73	1.047	0.928773	0.698755
Inhibitor of growth protein 4 OS=Mus musculus OX=10090 GN=Ing4 PE=1 SV=2	Ing4	Q8C0D7	3.21285	1	28.5	7.62	0.485	0.59	0.665	0.59	0.343	0.6	0.661	0.646	0.674	0.323	0.929041	0.652251
3-hydroxyisobutyryl-CoA hydrolase, mitochondrial OS=Mus musculus OX=10090 GN=Hibch PE=1 SV=1	Hibch	Q8QZS1	59.7403	20	43	8.06	1.03	0.853	0.954	0.78	0.909	0.835	0.771	0.843	0.866	0.817	0.929131	0.231879
COMM domain-containing protein 9 OS=Mus musculus OX=10090 GN=Commd9 PE=1 SV=3	Commd9	Q8K2Q0	8.58586	1	21.8	5.82	0.441	0.636	1.266	0.527	0.567	0.121	1.306	0.603	0.037	1.366	0.929152	0.879534
ATP-binding cassette sub-family B member 8, mitochondrial OS=Mus musculus OX=10090 GN=Abcb8 PE=1 SV=1	Abcb8	Q9CXJ4	37.5174	19	78	9.07	1.034	0.618	0.82	0.575	0.739	0.598	0.807	0.69	0.629	0.784	0.92922	0.580482
Kynurenine--oxoglutarate transaminase 3 OS=Mus musculus OX=10090 GN=Kyat3 PE=1 SV=1	Kyat3	Q71RI9	42.1978	16	51.1	8.37	1.082	0.755	1.024	0.736	0.998	0.83	0.795	0.853	0.73	0.81	0.929664	0.474775
Methylthioribose-1-phosphate isomerase OS=Mus musculus OX=10090 GN=Mri1 PE=1 SV=1	Mri1	Q9CQT1	26.5583	4	39.4	5.91	1.083	0.87	0.7	0.696	1.447	0.093	0.825	1.05	0.082	1.174	0.92983	0.8499
Annexin A7 OS=Mus musculus OX=10090 GN=Anxa7 PE=1 SV=2	Anxa7	Q07076	22.2462	9	49.9	6.18	1.007	1.027	0.923	0.816	0.701	0.725	1.127	0.862	0.886	0.963	0.930118	0.479915
Nuclear pore complex protein Nup93 OS=Mus musculus OX=10090 GN=Nup93 PE=1 SV=1	Nup93	Q8BJ71	8.42491	3	93.2	5.72	8.779	1.545	9.214	6.154	1.118	8.766	12.395	6.855	3.446	3.281	0.930536	0.865123
Dynactin subunit 2 OS=Mus musculus OX=10090 GN=Dctn2 PE=1 SV=3	Dctn2	Q99KJ8	47.0149	14	44.1	5.26	0.875	1.289	1.053	1.448	0.973	1.079	1.194	1.169	0.841	1.258	0.930904	0.545608
Sorting nexin 3, isoform CRA_b OS=Mus musculus OX=10090 GN=Snx3 PE=1 SV=1	Snx3	Q78ZM0	29.6296	5	18.8	8.66	1.142	0.973	1.004	0.818	1.004	1.343	0.636	0.744	0.984	0.787	0.930997	0.638853
60S ribosomal protein L32 OS=Mus musculus OX=10090 GN=Rpl32 PE=1 SV=2	Rpl32	P62911	33.3333	5	15.8	11.33	0.967	1.083	0.984	1.066	1.02	0.742	0.519	0.938	1.407	1.101	0.93122	0.666108
ENH isoform 1e OS=Mus musculus OX=10090 GN=Pdlim5 PE=1 SV=1	Pdlim5	D9J302	55.3746	11	66.1	8	1.104	1.291	1.097	1.301	1.186	1.116	1.134	1.084	0.994	1.182	0.931358	0.191412
Acyl-CoA-binding protein OS=Mus musculus OX=10090 GN=Dbi PE=1 SV=2	Dbi	P31786	71.2644	8	10	8.82	1.422	1.516	1.295	1.736	1.419	1.946	1.489	1.269	1.016	1.2	0.931368	0.582638
ATPase family AAA domain-containing protein 3 OS=Mus musculus OX=10090 GN=Atad3 PE=1 SV=1	Atad3	Q925I1	38.0711	17	66.7	9.29	1.061	1.092	0.913	0.77	0.92	0.937	1.025	0.848	0.717	0.914	0.9317	0.430401
Gamma-soluble NSF attachment protein OS=Mus musculus OX=10090 GN=Napg PE=1 SV=1	Napg	Q9CWZ7	4.16667	1	34.7	5.41	0.806	0.404	0.974	1.367	0.699	0.927	0.799	0.812	0.954	0.772	0.931756	0.723427
Deaminated glutathione amidase OS=Mus musculus OX=10090 GN=Nit1 PE=1 SV=2	Nit1	Q8VDK1	30.6502	6	35.7	7.94	1.609	1.222	1.143	0.983	0.999	1.163	1.015	1.414	1.341	0.997	0.931881	0.566366
Voltage-dependent anion-selective channel protein 1 OS=Mus musculus OX=10090 GN=Vdac1 PE=1 SV=1	Vdac1	F2Z471	73.622	1	28.1	7.36	1.104	0.887	0.921	0.88	0.867	0.848	0.916	0.843	0.965	0.862	0.931962	0.218266
Palmdelphin OS=Mus musculus OX=10090 GN=Palmd PE=1 SV=1	Palmd	A0A0R4J0J0	38.657	13	62.6	5.66	1.085	1.338	0.99	1.367	1.118	1.14	0.978	0.934	1.077	1.437	0.932218	0.507248
Ubiquitin-fold modifier-conjugating enzyme 1 OS=Mus musculus OX=10090 GN=Ufc1 PE=1 SV=1	Ufc1	Q9CR09	19.1617	3	19.5	7.4	0.962	1.813	1.111	1.661	1.089	1.688	0.441	1.162	2.192	1.185	0.932276	0.791841
Oxidoreductase NAD-binding domain-containing protein 1 OS=Mus musculus OX=10090 GN=Oxnad1 PE=1 SV=2	Oxnad1	Q8VE38	38.9068	9	34.7	8.13	1.137	1.01	0.762	0.735	0.808	0.826	0.706	1	0.788	0.968	0.932309	0.539108
NADH-ubiquinone oxidoreductase 75 kDa subunit, mitochondrial OS=Mus musculus OX=10090 GN=Ndufs1 PE=1 SV=2	Ndufs1	Q91VD9	76.2036	42	79.7	5.72	0.951	0.947	0.943	0.855	0.926	0.802	0.865	0.883	0.784	0.911	0.93272	0.110269
Peroxiredoxin-6 OS=Mus musculus OX=10090 GN=Prdx6 PE=1 SV=1	Prdx6	Q6GT24	77.6786	16	24.8	6.37	1.081	1.078	1.009	1.044	0.958	0.934	0.971	1.009	0.953	1.068	0.932732	0.0368464
Dystroglycan OS=Mus musculus OX=10090 GN=Dag1 PE=1 SV=4	Dag1	Q62165	18.0291	13	96.8	8.44	1.247	1.062	0.977	1.354	1.133	1.008	1.177	0.954	0.98	1.241	0.932902	0.415104
Lupus La protein homolog OS=Mus musculus OX=10090 GN=Ssb PE=1 SV=1	Ssb	P32067	20.241	7	47.7	9.77	1.234	1.111	1.248	0.913	1.07	1.112	1.152	0.89	0.945	1.138	0.933126	0.388675
Integrin alpha-1 OS=Mus musculus OX=10090 GN=Itga1 PE=1 SV=2	Itga1	Q3V3R4	6.44614	6	130.7	6.2	5.135	2.965	3.122	2.353	1.338	3.414	3.303	2.839	3.958	4.149	0.933137	0.755212
Carbonic anhydrase 1 OS=Mus musculus OX=10090 GN=Ca1 PE=1 SV=4	Ca1	P13634	66.2835	10	28.3	6.96	1.402	1.558	2.088	1.892	1.025	1.784	2.09	1.623	1.686	1.506	0.933141	0.608756
39S ribosomal protein L15, mitochondrial OS=Mus musculus OX=10090 GN=Mrpl15 PE=1 SV=1	Mrpl15	Q9CPR5	14.5763	4	33.5	10.07	1.061	0.918	0.881	0.887	0.955	0.866	1.008	0.9	0.433	1.083	0.933191	0.621238
Mitochondrial antiviral-signaling protein OS=Mus musculus OX=10090 GN=Mavs PE=1 SV=1	Mavs	Q8VCF0	45.1292	10	53.4	6.37	0.93	0.964	0.772	0.908	0.871	0.646	0.908	0.747	0.887	0.946	0.933594	0.402195
Short/branched chain specific acyl-CoA dehydrogenase, mitochondrial OS=Mus musculus OX=10090 GN=Acadsb PE=1 SV=1	Acadsb	Q9DBL1	47.6852	16	47.8	7.87	0.968	0.845	0.963	0.857	0.879	0.843	0.877	0.702	0.86	0.927	0.933664	0.237331
Saccharopine dehydrogenase-like oxidoreductase OS=Mus musculus OX=10090 GN=Sccpdh PE=1 SV=1	Sccpdh	Q8R127	44.7552	11	47.1	8.6	0.881	0.62	1.01	0.41	0.665	0.58	0.73	0.694	0.64	0.782	0.933699	0.676796
Aflatoxin B1 aldehyde reductase member 2 OS=Mus musculus OX=10090 GN=Akr7a2 PE=1 SV=3	Akr7a2	Q8CG76	39.5095	9	40.6	8.12	1.006	0.889	0.862	0.922	0.922	0.894	0.766	0.849	0.807	0.915	0.933768	0.171052
Eukaryotic translation elongation factor 1 epsilon-1 OS=Mus musculus OX=10090 GN=Eef1e1 PE=1 SV=1	Eef1e1	Q9D1M4	12.069	1	19.8	8.59	0.674	0.917	1.163	0.525	0.638	0.018	1.475	0.952	1.188	0.323	0.934025	0.861215
Proteasomal ubiquitin receptor ADRM1 OS=Mus musculus OX=10090 GN=Adrm1 PE=1 SV=2	Adrm1	Q9JKV1	8.84521	3	42	5.07	1.21	0.869	1.161	0.957	1.657	1.429	0.781	0.355	0.692	0.967	0.934159	0.793646
Tubulointerstitial nephritis antigen-like OS=Mus musculus OX=10090 GN=Tinagl1 PE=1 SV=1	Tinagl1	Q99JR5	13.9485	4	52.6	6.77	1.603	1.332	1.477	1.5	1.475	1.987	1.294	1.07	1.303	1.158	0.934484	0.590658
Annexin A3 OS=Mus musculus OX=10090 GN=Anxa3 PE=1 SV=4	Anxa3	O35639	59.4427	15	36.4	5.76	1.076	1.148	1.184	1.064	0.983	1.127	1.135	1.007	0.951	1.066	0.934556	0.144604
F-actin-capping protein subunit alpha OS=Mus musculus OX=10090 GN=Capza1 PE=1 SV=1	Capza1	Q5RKN9	61.5385	8	32.9	5.55	0.96	1.23	1.13	0.91	0.972	1.026	1.119	0.816	0.847	1.15	0.934594	0.471496
Laminin subunit alpha-1 OS=Mus musculus OX=10090 GN=Lama1 PE=1 SV=2	Lama1	P19137	0.291923	1	337.9	6.71	1.45	0.972	0.524	0.835	0.915	0.737	0.705	0.828	0.938	1.179	0.93485	0.735026
3-hydroxyisobutyrate dehydrogenase, mitochondrial OS=Mus musculus OX=10090 GN=Hibadh PE=1 SV=1	Hibadh	Q99L13	64.1791	15	35.4	8.13	1.172	1.102	1.026	1.162	1.16	1.175	1.031	1.09	0.761	1.042	0.935156	0.398931
Guanylate kinase OS=Mus musculus OX=10090 GN=Guk1 PE=1 SV=2	Guk1	Q64520	39.899	4	21.9	6.55	6.067	5.281	4.31	4.354	3.54	7	2.381	2.34	4.367	8.445	0.935206	0.813205
Trifunctional enzyme subunit beta, mitochondrial OS=Mus musculus OX=10090 GN=Hadhb PE=1 SV=1	Hadhb	Q99JY0	82.9474	37	51.4	9.38	0.996	0.898	0.836	0.939	0.899	0.839	0.861	0.771	0.836	0.943	0.935586	0.179504
UMP-CMP kinase OS=Mus musculus OX=10090 GN=Cmpk1 PE=1 SV=1	Cmpk1	Q9DBP5	52.551	8	22.2	5.83	0.918	1.163	0.96	1.091	0.931	1.056	0.958	0.903	0.911	1.04	0.935624	0.27079
Ankyrin-3 OS=Mus musculus OX=10090 GN=Ank3 PE=1 SV=1	Ank3	G5E8K5	9.02601	8	213.9	6.7	2.337	0.929	0.839	1.29	1.251	1.093	1.091	1.236	1.6	1.302	0.935805	0.77122
Carboxypeptidase N subunit 2 OS=Mus musculus OX=10090 GN=Cpn2 PE=1 SV=2	Cpn2	Q9DBB9	14.0768	4	60.4	5.88	1.782	0.478	2.087	1.563	1.166	1.721	2.147	1.485	1.708	0.07	0.935928	0.841953
Haloacid dehalogenase-like hydrolase domain-containing protein 2 OS=Mus musculus OX=10090 GN=Hdhd2 PE=1 SV=2	Hdhd2	Q3UGR5	55.9846	8	28.7	6.05	1.049	1.177	1.08	1.033	0.916	0.941	1.035	1.052	0.908	1.24	0.936007	0.344343
NADH-ubiquinone oxidoreductase chain 5 OS=Mus musculus OX=10090 GN=Mtnd5 PE=1 SV=3	Mtnd5	P03921	24.2175	9	68.4	9.03	1.745	0.805	1.124	0.682	1.406	0.775	0.876	1.077	0.834	1.149	0.93618	0.764136
Thioredoxin-interacting protein OS=Mus musculus OX=10090 GN=Txnip PE=1 SV=1	Txnip	Q8BG60	6.80101	2	44.3	6.87	2.859	2.521	2.837	1.972	2.581	1.965	2.447	2.74	1.806	2.772	0.936369	0.556914
Serine-threonine kinase receptor-associated protein OS=Mus musculus OX=10090 GN=Strap PE=1 SV=2	Strap	Q9Z1Z2	34	8	38.4	5.12	0.417	2.243	1.19	1.531	1.773	0.931	0.706	1.383	1.311	1.457	0.936753	0.818128
Dephospho-CoA kinase domain-containing protein OS=Mus musculus OX=10090 GN=Dcakd PE=1 SV=1	Dcakd	Q8BHC4	26.4069	4	26.5	9.58	0.586	1.1	1.141	0.942	0.728	0.723	0.734	0.391	1.067	1.654	0.936942	0.812968
Basigin OS=Mus musculus OX=10090 GN=Bsg PE=1 SV=1	Bsg	K3W4Q8	45.8716	10	24.1	5.36	1.113	1.178	1.097	1.19	1.006	1.017	0.962	0.883	1.303	1.266	0.937382	0.444746
DnaJ homolog subfamily B member 2 OS=Mus musculus OX=10090 GN=Dnajb2 PE=1 SV=3	Dnajb2	Q9QYI5	24.3827	5	35.6	5.91	1.129	0.792	0.63	0.621	0.923	0.964	1.012	0.253	0.588	0.722	0.937789	0.785032
eIF-2-alpha kinase activator GCN1 OS=Mus musculus OX=10090 GN=Gcn1 PE=1 SV=1	Gcn1	E9PVA8	1.64732	3	292.8	7.36	1.935	3.123	3.562	0.336	1.638	3.707	2.341	1.494	2.07	1.355	0.938291	0.853108
Phosphatidylinositol transfer protein beta isoform OS=Mus musculus OX=10090 GN=Pitpnb PE=1 SV=1	Pitpnb	Q8JZZ5	13.2353	2	31.6	6.37	0.446	0.555	0.978	0.821	0.651	0.505	1.088	0.261	0.582	0.854	0.938333	0.811318
Aconitate hydratase, mitochondrial OS=Mus musculus OX=10090 GN=Aco2 PE=1 SV=1	Aco2	Q99KI0	71.7949	48	85.4	7.93	0.997	0.853	0.93	0.798	0.912	0.765	0.831	0.794	0.845	0.891	0.938699	0.255205
Splicing factor, proline- and glutamine-rich OS=Mus musculus OX=10090 GN=Sfpq PE=1 SV=1	Sfpq	Q8VIJ6	19.1702	10	75.4	9.44	0.993	0.975	0.818	1.066	0.884	1.018	0.935	0.677	1.064	0.846	0.938733	0.489731
ATP synthase subunit gamma OS=Mus musculus OX=10090 GN=Atp5c1 PE=1 SV=1	Atp5c1	A2AKU9	53.1987	16	32.8	9.13	0.997	0.898	0.85	0.803	0.855	0.801	0.86	0.837	0.795	0.849	0.938933	0.16866
[Pyruvate dehydrogenase (acetyl-transferring)] kinase isozyme 2, mitochondrial OS=Mus musculus OX=10090 GN=Pdk2 PE=1 SV=2	Pdk2	Q9JK42	61.9165	16	46	6.61	1.228	0.875	0.923	0.791	0.886	0.82	0.95	0.867	0.986	0.867	0.938957	0.494923
Inter alpha-trypsin inhibitor, heavy chain 4 OS=Mus musculus OX=10090 GN=Itih4 PE=1 SV=1	Itih4	E9PVD2	17.6408	12	104.5	6.4	1.04	0.87	0.83	0.947	0.708	0.737	1.079	0.611	1.299	0.759	0.938975	0.698487
RWD domain-containing protein 1 OS=Mus musculus OX=10090 GN=Rwdd1 PE=1 SV=1	Rwdd1	Q9CQK7	6.58436	1	27.8	4.26	4.282	4.316	1.08	3.658	4.585	2.434	3.916	1.517	3.076	3.257	0.939062	0.810403
Collagen alpha-2(IV) chain OS=Mus musculus OX=10090 GN=Col4a2 PE=1 SV=4	Col4a2	P08122	10.9549	11	167.2	8.48	1.215	1.326	1.097	1.161	1.242	1.322	1.288	0.963	0.83	1.115	0.939085	0.514653
Pyruvate dehydrogenase E1 component subunit alpha, somatic form, mitochondrial OS=Mus musculus OX=10090 GN=Pdha1 PE=1 SV=1	Pdha1	P35486	73.3333	28	43.2	8.19	0.981	0.899	0.907	0.825	0.876	0.802	0.832	0.888	0.819	0.873	0.939461	0.115586
DnaJ homolog subfamily C member 28 OS=Mus musculus OX=10090 GN=Dnajc28 PE=1 SV=1	Dnajc28	E9Q1L7	9.04645	3	47.5	8.9	2.303	3.244	2.847	1.029	1.891	1.538	3.389	2.082	1.936	2.446	0.939687	0.78531
Mitochondrial import inner membrane translocase subunit TIM16 OS=Mus musculus OX=10090 GN=Pam16 PE=1 SV=1	Pam16	Q9CQV1	40.8	3	13.8	9.64	0.871	0.992	0.833	1.067	0.799	1.022	0.732	0.801	0.857	1.096	0.940207	0.524166
Tubulin alpha-3 chain OS=Mus musculus OX=10090 GN=Tuba3a PE=1 SV=1	Tuba3a	P05214	62.6667	0	49.9	5.1	0.672	1.212	1.754	0.644	1.444	0.142	1.213	0.877	1.354	1.009	0.940215	0.845726
Proteasome subunit beta type-6 OS=Mus musculus OX=10090 GN=Psmb6 PE=1 SV=3	Psmb6	Q60692	47.479	7	25.4	5.11	1.133	1.074	1.052	1.113	0.91	1.285	0.939	0.764	1.021	1.247	0.940226	0.549228
Enoyl-CoA delta isomerase 2, mitochondrial OS=Mus musculus OX=10090 GN=Eci2 PE=1 SV=2	Eci2	Q9WUR2	45.2685	15	43.2	8.92	1.03	0.791	0.886	0.867	0.908	0.84	0.94	0.797	0.757	0.799	0.94031	0.34795
Afadin OS=Mus musculus OX=10090 GN=Afdn PE=1 SV=2	Afdn	E9Q852	1.99446	2	204.4	6.24	1.328	1.114	2.354	4.076	1.374	3.047	1.193	2.59	3.011	1.3	0.940412	0.855164
Succinate--CoA ligase [ADP-forming] subunit beta, mitochondrial OS=Mus musculus OX=10090 GN=Sucla2 PE=1 SV=2	Sucla2	Q9Z2I9	68.6825	33	50.1	7.01	1.025	0.931	0.918	0.856	0.935	0.834	0.849	0.893	0.864	0.888	0.940661	0.134147
ATP synthase subunit g, mitochondrial OS=Mus musculus OX=10090 GN=Atp5mg PE=1 SV=1	Atp5mg	Q9CPQ8	48.5437	4	11.4	9.74	0.783	0.815	0.844	0.723	0.768	0.711	0.763	0.744	0.768	0.713	0.940916	0.0940886
Cytochrome c oxidase subunit 4 isoform 1, mitochondrial OS=Mus musculus OX=10090 GN=Cox4i1 PE=1 SV=2	Cox4i1	P19783	55.6213	13	19.5	9.23	0.978	0.835	0.877	0.795	0.818	0.749	0.771	0.82	0.882	0.88	0.941176	0.25438
Trifunctional enzyme subunit alpha, mitochondrial OS=Mus musculus OX=10090 GN=Hadha PE=1 SV=1	Hadha	Q8BMS1	73.5256	45	82.6	9.14	0.948	0.777	0.925	0.756	0.88	0.772	0.833	0.748	0.734	0.842	0.94128	0.339214
Succinate dehydrogenase [ubiquinone] flavoprotein subunit, mitochondrial OS=Mus musculus OX=10090 GN=Sdha PE=1 SV=1	Sdha	Q8K2B3	68.9759	34	72.5	7.37	1.004	0.862	0.937	0.798	0.879	0.788	0.846	0.831	0.843	0.898	0.941405	0.228443
Glutaredoxin-2, mitochondrial OS=Mus musculus OX=10090 GN=Glrx2 PE=1 SV=1	Glrx2	Q923X4	12.1795	1	17.3	9.95	0.382	0.58	0.266	1.721	0.346	0.488	0.518	0.381	0.719	1.713	0.941562	0.910908
Pyruvate dehydrogenase phosphatase regulatory subunit, mitochondrial OS=Mus musculus OX=10090 GN=Pdpr PE=1 SV=1	Pdpr	Q7TSQ8	15.0342	11	99.2	6.35	1.131	0.82	0.798	0.617	0.935	0.787	1.022	0.747	0.742	0.523	0.941969	0.69995
PDZ and LIM domain protein 5 OS=Mus musculus OX=10090 GN=Pdlim5 PE=1 SV=2	Pdlim5	E9Q8P5	72.8033	4	26.3	9.67	1.029	1.254	0.788	1.21	0.999	1.146	1.014	0.966	0.845	1.079	0.941992	0.547041
Protein SCO1 homolog, mitochondrial OS=Mus musculus OX=10090 GN=Sco1 PE=1 SV=1	Sco1	Q5SUC9	15.8451	4	31.6	8.47	1.466	1.392	0.871	1.208	0.762	1.33	1.484	0.676	1.363	1.361	0.942003	0.737888
NADH dehydrogenase [ubiquinone] 1 alpha subcomplex subunit 3 OS=Mus musculus OX=10090 GN=Ndufa3 PE=1 SV=1	Ndufa3	Q9CQ91	50	4	9.3	8.47	1.019	0.787	0.743	0.762	0.914	0.651	0.772	0.833	0.685	0.824	0.942112	0.521663
NAD-dependent protein deacylase sirtuin-5, mitochondrial OS=Mus musculus OX=10090 GN=Sirt5 PE=1 SV=1	Sirt5	Q8K2C6	41.6129	11	34.1	8.53	0.917	0.91	0.894	0.844	0.916	0.799	0.873	0.839	0.838	0.773	0.942122	0.114564
Hydroxymethylglutaryl-CoA synthase, mitochondrial OS=Mus musculus OX=10090 GN=Hmgcs2 PE=1 SV=2	Hmgcs2	P54869	4.13386	2	56.8	8.41	0.647	0.952	0.986	1.173	0.656	0.376	0.982	1.268	1.297	0.732	0.942168	0.797225
Isocitrate dehydrogenase [NAD] subunit gamma 1, mitochondrial OS=Mus musculus OX=10090 GN=Idh3g PE=1 SV=1	Idh3g	P70404	48.0916	14	42.8	9.01	0.977	0.921	0.908	0.777	0.83	0.792	0.873	0.85	0.892	0.827	0.942227	0.211365
Extended synaptotagmin-1 OS=Mus musculus OX=10090 GN=Esyt1 PE=1 SV=2	Esyt1	Q3U7R1	10.4396	8	121.5	5.95	0.879	0.813	0.795	0.822	0.838	0.239	1.021	0.797	0.529	1.255	0.942682	0.802693
F-actin-capping protein subunit alpha-2 OS=Mus musculus OX=10090 GN=Capza2 PE=1 SV=3	Capza2	P47754	70.6294	12	32.9	5.85	1.218	1.224	1.009	1.159	1.184	1.06	1.026	1.113	1.062	1.074	0.942733	0.211582
2-methoxy-6-polyprenyl-1,4-benzoquinol methylase, mitochondrial OS=Mus musculus OX=10090 GN=Coq5 PE=1 SV=2	Coq5	Q9CXI0	62.9969	15	37.3	7.49	0.905	0.972	0.897	0.804	0.816	0.861	0.927	0.833	0.792	0.831	0.942799	0.196076
Leucine-rich repeat-containing protein 59 OS=Mus musculus OX=10090 GN=Lrrc59 PE=1 SV=1	Lrrc59	Q922Q8	11.0749	2	34.9	9.52	1.997	2.972	2.742	1.341	0.81	0.658	2.576	2.179	3.846	2.733	0.942849	0.855439
Malonate--CoA ligase ACSF3, mitochondrial OS=Mus musculus OX=10090 GN=Acsf3 PE=1 SV=2	Acsf3	Q3URE1	24.1852	10	65	8.02	1.046	0.884	1.015	0.865	1	0.842	0.955	0.96	0.721	0.911	0.942957	0.416243
ATP synthase mitochondrial F1 complex assembly factor 2 OS=Mus musculus OX=10090 GN=Atpaf2 PE=1 SV=1	Atpaf2	Q91YY4	35.2941	7	33.3	6.32	1.033	1.11	0.855	0.641	0.887	0.914	0.627	0.994	0.806	0.92	0.943116	0.636309
COP9 signalosome complex subunit 5 OS=Mus musculus OX=10090 GN=Cops5 PE=1 SV=3	Cops5	O35864	14.9701	4	37.5	6.54	1.7	1.363	1.494	1.427	1.433	1.205	1.342	1.577	1.561	1.349	0.943293	0.387773
Predicted pseudogene 5478 OS=Mus musculus OX=10090 GN=Gm5478 PE=1 SV=1	Gm5478	A0A2R8VHP3	9.15888	1	57.9	6.2	0.546	0.606	1.028	0.468	1.141	0.589	0.68	0.422	0.368	0.547	0.943353	0.833457
Glutathione S-transferase Mu 2 OS=Mus musculus OX=10090 GN=Gstm2 PE=1 SV=2	Gstm2	P15626	79.3578	11	25.7	7.39	1.095	1.117	1.149	0.95	1.074	0.904	1.216	0.794	1.098	1.015	0.943478	0.488487
28S ribosomal protein S36, mitochondrial OS=Mus musculus OX=10090 GN=Mrps36 PE=1 SV=1	Mrps36	Q9CQX8	70.5882	1	11.1	9.99	0.94	1.301	0.911	1.266	1.048	1.154	0.925	1.009	1.036	1.083	0.943866	0.51397
Mitotic checkpoint protein BUB3 OS=Mus musculus OX=10090 GN=Bub3 PE=1 SV=1	Bub3	A0A140LHA2	7.40741	2	36.7	6.84	0.502	1.106	0.258	1.019	0.967	0.323	0.914	0.04	0.761	1.08	0.943963	0.8822
Mitochondrial proton/calcium exchanger protein OS=Mus musculus OX=10090 GN=Letm1 PE=1 SV=1	Letm1	Q9Z2I0	49.0515	25	82.9	6.52	0.876	0.806	0.922	0.733	0.882	0.75	0.817	0.807	0.739	0.734	0.944761	0.326283
Lipoprotein lipase OS=Mus musculus OX=10090 GN=Lpl PE=1 SV=3	Lpl	P11152	31.8565	12	53.1	7.87	0.835	0.686	0.935	0.782	0.904	0.641	0.754	0.588	0.782	0.921	0.945028	0.593697
Fatty acid-binding protein, adipocyte OS=Mus musculus OX=10090 GN=Fabp4 PE=1 SV=3	Fabp4	P04117	71.2121	11	14.6	8.4	0.974	1.033	1.074	1.164	1.101	1.081	1.096	0.829	0.885	1.026	0.945112	0.415103
Citrate synthase, mitochondrial OS=Mus musculus OX=10090 GN=Cs PE=1 SV=1	Cs	Q9CZU6	60.3448	17	51.7	8.57	0.952	0.753	0.943	0.691	0.782	0.698	0.83	0.812	0.752	0.861	0.945393	0.471638
Secernin-2 OS=Mus musculus OX=10090 GN=Scrn2 PE=1 SV=1	Scrn2	Q8VCA8	44.2353	10	46.6	5.71	0.975	0.922	0.894	1.029	0.975	0.59	0.865	0.89	1.018	1.08	0.94555	0.584571
Insulin-degrading enzyme (Fragment) OS=Mus musculus OX=10090 GN=Ide PE=1 SV=1	Ide	F6RPJ9	14.0831	11	114.2	6.27	0.932	1.576	1.01	1.644	1.078	1.255	1.721	1.043	1.2	1.027	0.945887	0.733822
SPRY domain-containing protein 4 OS=Mus musculus OX=10090 GN=Spryd4 PE=1 SV=1	Spryd4	Q91WK1	42.5121	7	23.3	9.45	0.856	1.132	0.851	0.928	0.879	0.946	0.839	1.001	0.741	0.939	0.945934	0.489225
Histidine triad nucleotide-binding protein 1 OS=Mus musculus OX=10090 GN=Hint1 PE=1 SV=3	Hint1	P70349	73.0159	6	13.8	6.87	1.087	1.667	1.317	1.827	1.22	1.743	1.568	1.054	1.55	1.234	0.94597	0.684112
E3 ubiquitin-protein ligase RNF114 OS=Mus musculus OX=10090 GN=Rnf114 PE=1 SV=2	Rnf114	Q9ET26	23.1441	4	25.7	7.03	0.619	0.743	0.456	0.491	0.996	0.487	0.71	0.36	0.187	0.537	0.946153	0.843798
Glutaredoxin-related protein 5, mitochondrial OS=Mus musculus OX=10090 GN=Glrx5 PE=1 SV=2	Glrx5	Q80Y14	29.6053	3	16.3	6.55	0.962	1.013	0.951	0.92	1.059	1.127	0.758	0.919	0.749	0.848	0.946438	0.543835
Short-chain specific acyl-CoA dehydrogenase, mitochondrial OS=Mus musculus OX=10090 GN=Acads PE=1 SV=2	Acads	Q07417	63.1068	20	44.9	8.47	1.012	0.909	0.885	0.785	0.911	0.851	0.846	0.896	0.77	0.825	0.946626	0.318352
Inositol monophosphatase 2 OS=Mus musculus OX=10090 GN=Impa2 PE=1 SV=1	Impa2	Q91UZ5	21.0345	6	31.7	6.23	0.993	1.512	1.219	0.785	1.269	1.091	0.988	1.044	1.117	0.899	0.947438	0.680961
UV excision repair protein RAD23 homolog B OS=Mus musculus OX=10090 GN=Rad23b PE=1 SV=2	Rad23b	P54728	40.3846	9	43.5	4.83	1.178	1.447	0.993	1.714	1.064	1.155	1.49	1.295	1.112	1.462	0.947487	0.664456
Fibroblast growth factor 1 OS=Mus musculus OX=10090 GN=Fgf1 PE=1 SV=1	Fgf1	P61148	44.5161	4	17.4	7.02	1.202	0.962	1.155	0.997	0.806	1.073	1.024	1.187	0.868	1.178	0.947791	0.561239
C-terminal-binding protein 1 OS=Mus musculus OX=10090 GN=Ctbp1 PE=1 SV=1	Ctbp1	A0A0J9YUM4	32.3442	6	37	6.74	0.76	0.942	1.706	1.615	1.133	1.018	1.47	1.179	1.179	1.164	0.948039	0.755666
LIM domain-binding protein 3 OS=Mus musculus OX=10090 GN=Ldb3 PE=1 SV=1	Ldb3	Q9JKS4	57.953	8	76.4	7.75	1.035	1.103	0.95	1.206	1.112	1.038	0.878	0.931	1.036	1.112	0.948145	0.415597
Leukocyte surface antigen CD47 OS=Mus musculus OX=10090 GN=Cd47 PE=1 SV=1	Cd47	A0A2R8VI30	10.1124	2	29.3	8.22	0.244	0.554	0.384	0.219	0.664	0.273	0.151	0.066	0.259	0.58	0.94837	0.897519
Serine hydroxymethyltransferase, mitochondrial OS=Mus musculus OX=10090 GN=Shmt2 PE=1 SV=1	Shmt2	Q9CZN7	47.8175	15	55.7	8.47	0.843	0.971	1.117	0.782	0.995	0.841	0.928	0.822	0.777	0.919	0.94838	0.522652
Dehydrogenase/reductase SDR family member 4 OS=Mus musculus OX=10090 GN=Dhrs4 PE=1 SV=3	Dhrs4	Q99LB2	73.4767	17	29.9	9.38	1.047	0.8	0.832	0.869	0.898	0.799	0.882	0.78	0.842	0.847	0.948516	0.382854
Endoplasmic reticulum junction formation protein lunapark OS=Mus musculus OX=10090 GN=Lnpk PE=1 SV=1	Lnpk	Q7TQ95	12.4706	3	47.5	5.27	3.019	3.021	3.479	1.55	0.658	2.97	3.808	2.353	1.99	3.972	0.948655	0.847285
Glutathione S-transferase LANCL1 OS=Mus musculus OX=10090 GN=Lancl1 PE=1 SV=1	Lancl1	O89112	21.3033	6	45.3	7.77	4.414	4.532	1.761	3.119	5.439	1.477	2.069	2.389	5.003	3.298	0.948696	0.860018
Putative RNA-binding protein Luc7-like 2 OS=Mus musculus OX=10090 GN=Luc7l2 PE=1 SV=1	Luc7l2	Q7TNC4	10.4592	3	46.6	10.1	0.977	0.822	0.721	0.777	0.942	0.58	0.537	0.681	0.783	1.169	0.948741	0.752839
Paraspeckle component 1 OS=Mus musculus OX=10090 GN=Pspc1 PE=1 SV=1	Pspc1	Q8R326	8.60421	3	58.7	6.67	1.269	0.994	0.918	1.166	1.039	0.054	1.025	0.725	1.952	1.396	0.949467	0.872425
V-type proton ATPase subunit H OS=Mus musculus OX=10090 GN=Atp6v1h PE=1 SV=1	Atp6v1h	Q8BVE3	4.7619	1	55.8	6.61	0.548	0.934	0.923	0.917	0.705	0.766	0.851	0.668	0.69	1.055	0.950231	0.70511
Nebulin-related-anchoring protein OS=Mus musculus OX=10090 GN=Nrap PE=1 SV=3	Nrap	Q80XB4	20.0231	26	195.6	9.31	1.175	0.72	0.671	0.727	0.837	0.453	0.701	0.856	1.003	0.845	0.950501	0.768219
Transmembrane protein 160 OS=Mus musculus OX=10090 GN=Tmem160 PE=2 SV=1	Tmem160	Q9D938	10.6383	2	19.6	7.3	0.862	0.709	0.618	0.557	0.67	0.71	0.742	0.608	0.401	0.785	0.950716	0.709253
Sorbin and SH3 domain-containing protein 2 (Fragment) OS=Mus musculus OX=10090 GN=Sorbs2 PE=1 SV=1	Sorbs2	A0A0R4J1T1	36.5079	8	127.7	8.12	1.036	1.153	0.998	1.166	1.047	1.079	0.998	0.977	1.001	1.109	0.951221	0.2462
AHNAK nucleoprotein (desmoyokin) OS=Mus musculus OX=10090 GN=Ahnak PE=1 SV=1	Ahnak	E9Q616	66.9908	175	603.9	6.3	1.121	1.279	0.951	1.333	1.053	1.305	1.149	0.816	1.186	1.176	0.951466	0.616169
Glutathione S-transferase Mu 1 OS=Mus musculus OX=10090 GN=Gstm1 PE=1 SV=2	Gstm1	P10649	70.6422	6	26	7.94	1.073	1.167	1.143	1.134	1.004	1.018	1.258	0.876	1.359	0.933	0.951664	0.59532
Cystatin-B OS=Mus musculus OX=10090 GN=Cstb PE=1 SV=1	Cstb	Q62426	57.1429	3	11	7.39	2.337	3.024	1.274	3.883	3.607	4.009	1.79	1.386	2.313	1.915	0.952019	0.860467
Centromere protein V OS=Mus musculus OX=10090 GN=Cenpv PE=1 SV=2	Cenpv	Q9CXS4	34.9206	5	27.5	9.79	1.151	0.872	1.155	0.863	1.262	1.089	1.272	0.86	0.288	1	0.952075	0.812635
Tubulin beta-1 chain OS=Mus musculus OX=10090 GN=Tubb1 PE=1 SV=1	Tubb1	A2AQ07	14.6341	3	50.4	5.07	2.623	3.441	1.334	1.699	1.048	3.481	3.344	1.071	2.533	1.524	0.952768	0.877938
Endoribonuclease LACTB2 OS=Mus musculus OX=10090 GN=Lactb2 PE=1 SV=1	Lactb2	Q99KR3	15.2778	3	32.7	6.33	5.352	4.938	2.618	3.112	2.047	2.585	5.148	5.55	2.434	5.139	0.9531	0.852985
Polycomb protein Suz12 OS=Mus musculus OX=10090 GN=Suz12 PE=1 SV=2	Suz12	Q80U70	1.61943	1	83	8.81	0.929	0.937	0.735	0.735	0.821	0.749	0.94	0.952	0.711	0.601	0.954037	0.656637
Glypican-1 OS=Mus musculus OX=10090 GN=Gpc1 PE=1 SV=1	Gpc1	Q9QZF2	29.623	10	61.3	7.05	0.854	1.053	1.274	0.78	0.918	0.713	1.394	0.5	1.233	0.911	0.954136	0.816096
Mitochondrial uncoupling protein 3 OS=Mus musculus OX=10090 GN=Ucp3 PE=1 SV=1	Ucp3	P56501	39.2857	9	33.9	9.55	0.971	0.844	1.002	0.763	0.965	1.024	1.038	0.4	0.665	1.033	0.954376	0.780734
ATP synthase subunit a OS=Mus musculus OX=10090 GN=Mtatp6 PE=1 SV=1	Mtatp6	P00848	8.40708	2	25.1	10.43	1.042	0.724	0.893	0.58	1.168	0.565	0.834	0.75	0.572	0.748	0.95441	0.795823
ATP synthase subunit ATP5MPL, mitochondrial OS=Mus musculus OX=10090 GN=Atp5mpl PE=1 SV=1	Atp5mpl	P56379	34.4828	3	6.7	9.99	0.799	0.622	0.929	0.696	0.736	0.552	0.74	0.651	0.829	0.853	0.954476	0.667613
E3 ubiquitin-protein ligase TRIP12 OS=Mus musculus OX=10090 GN=Trip12 PE=1 SV=1	Trip12	A0A087WNZ7	0.60241	1	220.5	8.44	4.117	4.093	2.636	2.863	3.321	4.249	1.325	4.664	4.557	1.514	0.954604	0.856316
Eukaryotic translation initiation factor 4B OS=Mus musculus OX=10090 GN=Eif4b PE=1 SV=1	Eif4b	Q8BGD9	16.0393	7	68.8	5.67	1.199	1.227	1.003	1.229	1.044	1.143	1.174	1.035	1.133	1.142	0.954773	0.341325
Myosin light chain 3 OS=Mus musculus OX=10090 GN=Myl3 PE=1 SV=4	Myl3	P09542	81.8627	16	22.4	5.1	1.116	1.215	0.965	1.134	0.962	1.179	0.839	1.128	1.024	1.213	0.954853	0.566815
Proteasome subunit beta type-4 OS=Mus musculus OX=10090 GN=Psmb4 PE=1 SV=1	Psmb4	P99026	42.0455	6	29.1	5.64	1.082	1.075	0.999	1.179	1.156	1.055	0.875	1.058	0.986	1.079	0.954864	0.41382
H/ACA ribonucleoprotein complex subunit DKC1 OS=Mus musculus OX=10090 GN=Dkc1 PE=1 SV=4	Dkc1	Q9ESX5	8.25147	2	57.4	9.28	2.56	1.644	1.903	1.464	1.98	2.366	2.113	0.521	2.01	1.856	0.955048	0.830002
Reactive oxygen species modulator 1 OS=Mus musculus OX=10090 GN=Romo1 PE=2 SV=1	Romo1	P60603	35.443	3	8.2	9.33	0.899	0.81	0.802	0.942	0.939	0.84	0.848	0.835	0.935	0.551	0.955305	0.631653
Enhancer of rudimentary homolog OS=Mus musculus OX=10090 GN=Erh PE=1 SV=1	Erh	A0A1W2P7T3	32.5843	2	10.1	5.87	1.091	1.117	1.052	1.17	0.87	1.165	1.127	0.843	1.301	1.042	0.955305	0.607271
Mitochondrial calcium uniporter regulator 1 OS=Mus musculus OX=10090 GN=Mcur1 PE=1 SV=1	Mcur1	Q9CXD6	15.2941	4	37.8	10.2	0.957	0.974	1.362	0.822	1.225	1.467	0.633	1.098	0.674	0.8	0.955367	0.818462
NADH dehydrogenase [ubiquinone] 1 alpha subcomplex subunit 12 OS=Mus musculus OX=10090 GN=Ndufa12 PE=1 SV=2	Ndufa12	Q7TMF3	88.2759	13	17.1	9.36	0.847	0.944	0.792	0.787	0.788	0.78	0.841	0.852	0.732	0.837	0.95549	0.344263
Methylglutaconyl-CoA hydratase, mitochondrial OS=Mus musculus OX=10090 GN=Auh PE=1 SV=1	Auh	A0A0R4J023	53.1847	13	33.3	9.42	0.934	0.904	0.86	0.944	0.919	0.828	0.842	0.85	0.839	0.944	0.955885	0.202233
Lon protease homolog, mitochondrial OS=Mus musculus OX=10090 GN=Lonp1 PE=1 SV=2	Lonp1	Q8CGK3	52.8978	37	105.8	6.57	0.949	0.718	0.928	0.737	0.827	0.757	0.772	0.843	0.786	0.793	0.955982	0.494129
Protein NDRG2 OS=Mus musculus OX=10090 GN=Ndrg2 PE=1 SV=1	Ndrg2	Q9QYG0	74.6631	5	40.8	5.4	0.994	0.987	0.984	0.936	0.984	1.065	0.859	0.922	0.867	0.9	0.956507	0.33738
Jupiter microtubule associated homolog 1 OS=Mus musculus OX=10090 GN=Jpt1 PE=1 SV=3	Jpt1	P97825	16.2338	1	16.1	5.31	0.591	2.52	0.361	0.852	0.246	0.539	0.258	2.316	0.325	2.52	0.956522	0.946063
Mitogen-activated protein kinase 14 OS=Mus musculus OX=10090 GN=Mapk14 PE=1 SV=3	Mapk14	P47811	17.2222	4	41.3	5.88	1.003	0.894	1.118	0.774	0.846	0.843	0.898	0.967	0.912	0.972	0.956805	0.545954
Myozenin-2 OS=Mus musculus OX=10090 GN=Myoz2 PE=1 SV=1	Myoz2	Q9JJW5	80.6818	19	29.7	8.51	1.082	1.175	1.041	1.244	1.102	1.143	1.001	1.087	1.027	1.159	0.956847	0.339398
Nebulette OS=Mus musculus OX=10090 GN=Nebl PE=1 SV=1	Nebl	Q3TR73	50.8333	1	13.7	9.58	1.076	1.32	1.119	1.37	1.266	1.205	1.097	1.008	1.19	1.246	0.956943	0.509903
2-oxoisovalerate dehydrogenase subunit alpha OS=Mus musculus OX=10090 GN=Bckdha PE=1 SV=1	Bckdha	Q3U3J1	59.417	18	50.7	8.06	1.082	1.154	0.931	1.045	1.128	0.965	0.971	1.056	0.945	0.981	0.956948	0.402997
Importin subunit alpha-3 OS=Mus musculus OX=10090 GN=Kpna4 PE=1 SV=1	Kpna4	O35343	33.0134	8	57.9	4.94	1.094	0.938	0.927	0.753	0.992	0.981	0.933	0.783	0.734	0.906	0.957076	0.620438
Mitochondrial fission regulator 1-like OS=Mus musculus OX=10090 GN=Mtfr1l PE=1 SV=1	Mtfr1l	Q9CWE0	39.7924	7	31.7	6.1	0.987	1.221	1.024	0.935	1.005	1.156	1.29	0.99	0.895	0.649	0.957523	0.727945
Serine/arginine-rich-splicing factor 12 (Fragment) OS=Mus musculus OX=10090 GN=Srsf12 PE=1 SV=1	Srsf12	A3KG57	4.21456	1	30.3	11.58	0.046	1.71	0.313	0.65	1.548	0.193	0.123	0.621	0.515	0.906	0.957705	0.943579
Peptidyl-prolyl cis-trans isomerase FKBP2 OS=Mus musculus OX=10090 GN=Fkbp2 PE=1 SV=1	Fkbp2	P45878	19.2857	2	15.3	8.88	1.571	1.352	0.471	1.55	1.245	1.087	1.119	1.133	1.298	1.225	0.958333	0.812165
Phosphoglycerate mutase 1 OS=Mus musculus OX=10090 GN=Pgam1 PE=1 SV=3	Pgam1	Q9DBJ1	77.5591	13	28.8	7.18	1.027	1.122	1.052	1.061	1.039	0.966	1.071	1.014	0.981	1.056	0.958392	0.134323
Serine beta-lactamase-like protein LACTB, mitochondrial OS=Mus musculus OX=10090 GN=Lactb PE=1 SV=1	Lactb	Q9EP89	11.6152	5	60.7	8.9	1.182	0.892	0.878	0.763	1.135	0.87	0.727	1.308	0.716	0.585	0.958457	0.81346
Methylcrotonoyl-CoA carboxylase subunit alpha, mitochondrial OS=Mus musculus OX=10090 GN=Mccc1 PE=1 SV=2	Mccc1	Q99MR8	63.8773	32	79.3	7.83	0.997	0.889	0.902	0.791	0.843	0.694	0.791	0.942	0.935	0.946	0.959486	0.574466
DNA segment, Chr 16, human D22S680E, expressed, isoform CRA_c OS=Mus musculus OX=10090 GN=Tango2 PE=1 SV=1	Tango2	Q8BTN3	65.2174	11	30.9	5.1	0.985	1.662	1.014	0.726	1.152	0.893	0.974	1.332	0.857	1.106	0.959502	0.813483
NADH dehydrogenase [ubiquinone] 1 beta subcomplex subunit 9 OS=Mus musculus OX=10090 GN=Ndufb9 PE=1 SV=3	Ndufb9	Q9CQJ8	73.743	12	22	7.8	0.934	0.934	0.866	0.88	0.966	0.829	0.834	0.849	0.793	0.931	0.959602	0.350736
Carnitine O-palmitoyltransferase 2, mitochondrial OS=Mus musculus OX=10090 GN=Cpt2 PE=1 SV=2	Cpt2	P52825	75.3799	37	73.9	8.37	0.965	0.761	0.884	0.698	0.867	0.75	0.837	0.753	0.774	0.783	0.960097	0.553261
Caveolae-associated protein 1 OS=Mus musculus OX=10090 GN=Cavin1 PE=1 SV=1	Cavin1	O54724	58.6735	18	43.9	5.52	1.135	1.396	1.037	1.428	1.176	1.262	1.288	1.003	1.194	1.272	0.960101	0.608456
Intercellular adhesion molecule 1 OS=Mus musculus OX=10090 GN=Icam1 PE=1 SV=1	Icam1	P13597	2.60708	1	58.8	6.13	1.699	0.841	1.029	0.021	0.529	0.866	1.004	0.453	1.135	1.184	0.96026	0.912699
Peptidyl-prolyl cis-trans isomerase A OS=Mus musculus OX=10090 GN=Ppia PE=1 SV=2	Ppia	P17742	71.3415	11	18	7.9	1.089	1.234	1.139	1.188	0.964	1.27	1.198	0.997	1.088	1.182	0.96043	0.507838
Cytochrome c oxidase assembly protein COX20, mitochondrial OS=Mus musculus OX=10090 GN=Cox20 PE=1 SV=1	Cox20	Q9D7J4	52.9915	5	13.2	9.01	0.323	0.864	0.284	0.847	0.14	0.646	0.215	0.633	0.948	0.758	0.960598	0.913874
Cysteine desulfurase, mitochondrial OS=Mus musculus OX=10090 GN=Nfs1 PE=1 SV=3	Nfs1	Q9Z1J3	46.4052	15	50.5	8.16	0.832	0.941	1.022	1.117	1.072	0.932	0.786	0.884	0.917	1.046	0.960634	0.608286
TOM1-like protein 2 OS=Mus musculus OX=10090 GN=Tom1l2 PE=1 SV=1	Tom1l2	Q5SRX1	28.4024	9	55.6	4.82	1.188	1.204	0.932	0.981	0.911	1.131	1.104	0.96	0.996	1.103	0.960898	0.575515
Calponin-3 OS=Mus musculus OX=10090 GN=Cnn3 PE=1 SV=1	Cnn3	Q9DAW9	23.3333	5	36.4	5.72	15.172	6.235	3.505	2.204	4.747	13.967	9.735	1.444	7.825	1.369	0.960982	0.940353
Cytochrome c oxidase subunit 1 OS=Mus musculus OX=10090 GN=Mtco1 PE=1 SV=2	Mtco1	P00397	13.8132	4	56.9	6.7	1.208	0.74	0.9	0.548	1.026	0.68	0.706	1.109	0.48	0.897	0.961523	0.846729
Sorcin OS=Mus musculus OX=10090 GN=Sri PE=1 SV=1	Sri	Q6P069	39.3939	7	21.6	5.59	0.73	1.235	1.027	1.699	1.065	1.208	1.096	0.734	1.328	1.335	0.961558	0.825007
Zinc finger SWIM domain-containing protein 8 OS=Mus musculus OX=10090 GN=Zswim8 PE=1 SV=1	Zswim8	Q3UHH1	0.491266	1	196.9	6.84	0.884	0.842	1.184	1.028	0.711	0.93	1.04	0.988	0.844	1.171	0.962248	0.724652
Peptidyl-prolyl cis-trans isomerase NIMA-interacting 1 OS=Mus musculus OX=10090 GN=Pin1 PE=1 SV=1	Pin1	Q9QUR7	33.9394	4	18.4	8.79	0.765	0.987	0.617	1.066	0.593	0.921	1.111	0.801	0.828	0.705	0.962445	0.798426
40S ribosomal protein S7 OS=Mus musculus OX=10090 GN=Rps7 PE=2 SV=1	Rps7	P62082	48.4536	8	22.1	10.1	0.994	1.363	1.085	1.117	1.026	1.115	1.067	0.936	1.132	1.307	0.962638	0.64515
Microfibrillar-associated protein 5 OS=Mus musculus OX=10090 GN=Mfap5 PE=1 SV=1	Mfap5	D3Z4D7	7.05128	1	17.8	5.92	1.672	0.639	0.244	1.677	0.566	1.295	0.281	1.204	1.806	0.959	0.962665	0.923884
Latent-transforming growth factor beta-binding protein 4 OS=Mus musculus OX=10090 GN=Ltbp4 PE=1 SV=1	Ltbp4	D3Z598	8.72914	9	166.7	5.11	1.413	0.785	0.694	0.7	0.635	0.698	1.049	0.43	1.796	0.579	0.962695	0.910786
LIM domain only 7 OS=Mus musculus OX=10090 GN=Lmo7 PE=1 SV=1	Lmo7	E9PYI7	24.7075	2	164.6	5.73	1.058	1.027	0.879	1.025	0.963	0.703	1.011	0.857	1.022	1.205	0.962814	0.697409
Enoyl-CoA delta isomerase 1, mitochondrial OS=Mus musculus OX=10090 GN=Eci1 PE=1 SV=2	Eci1	P42125	66.436	19	32.2	8.98	0.992	0.827	0.899	0.825	0.851	0.81	0.841	0.821	0.812	0.983	0.963026	0.494561
Heat shock protein beta-2 OS=Mus musculus OX=10090 GN=Hspb2 PE=1 SV=2	Hspb2	Q99PR8	59.8901	6	20.4	5.43	1.037	1.322	0.915	1.127	0.886	1.039	1.302	1.071	1.119	0.942	0.963266	0.698895
Sepiapterin reductase OS=Mus musculus OX=10090 GN=Spr PE=1 SV=1	Spr	Q91XH5	65.2672	2	27.9	6.21	1.06	1.062	1.113	0.98	1.021	0.91	1.003	1.021	1.105	1.031	0.963385	0.347159
UDP-glucose:glycoprotein glucosyltransferase 1 OS=Mus musculus OX=10090 GN=Uggt1 PE=1 SV=4	Uggt1	Q6P5E4	8.63959	8	176.3	5.62	0.804	1.128	0.816	0.512	0.986	0.811	1.007	0.655	1.071	0.183	0.963804	0.884381
Caveolae-associated protein 3 OS=Mus musculus OX=10090 GN=Cavin3 PE=1 SV=1	Cavin3	Q91VJ2	23.4615	4	27.8	5.57	1.255	1.245	1.479	2.067	0.435	2.086	1.82	0.853	1.891	1.663	0.964605	0.888301
Synaptopodin OS=Mus musculus OX=10090 GN=Synpo PE=1 SV=2	Synpo	Q8CC35	31.0011	18	99.5	9.42	1.092	1.084	1.129	1.303	0.994	1.472	1.064	0.94	1.103	1.097	0.964988	0.708001
Isochorismatase domain-containing protein 2A OS=Mus musculus OX=10090 GN=Isoc2a PE=1 SV=1	Isoc2a	P85094	81.5534	10	22.4	8.02	1.057	0.903	1.004	0.845	1.037	0.838	1.121	0.785	0.859	0.876	0.965433	0.678224
Prohibitin-2 OS=Mus musculus OX=10090 GN=Phb2 PE=1 SV=1	Phb2	O35129	70.2341	19	33.3	9.83	0.954	0.928	0.875	0.907	0.844	0.867	0.892	0.963	0.85	0.893	0.965975	0.26148
Prostaglandin E synthase 2 OS=Mus musculus OX=10090 GN=Ptges2 PE=1 SV=3	Ptges2	Q8BWM0	56.7708	15	43.3	9	0.749	0.938	0.889	0.798	0.926	0.762	0.71	0.985	0.75	0.756	0.966015	0.677534
Distal membrane-arm assembly complex protein 2 (Fragment) OS=Mus musculus OX=10090 GN=Dmac2 PE=1 SV=1	Dmac2	A0A0U1RNX2	18.0851	1	11	9.45	0.195	1.069	0.777	1.263	0.364	0.556	0.767	1.397	1.293	0.412	0.966303	0.926722
Ubiquitin-conjugating enzyme E2 L3 (Fragment) OS=Mus musculus OX=10090 GN=Ube2l3 PE=1 SV=1	Ube2l3	A0A338P786	67.1233	7	16.9	8.38	1.289	1.303	1.15	1.201	1.259	1.161	1.252	1.086	1.147	1.262	0.966619	0.409277
Nucleoside diphosphate-linked moiety X motif 8 OS=Mus musculus OX=10090 GN=Nudt8 PE=1 SV=1	Nudt8	Q9CR24	39.5238	6	23.2	6.52	0.849	0.996	0.957	0.881	0.964	0.99	0.81	0.868	0.865	0.844	0.966784	0.515527
OCIA domain-containing protein 1 OS=Mus musculus OX=10090 GN=Ociad1 PE=1 SV=1	Ociad1	Q9CRD0	59.1093	10	27.6	7.81	1.034	1.015	1.029	0.992	1.057	1.004	0.947	0.954	0.925	1.016	0.966912	0.24091
Apoptosis-associated speck-like protein containing a CARD OS=Mus musculus OX=10090 GN=Pycard PE=1 SV=1	Pycard	Q9EPB4	54.4041	7	21.4	5.43	1.534	1.847	1.422	1.382	1.27	0.95	2.01	1.929	1.783	1.03	0.967071	0.845799
Triosephosphate isomerase OS=Mus musculus OX=10090 GN=Tpi1 PE=1 SV=4	Tpi1	P17751	69.5652	16	32.2	5.74	1.066	1.168	1.074	1.205	1.031	1.209	1.027	1.108	1.045	1.127	0.967132	0.437877
BAG family molecular chaperone regulator 3 OS=Mus musculus OX=10090 GN=Bag3 PE=1 SV=2	Bag3	Q9JLV1	69.844	28	61.8	7.27	1.16	1.231	0.918	1.001	1.045	1.104	1.016	1.001	0.976	1.112	0.967363	0.594162
Solute carrier family 25 member 46 OS=Mus musculus OX=10090 GN=Slc25a46 PE=1 SV=1	Slc25a46	Q9CQS4	17.2249	4	46.2	7.64	0.574	0.824	0.996	0.54	0.689	0.528	0.75	0.674	0.827	0.79	0.967507	0.819684
Actin-related protein 2/3 complex subunit 5-like protein OS=Mus musculus OX=10090 GN=Arpc5l PE=1 SV=1	Arpc5l	Q9D898	46.4052	4	17	6.8	1.195	1.135	0.961	1.361	1.109	1.051	1.203	0.966	1.177	1.248	0.967899	0.669931
Mesencephalic astrocyte-derived neurotrophic factor OS=Mus musculus OX=10090 GN=Manf PE=1 SV=1	Manf	Q9CXI5	36.8715	6	20.4	8.07	0.595	1.134	0.52	1.048	0.909	0.724	0.706	0.38	1.144	0.924	0.967951	0.887457
14-3-3 protein gamma OS=Mus musculus OX=10090 GN=Ywhag PE=1 SV=2	Ywhag	P61982	78.9474	13	28.3	4.89	0.999	1.182	0.998	1.101	1.087	1.133	1.049	1.027	1.083	0.836	0.968069	0.606952
RalA-binding protein 1 OS=Mus musculus OX=10090 GN=Ralbp1 PE=1 SV=4	Ralbp1	Q62172	1.23457	1	75	5.92	1.382	0.818	0.436	0.524	0.536	0.23	0.507	0.673	0.374	2.269	0.968143	0.953614
Heterogeneous nuclear ribonucleoprotein H OS=Mus musculus OX=10090 GN=Hnrnph1 PE=1 SV=1	Hnrnph1	Q8C2Q7	37.7119	5	51.2	6.8	1.217	1.072	1.084	1.155	0.983	1.224	0.984	0.883	1.275	1.227	0.968198	0.694402
26S proteasome regulatory subunit 8 OS=Mus musculus OX=10090 GN=Psmc5 PE=1 SV=1	Psmc5	P62196	58.1281	20	45.6	7.55	1.146	1.288	1.084	1.056	1.186	1.026	1.134	1.027	1.155	1.116	0.968372	0.516018
Phosphatidylethanolamine-binding protein 1 OS=Mus musculus OX=10090 GN=Pebp1 PE=1 SV=3	Pebp1	P70296	90.3743	12	20.8	5.4	1.101	1.251	1.078	1.199	1.091	1.254	1.028	1.269	1.002	1.085	0.969108	0.604788
PDZ and LIM domain protein 3 OS=Mus musculus OX=10090 GN=Pdlim3 PE=1 SV=1	Pdlim3	O70209	29.7468	5	34.3	7.91	1.728	1.504	1.09	1.87	1.085	2.735	1.517	1.032	1.654	0.983	0.969638	0.900674
40S ribosomal protein SA OS=Mus musculus OX=10090 GN=Rpsa PE=1 SV=4	Rpsa	P14206	60	14	32.8	4.87	1.021	1.22	1.032	1.045	1.031	1.141	1.101	0.912	1.051	1.046	0.969893	0.566875
Cytochrome c oxidase subunit 7A2, mitochondrial OS=Mus musculus OX=10090 GN=Cox7a2 PE=1 SV=2	Cox7a2	P48771	56.6265	3	9.3	10.27	1.092	1.154	0.786	1.037	1.081	0.846	1.086	0.755	0.978	1.174	0.969935	0.775075
Mitochondrial import inner membrane translocase subunit Tim29 OS=Mus musculus OX=10090 GN=Timm29 PE=1 SV=1	Timm29	Q8BGX2	29.3233	4	29.4	6.73	0.691	0.554	0.707	0.472	0.373	0.691	0.991	0.21	0.432	0.83	0.970022	0.911644
OCIA domain-containing protein 2 OS=Mus musculus OX=10090 GN=Ociad2 PE=1 SV=1	Ociad2	Q9D8W7	8.44156	1	16.9	9.41	1.324	0.767	1.285	0.809	0.659	1.407	1.115	1.273	0.743	0.894	0.970291	0.875943
Protein disulfide-isomerase A6 OS=Mus musculus OX=10090 GN=Pdia6 PE=1 SV=1	Pdia6	Q3TML0	32.809	1	48.7	5.19	0.973	1.095	0.944	0.928	0.817	0.912	1.117	0.764	1.095	1.031	0.970558	0.729783
Mitochondrial 2-oxoglutarate/malate carrier protein OS=Mus musculus OX=10090 GN=Slc25a11 PE=1 SV=3	Slc25a11	Q9CR62	70.0637	20	34.1	9.94	0.971	0.698	0.915	0.647	0.805	0.699	0.847	0.832	0.704	0.817	0.970597	0.747447
MCG15083 OS=Mus musculus OX=10090 GN=Try5 PE=1 SV=1	Try5	Q9QUK9	8.13008	1	26.3	5.3	1.284	1.118	0.706	0.708	0.78	0.895	1.222	1.244	1.012	0.403	0.97065	0.890826
GPI-linked NAD(P)(+)--arginine ADP-ribosyltransferase 1 OS=Mus musculus OX=10090 GN=Art1 PE=1 SV=1	Art1	Q60935	3.07692	1	35.9	8.29	0.46	0.585	0.647	0.555	0.512	0.429	0.562	0.674	0.687	0.408	0.970776	0.815131
Probable aminopeptidase NPEPL1 OS=Mus musculus OX=10090 GN=Npepl1 PE=1 SV=1	Npepl1	Q6NSR8	23.6641	8	55.9	6.84	1.028	0.791	0.813	0.659	0.973	1.001	0.373	0.526	1.137	0.784	0.971133	0.887919
Mannose-1-phosphate guanyltransferase alpha OS=Mus musculus OX=10090 GN=Gmppa PE=1 SV=1	Gmppa	Q922H4	3.80952	1	46.2	7.62	1.289	1.01	1.046	1.471	2.272	0.282	1.285	0.817	1.239	1.121	0.971207	0.922497
Methylmalonyl-CoA mutase, mitochondrial OS=Mus musculus OX=10090 GN=Mmut PE=1 SV=2	Mmut	P16332	48.5294	24	82.8	6.89	1.032	0.834	0.958	0.798	1.076	0.85	0.849	0.777	0.941	0.786	0.971655	0.72984
Serine/threonine-protein kinase PAK 3 OS=Mus musculus OX=10090 GN=Pak3 PE=1 SV=2	Pak3	Q61036	5.72451	1	62.4	5.4	1.13	1.759	1.989	0.223	0.923	1.843	0.925	1.296	1.031	1.417	0.971705	0.92301
Copine-1 OS=Mus musculus OX=10090 GN=Cpne1 PE=1 SV=1	Cpne1	Q8C166	11.7537	5	58.8	5.66	1.211	0.941	1.016	0.995	0.62	1.174	1.262	0.605	1.259	1.149	0.971895	0.864562
Prosaposin OS=Mus musculus OX=10090 GN=Psap PE=1 SV=1	Psap	K3W4L3	6.29496	2	61.3	5.24	0.686	1.327	3.226	1.298	0.286	3.599	1.229	0.874	1.8	1.743	0.972006	0.951221
Prefoldin subunit 6 OS=Mus musculus OX=10090 GN=Pfdn6 PE=1 SV=1	Pfdn6	G3UYF9	19.802	2	11.4	8.44	5.998	6.813	6.334	6.219	5.405	8.83	6.508	6.889	3.16	6.201	0.972323	0.859546
NADH dehydrogenase [ubiquinone] 1 alpha subcomplex subunit 7 OS=Mus musculus OX=10090 GN=Ndufa7 PE=1 SV=3	Ndufa7	Q9Z1P6	62.8319	11	12.6	10.17	0.929	0.837	0.791	0.829	0.847	0.689	0.772	0.793	0.855	0.985	0.972829	0.690542
Nucleolin OS=Mus musculus OX=10090 GN=Ncl PE=1 SV=2	Ncl	P09405	24.0453	17	76.7	4.75	1.206	1.296	1.064	1.2	1.086	1.122	1.299	0.822	1.448	1.178	0.972863	0.784603
Serine/threonine-protein kinase RIO2 OS=Mus musculus OX=10090 GN=Riok2 PE=1 SV=1	Riok2	Q9CQS5	1.82815	1	62.5	6.43	0.932	1.039	0.898	0.934	0.161	0.923	1.078	1.034	1.184	1.17	0.972916	0.900039
Fructose-bisphosphate aldolase OS=Mus musculus OX=10090 GN=Aldoart2 PE=1 SV=1	Aldoart2	A6ZI47	29.6703	1	39.3	7.44	0.903	0.79	0.904	0.777	0.357	0.79	0.992	0.886	0.936	0.963	0.97293	0.859045
Regulator of microtubule dynamics protein 1 OS=Mus musculus OX=10090 GN=Rmdn1 PE=1 SV=2	Rmdn1	Q9DCV4	44.5902	12	35	8.7	1.047	1.064	0.942	0.992	1.031	0.942	0.897	1.038	0.967	1.029	0.973053	0.480148
Protein S100-A10 OS=Mus musculus OX=10090 GN=S100a10 PE=1 SV=2	S100a10	P08207	46.3918	3	11.2	6.77	1.296	1.483	0.948	1.284	0.911	1.367	1.439	0.96	1.513	1.126	0.973325	0.837245
MCG5400 OS=Mus musculus OX=10090 GN=Myl12a PE=1 SV=1	Myl12a	Q6ZWQ9	56.9767	2	19.9	4.81	1.194	1.621	1.246	1.149	0.944	2.049	1.383	0.987	1.091	1.154	0.973512	0.883084
Sorbin and SH3 domain-containing protein 1 OS=Mus musculus OX=10090 GN=Sorbs1 PE=1 SV=1	Sorbs1	A0A286YCI8	29.7674	4	143	8.31	1.093	1.137	0.97	1.213	1.105	1.156	0.967	0.952	1.113	1.153	0.97379	0.651224
Calcyclin-binding protein OS=Mus musculus OX=10090 GN=Cacybp PE=1 SV=1	Cacybp	Q9CXW3	28.3843	4	26.5	7.87	0.963	0.809	0.186	0.441	0.726	0.58	0.273	0.448	0.816	0.662	0.974017	0.930001
28S ribosomal protein S18b, mitochondrial (Fragment) OS=Mus musculus OX=10090 GN=Mrps18b PE=1 SV=1	Mrps18b	G3UX79	5.31915	1	21.5	7.43	1.055	0.965	1.032	0.724	0.765	0.781	1.091	0.935	1.045	0.902	0.9744	0.796458
NLR family member X1 OS=Mus musculus OX=10090 GN=Nlrx1 PE=1 SV=1	Nlrx1	Q3TL44	15.8974	11	107.8	7.37	1.19	0.938	1.603	0.846	1.162	0.895	1.32	0.918	1.167	1.229	0.974583	0.860236
Troponin C, slow skeletal and cardiac muscles OS=Mus musculus OX=10090 GN=Tnnc1 PE=1 SV=1	Tnnc1	P19123	85.7143	13	18.4	4.18	1.244	1.084	0.844	1.199	1.042	0.935	0.821	1.264	1.057	1.271	0.974605	0.815837
Proteasome subunit beta type-3 OS=Mus musculus OX=10090 GN=Psmb3 PE=1 SV=1	Psmb3	Q9R1P1	34.1463	5	22.9	6.55	1.156	1.083	1.136	1.14	1.086	0.981	1.34	1.036	0.891	1.267	0.974677	0.755196
NADH dehydrogenase [ubiquinone] flavoprotein 1, mitochondrial OS=Mus musculus OX=10090 GN=Ndufv1 PE=1 SV=1	Ndufv1	D3YUM1	75.1648	26	49.9	8.07	0.924	0.8	0.886	0.74	0.89	0.786	0.829	0.79	0.733	0.871	0.974925	0.648998
S-phase kinase-associated protein 1 OS=Mus musculus OX=10090 GN=Skp1 PE=1 SV=3	Skp1	Q9WTX5	30.6748	2	18.7	4.54	1.316	1.041	1.408	1.112	1.159	1.661	1.34	1.077	0.618	1.278	0.975053	0.875722
Coronin-1C OS=Mus musculus OX=10090 GN=Coro1c PE=1 SV=2	Coro1c	Q9WUM4	18.9873	6	53.1	7.08	1.054	1.102	1.311	0.704	1.182	1.283	0.492	1.009	0.938	1.197	0.975146	0.887317
Heterogeneous nuclear ribonucleoprotein D, isoform CRA_b OS=Mus musculus OX=10090 GN=Hnrnpd PE=1 SV=1	Hnrnpd	G5E8G0	29.6167	7	30.6	8.41	1.167	1.427	1.149	1.289	1.037	1.136	1.373	0.922	1.571	1.322	0.975225	0.819603
GTP-binding protein OS=Mus musculus OX=10090 GN=Ifi47 PE=1 SV=1	Ifi47	Q61635	2.38095	1	46.8	6.74	0.926	0.228	0.677	0.15	0.285	1.051	0.357	0.168	0.456	0.581	0.975265	0.956181
Nuclear mitotic apparatus protein 1 OS=Mus musculus OX=10090 GN=Numa1 PE=1 SV=1	Numa1	E9Q7G0	0.811843	1	235.5	5.87	0.606	0.889	1.045	0.631	0.986	1.063	0.522	0.434	0.636	1.001	0.975928	0.909857
RelA-associated inhibitor OS=Mus musculus OX=10090 GN=Ppp1r13l PE=1 SV=1	Ppp1r13l	Q5I1X5	4.85437	3	88.9	6.86	0.936	0.405	0.878	1.304	0.954	1.084	0.427	0.759	0.937	0.998	0.976251	0.914874
Guanine nucleotide-binding protein G(I)/G(S)/G(T) subunit beta-2 OS=Mus musculus OX=10090 GN=Gnb2 PE=1 SV=3	Gnb2	P62880	54.7059	8	37.3	6	1.006	0.932	0.924	0.823	0.854	0.886	1.054	0.699	1.038	0.866	0.976391	0.774684
Protein/nucleic acid deglycase DJ-1 OS=Mus musculus OX=10090 GN=Park7 PE=1 SV=1	Park7	Q99LX0	75.6614	11	20	6.77	1.122	1.327	1.156	1.381	1.128	1.207	1.187	1.123	1.23	1.428	0.976467	0.709347
ATP-dependent zinc metalloprotease YME1L1 OS=Mus musculus OX=10090 GN=Yme1l1 PE=1 SV=1	Yme1l1	O88967	14.4056	6	80	8.97	1.321	0.83	0.89	0.862	0.719	0.459	0.674	0.873	1.154	1.838	0.976514	0.933678
Sorting nexin-2 OS=Mus musculus OX=10090 GN=Snx2 PE=1 SV=2	Snx2	Q9CWK8	20.4239	6	58.4	5.12	1.326	1.047	1.086	0.831	0.961	0.666	1.353	1.052	1.204	1.048	0.976535	0.864957
Kinesin family member 13B OS=Mus musculus OX=10090 GN=Kif13b PE=1 SV=1	Kif13b	E9Q4K7	0.488334	1	204.4	5.8	1.332	1.32	1.296	1.192	1.075	1.481	1.089	1.468	1.37	1.051	0.977173	0.792575
60S ribosomal protein L23a OS=Mus musculus OX=10090 GN=Rpl23a PE=1 SV=1	Rpl23a	P62751	44.2308	9	17.7	10.45	1.059	1.432	1.918	1.323	1.488	1.325	1.406	1.278	1.286	1.619	0.977204	0.840901
Ubiquitin recognition factor in ER-associated degradation protein 1 OS=Mus musculus OX=10090 GN=Ufd1 PE=1 SV=2	Ufd1	P70362	13.0293	3	34.5	6.7	1.258	1.339	1.354	0.538	0.627	1.082	1.698	1.331	1.244	0.601	0.977649	0.927368
Adenylate kinase isoenzyme 1 OS=Mus musculus OX=10090 GN=Ak1 PE=1 SV=1	Ak1	Q9R0Y5	80.9278	16	21.5	5.81	1.027	1.102	0.994	1.147	1.11	1.114	1.057	0.94	0.972	1.076	0.978767	0.636935
Desmocollin-2 OS=Mus musculus OX=10090 GN=Dsc2 PE=1 SV=1	Dsc2	P55292	10.9756	7	99.9	4.94	1.034	0.918	1.226	0.917	1.03	1.181	1.316	0.619	0.822	1.045	0.978917	0.881238
Alpha globin 1 OS=Mus musculus OX=10090 GN=Hba-a1 PE=1 SV=1	Hba-a1	Q91VB8	93.662	17	15.1	8.22	1.073	1.502	1.749	1.842	1.144	1.636	1.539	1.654	1.542	1.541	0.979133	0.851005
Eukaryotic translation initiation factor 2 subunit 1 OS=Mus musculus OX=10090 GN=Eif2s1 PE=1 SV=3	Eif2s1	Q6ZWX6	44.4444	11	36.1	5.08	0.953	0.942	0.927	0.938	1.029	0.726	1.232	0.817	0.765	0.954	0.979255	0.846668
Very-long-chain 3-oxoacyl-CoA reductase OS=Mus musculus OX=10090 GN=Hsd17b12 PE=1 SV=1	Hsd17b12	O70503	17.9487	4	34.7	9.52	0.312	0.669	1.158	0.942	0.945	0.272	0.769	0.886	0.899	0.756	0.979552	0.936628
GTP-binding protein Rheb OS=Mus musculus OX=10090 GN=Rheb PE=1 SV=1	Rheb	Q921J2	12.5	2	20.4	5.92	0.486	1.083	0.477	0.919	0.692	0.676	1.297	0.563	0.257	0.873	0.979876	0.946199
Nexilin OS=Mus musculus OX=10090 GN=Nexn PE=1 SV=1	Nexn	A0A0G2JEX1	27.4218	0	80	5.22	1.133	1.252	1.17	1.334	1.191	1.123	1.103	1.231	1.351	1.187	0.979887	0.680043
Protein arginine N-methyltransferase 5 OS=Mus musculus OX=10090 GN=Prmt5 PE=1 SV=1	Prmt5	A0A0R4J049	1.56986	1	72.7	6.34	2.426	1.32	1.517	0.564	2.358	0.406	1.562	0.856	2.909	0.475	0.980035	0.963066
Glutathione S-transferase A3 OS=Mus musculus OX=10090 GN=Gsta3 PE=1 SV=2	Gsta3	P30115	19.9095	2	25.3	8.73	0.831	0.773	0.336	0.652	0.776	0.66	0.107	0.694	0.937	0.637	0.980195	0.940907
High mobility group protein B1 OS=Mus musculus OX=10090 GN=Hmgb1 PE=1 SV=2	Hmgb1	P63158	54.4186	9	24.9	5.74	1.322	1.227	1.157	1.603	1.155	1.09	1.597	0.752	1.745	1.467	0.980222	0.900518
Ubiquitin-like protein ISG15 OS=Mus musculus OX=10090 GN=Isg15 PE=1 SV=4	Isg15	Q64339	31.0559	4	17.9	7.9	1.139	1.27	1.345	1.61	1.215	1.08	1.563	0.962	1.479	1.591	0.980611	0.872492
Long-chain-fatty-acid--CoA ligase 1 OS=Mus musculus OX=10090 GN=Acsl1 PE=1 SV=1	Acsl1	D3Z041	68.0973	42	78	7.47	1.036	0.749	0.933	0.671	0.903	0.791	0.822	0.848	0.789	0.832	0.980624	0.819085
Muscular LMNA-interacting protein OS=Mus musculus OX=10090 GN=Mlip PE=1 SV=1	Mlip	V9GWW6	31.0238	6	103.4	8.35	1.086	1.053	0.804	1.213	1.077	0.992	1.041	0.993	1.069	0.942	0.980751	0.790319
Heterogeneous nuclear ribonucleoprotein A1 OS=Mus musculus OX=10090 GN=Hnrnpa1 PE=1 SV=2	Hnrnpa1	P49312	47.8125	10	34.2	9.23	1.143	1.12	0.985	1.206	1.055	1.007	1.12	0.836	1.262	1.273	0.980841	0.822475
Acyl-Coenzyme A dehydrogenase family, member 8 OS=Mus musculus OX=10090 GN=Acad8 PE=1 SV=1	Acad8	A0A0R4J0P1	58.5956	20	45.1	8.02	0.994	0.74	0.836	0.627	0.82	0.697	0.813	0.879	0.779	0.716	0.98092	0.834507
28S ribosomal protein S23, mitochondrial OS=Mus musculus OX=10090 GN=Mrps23 PE=1 SV=1	Mrps23	Q8VE22	41.8079	6	20.3	8.59	0.866	1.277	0.926	1.07	0.992	0.832	0.645	1.202	1.313	1.107	0.981074	0.895865
Crk-like protein OS=Mus musculus OX=10090 GN=Crkl PE=1 SV=2	Crkl	P47941	37.6238	7	33.8	6.74	0.978	1.511	0.949	0.986	1.161	1.181	0.958	1.046	0.987	1.182	0.981766	0.86945
Heterogeneous nuclear ribonucleoprotein R OS=Mus musculus OX=10090 GN=Hnrnpr PE=1 SV=1	Hnrnpr	Q8VHM5	19.1456	6	70.8	8.13	1.534	1.407	1.232	1.043	1.297	1.044	1.524	0.988	1.726	1.105	0.982106	0.895362
Troponin I, cardiac muscle OS=Mus musculus OX=10090 GN=Tnni3 PE=1 SV=2	Tnni3	P48787	60.1896	16	24.2	9.55	1.092	1.202	0.953	1.168	1.096	1.054	1.018	1.071	1.104	1.163	0.982408	0.710325
Elongation factor 1-beta OS=Mus musculus OX=10090 GN=Eef1b PE=1 SV=5	Eef1b	O70251	49.3333	7	24.7	4.69	1.077	1.232	0.984	1.275	1.185	1.211	1.103	1.031	1.031	1.172	0.982633	0.774882
Translational activator of cytochrome c oxidase 1 OS=Mus musculus OX=10090 GN=Taco1 PE=1 SV=1	Taco1	Q8K0Z7	46.9388	7	32.3	8.12	1.14	1.008	0.979	0.662	1.094	0.886	0.803	1.109	0.952	0.744	0.983197	0.889229
Transforming acidic coiled-coil-containing protein 2 OS=Mus musculus OX=10090 GN=Tacc2 PE=1 SV=1	Tacc2	E9Q8T1	14.4147	21	305	4.79	0.688	1.755	1.135	1.225	1.451	1.488	1.135	0.827	0.813	1.372	0.983552	0.934505
Ethylmalonyl-CoA decarboxylase OS=Mus musculus OX=10090 GN=Echdc1 PE=1 SV=2	Echdc1	Q9D9V3	29.8137	7	35.4	7.01	0.827	0.995	0.806	0.79	0.981	0.563	0.753	0.837	0.77	1.139	0.983616	0.900401
Hydroxysteroid dehydrogenase-like protein 2 OS=Mus musculus OX=10090 GN=Hsdl2 PE=1 SV=1	Hsdl2	Q2TPA8	73.8776	26	54.2	6.74	1.02	0.912	0.944	0.882	1.034	0.914	0.959	0.868	0.873	0.897	0.983679	0.710268
Striatin-3 OS=Mus musculus OX=10090 GN=Strn3 PE=1 SV=1	Strn3	B2RQS1	11.5169	5	77.7	5.22	1.178	0.444	1.026	1.097	1.174	1.084	0.553	1.009	0.389	1.317	0.983712	0.948574
Dynein light chain 2, cytoplasmic OS=Mus musculus OX=10090 GN=Dynll2 PE=1 SV=1	Dynll2	Q9D0M5	49.4382	1	10.3	7.37	1.06	0.512	0.954	0.736	0.895	0.777	0.722	0.705	0.695	1.02	0.983854	0.912944
Thioredoxin-like protein 1 OS=Mus musculus OX=10090 GN=Txnl1 PE=1 SV=1	Txnl1	A0A498WGD8	58.2192	13	32.7	5.07	1.148	1.088	0.995	1.067	1.097	1	1.361	0.972	1.005	0.908	0.983868	0.84495
Apoptosis-inducing factor 1, mitochondrial OS=Mus musculus OX=10090 GN=Aifm1 PE=1 SV=1	Aifm1	Q9Z0X1	62.0915	31	66.7	9.17	1.019	0.805	0.918	0.778	0.892	0.813	0.826	0.844	0.955	0.866	0.984091	0.791348
Phosphatidylinositol 3,4,5-trisphosphate 5-phosphatase 2 OS=Mus musculus OX=10090 GN=Inppl1 PE=1 SV=1	Inppl1	Q6P549	5.2506	4	138.9	6.54	0.873	0.971	0.666	0.926	0.819	0.661	1.203	0.986	0.988	0.416	0.984284	0.931253
Keratin, type II cytoskeletal 2 oral OS=Mus musculus OX=10090 GN=Krt76 PE=1 SV=1	Krt76	Q3UV17	8.08081	1	62.8	8.43	0.695	0.535	0.784	0.341	0.869	0.33	0.651	0.487	0.539	0.601	0.984289	0.940346
Cadherin-2 OS=Mus musculus OX=10090 GN=Cdh2 PE=1 SV=2	Cdh2	P15116	27.2627	15	99.7	4.78	1.121	0.984	1.038	0.945	0.985	0.989	1.011	0.91	1.049	1.092	0.984344	0.723687
NADH dehydrogenase [ubiquinone] iron-sulfur protein 7, mitochondrial OS=Mus musculus OX=10090 GN=Ndufs7 PE=1 SV=1	Ndufs7	Q9DC70	68.3036	12	24.7	9.92	0.902	0.779	0.925	0.667	0.743	0.739	0.807	0.845	0.848	0.852	0.984622	0.822675
Fatty acid-binding protein, heart OS=Mus musculus OX=10090 GN=Fabp3 PE=1 SV=5	Fabp3	P11404	84.9624	13	14.8	6.57	1.138	1.19	1.104	1.445	1.205	1.385	1.104	1.172	1.103	1.234	0.984622	0.823126
Ubiquitin-conjugating enzyme E2 variant 1 OS=Mus musculus OX=10090 GN=Ube2v1 PE=1 SV=1	Ube2v1	Q9CZY3	51.7007	6	16.3	7.96	0.984	1.103	0.94	1.211	1.012	0.874	1.403	1.12	0.882	0.97	0.984899	0.889999
D-dopachrome decarboxylase OS=Mus musculus OX=10090 GN=Ddt PE=1 SV=3	Ddt	O35215	89.8305	8	13.1	6.54	1.138	1.183	1.102	1.259	1.14	1.159	1.343	1.011	1.155	1.11	0.985049	0.782398
Proteasome subunit alpha type-5 OS=Mus musculus OX=10090 GN=Psma5 PE=1 SV=1	Psma5	Q9Z2U1	47.7178	7	26.4	4.79	1.096	0.96	1.091	1.077	0.893	1.106	1.036	1.086	0.908	1.213	0.985164	0.822736
Inter-alpha-trypsin inhibitor heavy chain H2 OS=Mus musculus OX=10090 GN=Itih2 PE=1 SV=1	Itih2	Q61703	14.0592	8	105.9	7.27	1.808	1.533	1.142	1.047	1.259	1.312	1.24	0.852	2.114	1.399	0.985654	0.939443
RNA binding motif protein, X chromosome, isoform CRA_b OS=Mus musculus OX=10090 GN=Rbmx PE=1 SV=1	Rbmx	A2AFI3	18.6047	5	32.7	9.88	0.955	1.524	1.203	1.832	1.454	1.718	1.641	0.662	1.352	1.327	0.985854	0.938217
Macrophage mannose receptor 1 OS=Mus musculus OX=10090 GN=Mrc1 PE=1 SV=2	Mrc1	Q61830	3.15934	3	164.9	6.83	0.685	1.745	1.83	1.768	1.021	2.332	1.646	0.652	1.61	1.658	0.986397	0.956964
Caveolae-associated protein 2 OS=Mus musculus OX=10090 GN=Cavin2 PE=1 SV=3	Cavin2	Q63918	63.3971	19	46.7	5.21	1.059	1.268	1.178	1.257	1.133	1.159	1.245	0.895	1.285	1.329	0.98642	0.858963
39S ribosomal protein L24, mitochondrial OS=Mus musculus OX=10090 GN=Mrpl24 PE=1 SV=1	Mrpl24	Q9CQ06	36.1111	6	24.9	9.5	1.18	0.688	0.748	0.88	1.089	0.621	0.857	1.255	0.663	0.688	0.986461	0.942065
Macrophage migration inhibitory factor OS=Mus musculus OX=10090 GN=Mif PE=1 SV=2	Mif	P34884	72.1739	4	12.5	7.34	1.114	1.153	0.937	1.137	0.827	1.088	1.062	1.09	1.163	1.195	0.986716	0.856355
Sarcolemmal membrane-associated protein OS=Mus musculus OX=10090 GN=Slmap PE=1 SV=1	Slmap	H7BX64	16.6667	15	95	5.35	1.267	1.069	1.131	1.024	1.049	1.185	0.876	1.203	1.207	1.13	0.98716	0.857509
TAR DNA-binding protein 43 OS=Mus musculus OX=10090 GN=Tardbp PE=1 SV=1	Tardbp	Q921F2	29.7101	8	44.5	6.7	1.122	0.968	1.174	1.023	1.09	0.966	1.24	0.886	0.967	1.199	0.987171	0.869678
1,4-alpha-glucan-branching enzyme OS=Mus musculus OX=10090 GN=Gbe1 PE=1 SV=1	Gbe1	Q9D6Y9	24.359	13	80.3	6.43	1.051	1.144	1.128	1.022	1.081	1.025	1.031	1.216	1.107	0.974	0.987188	0.78335
Nidogen-1 OS=Mus musculus OX=10090 GN=Nid1 PE=1 SV=2	Nid1	P10493	56.7068	45	136.4	5.44	1.039	1.185	1.075	1.447	1.256	1.207	1.228	0.996	1.164	1.177	0.987217	0.865574
Endoplasmic reticulum chaperone BiP OS=Mus musculus OX=10090 GN=Hspa5 PE=1 SV=3	Hspa5	P20029	62.5954	36	72.4	5.16	1.043	1.095	0.96	1.07	0.996	1.007	1.051	0.914	1.156	1.05	0.987524	0.788513
Prostaglandin reductase-3 OS=Mus musculus OX=10090 GN=Zadh2 PE=1 SV=1	Zadh2	Q8BGC4	49.8674	12	40.5	7.42	1.003	0.97	0.994	0.788	0.832	0.899	0.962	0.926	1.004	0.942	0.988016	0.827744
Retinol dehydrogenase 14 OS=Mus musculus OX=10090 GN=Rdh14 PE=1 SV=1	Rdh14	Q9ERI6	11.976	3	36.3	8.18	1.208	0.92	1.104	1.125	0.999	1.008	1.02	1.081	1.191	1.16	0.988295	0.84667
Hippocalcin-like protein 1 OS=Mus musculus OX=10090 GN=Hpcal1 PE=1 SV=2	Hpcal1	P62748	15.544	3	22.3	5.5	1.398	1.176	1.86	0.961	1.412	1.398	1.253	0.997	1.664	1.276	0.98857	0.937026
Sodium/potassium-transporting ATPase subunit beta-3 OS=Mus musculus OX=10090 GN=Atp1b3 PE=1 SV=1	Atp1b3	P97370	25.1799	5	31.8	8.51	1.178	0.869	1.46	0.706	1.087	0.11	1.501	0.913	1.494	1.144	0.988844	0.968993
NADH dehydrogenase [ubiquinone] 1 alpha subcomplex subunit 6 OS=Mus musculus OX=10090 GN=Ndufa6 PE=1 SV=1	Ndufa6	Q9CQZ5	65.6489	9	15.3	10.11	0.958	1.043	0.865	1.017	0.953	1.002	0.909	0.948	0.932	1.016	0.988926	0.782365
Transmembrane protein 186 OS=Mus musculus OX=10090 GN=Tmem186 PE=1 SV=2	Tmem186	Q9CR76	10.1852	2	24.6	10.11	0.894	0.748	0.778	0.639	0.745	0.829	0.862	0.989	0.522	0.591	0.988994	0.933942
Small nuclear ribonucleoprotein Sm D3 OS=Mus musculus OX=10090 GN=Snrpd3 PE=1 SV=1	Snrpd3	P62320	31.746	3	13.9	10.32	1.194	1.223	1.119	1.22	1.191	1.21	1.3	0.972	1.225	1.158	0.989066	0.832722
Calcium-binding mitochondrial carrier protein Aralar1 OS=Mus musculus OX=10090 GN=Slc25a12 PE=1 SV=1	Slc25a12	Q8BH59	83.161	36	74.5	8.25	0.951	0.751	0.92	0.682	0.865	0.733	0.848	0.814	0.79	0.852	0.989104	0.879146
ATP-dependent RNA helicase SUPV3L1, mitochondrial OS=Mus musculus OX=10090 GN=Supv3l1 PE=1 SV=1	Supv3l1	Q80YD1	14.249	8	87	7.84	1.232	0.855	0.839	0.751	1.139	0.67	1.244	0.558	0.819	1.026	0.989212	0.952692
Protein phosphatase 1 regulatory subunit 7 OS=Mus musculus OX=10090 GN=Ppp1r7 PE=1 SV=2	Ppp1r7	Q3UM45	46.8144	13	41.3	4.92	1.151	1.137	1.057	1.422	1.223	1.222	1.26	1.154	1.149	1.066	0.989301	0.864474
NADH dehydrogenase [ubiquinone] 1 alpha subcomplex subunit 13 OS=Mus musculus OX=10090 GN=Ndufa13 PE=1 SV=3	Ndufa13	Q9ERS2	62.5	10	16.8	9.48	0.923	0.812	0.864	0.723	0.885	0.775	0.785	0.878	0.805	0.802	0.989364	0.836477
Phosphoacetylglucosamine mutase OS=Mus musculus OX=10090 GN=Pgm3 PE=1 SV=1	Pgm3	Q9CYR6	9.7786	3	59.4	6.2	2.598	1.238	1.143	2.259	1.903	2.706	2.696	0.431	2.08	0.926	0.989408	0.973366
2-oxoisovalerate dehydrogenase subunit beta, mitochondrial OS=Mus musculus OX=10090 GN=Bckdhb PE=1 SV=2	Bckdhb	Q6P3A8	59.7436	14	42.9	6.7	1.068	0.932	0.916	0.855	0.997	0.933	0.843	1.05	0.89	0.885	0.989658	0.859038
39S ribosomal protein L30, mitochondrial OS=Mus musculus OX=10090 GN=Mrpl30 PE=1 SV=1	Mrpl30	Q9D7N6	11.875	1	18.3	10.15	0.968	0.787	1.168	1.059	1.008	1.153	1.172	0.879	0.886	0.814	0.989787	0.921527
Stress-induced-phosphoprotein 1 OS=Mus musculus OX=10090 GN=Stip1 PE=1 SV=1	Stip1	Q60864	44.7514	22	62.5	6.8	0.913	1.124	0.96	0.954	0.987	1.013	1.02	0.887	0.952	1.014	0.990973	0.848826
Heat shock 70 kDa protein 12A OS=Mus musculus OX=10090 GN=Hspa12a PE=1 SV=1	Hspa12a	Q8K0U4	9.03704	3	74.8	6.77	35.046	30.358	40.567	51.186	13.164	41.623	58.582	35.919	43.126	41.222	0.991094	0.967498
Histidyl-tRNA synthetase-like, isoform CRA_a OS=Mus musculus OX=10090 GN=Hars2 PE=1 SV=1	Hars2	G5E823	12.5	3	48.2	8.6	2.217	1.38	2.855	0.82	2.838	0.161	1.863	1.348	2.975	1.627	0.991199	0.980594
Evolutionarily conserved-signaling intermediate in Toll pathway, mitochondrial OS=Mus musculus OX=10090 GN=Ecsit PE=1 SV=1	Ecsit	A0A0R4J174	29.1954	9	49.7	6.6	1.051	0.954	1.073	0.653	1.011	0.847	0.971	0.865	0.963	0.893	0.991691	0.928376
NSFL1 cofactor p47 OS=Mus musculus OX=10090 GN=Nsfl1c PE=1 SV=1	Nsfl1c	Q9CZ44	44.5946	11	40.7	5.15	1.008	1.265	1.086	1.079	1.032	1.394	1.033	0.854	1.028	1.264	0.992189	0.938034
Glutaredoxin-3 OS=Mus musculus OX=10090 GN=Glrx3 PE=1 SV=1	Glrx3	Q9CQM9	43.3234	12	37.8	5.59	1.051	1.035	1.047	1.228	1.221	1.07	0.904	1.173	1.109	1.015	0.992433	0.907104
Heat shock 70 kDa protein 1A OS=Mus musculus OX=10090 GN=Hspa1a PE=1 SV=2	Hspa1a	Q61696	19.8128	6	70	5.72	1.054	1.194	1.247	1.113	0.773	1.338	1.437	0.729	1.491	1.095	0.992911	0.963615
Histone H3.3 OS=Mus musculus OX=10090 GN=H3-3a PE=1 SV=2	H3-3a	P84244	43.3824	1	15.3	11.27	1.319	1.048	1.52	1.263	1.149	1.404	1.367	0.722	1.323	1.71	0.993528	0.965018
Aldehyde dehydrogenase, mitochondrial OS=Mus musculus OX=10090 GN=Aldh2 PE=1 SV=1	Aldh2	P47738	61.079	25	56.5	7.62	0.982	0.919	0.956	0.9	0.983	0.918	1.05	0.772	0.962	0.915	0.993701	0.9083
Tropomodulin-1 OS=Mus musculus OX=10090 GN=Tmod1 PE=1 SV=2	Tmod1	P49813	67.9666	21	40.4	5.1	0.984	1.086	0.967	1.153	1.098	1.026	0.982	1.026	1.048	1.066	0.993795	0.87546
Collagen alpha-1(IV) chain OS=Mus musculus OX=10090 GN=Col4a1 PE=1 SV=4	Col4a1	P02463	7.54943	8	160.6	8.24	1.327	1.436	1.165	1.261	1.054	1.379	1.631	1.015	1.272	1.388	0.994283	0.954474
Diphosphoinositol polyphosphate phosphohydrolase 1 OS=Mus musculus OX=10090 GN=Nudt3 PE=1 SV=1	Nudt3	Q9JI46	40.4762	4	19	6.34	12.018	7.666	1.031	6.336	5.673	3.198	6	1.657	7.003	16.83	0.994689	0.991466
Calreticulin OS=Mus musculus OX=10090 GN=Calr PE=1 SV=1	Calr	P14211	61.5385	19	48	4.49	1.031	1.097	0.963	1.073	0.876	1.116	1.101	0.761	1.235	1.124	0.994717	0.954762
Protein phosphatase 1K, mitochondrial OS=Mus musculus OX=10090 GN=Ppm1k PE=1 SV=1	Ppm1k	Q8BXN7	7.52688	2	40.9	6.39	1.628	2.271	1.892	2.24	1.654	1.579	1.825	2.256	2.591	2.079	0.994812	0.965221
Bax inhibitor 1 (Fragment) OS=Mus musculus OX=10090 GN=Tmbim6 PE=1 SV=1	Tmbim6	E0CZE8	25	1	3.8	9.83	0.909	0.498	0.971	0.502	0.801	0.924	0.443	0.011	1.224	0.895	0.994907	0.988194
Histone-binding protein RBBP7 OS=Mus musculus OX=10090 GN=Rbbp7 PE=1 SV=1	Rbbp7	Q60973	17.6471	2	47.8	5.05	1.583	1.97	1.687	1.406	2.059	2.813	1.667	1.227	0.618	1.543	0.995787	0.986172
Sialic acid synthase OS=Mus musculus OX=10090 GN=Nans PE=1 SV=1	Nans	Q99J77	13.9276	3	40	7.06	1.172	1.427	0.898	0.921	1.36	0.341	0.987	0.575	3.056	0.283	0.996228	0.994039
6-phosphogluconolactonase OS=Mus musculus OX=10090 GN=Pgls PE=1 SV=1	Pgls	Q9CQ60	87.5486	13	27.2	5.85	1.128	1.355	1.092	1.317	1.127	1.179	1.349	1.258	1.185	1.214	0.996457	0.948794
26S proteasome regulatory subunit 6A OS=Mus musculus OX=10090 GN=Psmc3 PE=1 SV=2	Psmc3	O88685	47.0588	6	49.5	5.19	1.127	1.142	1.013	1.042	1.081	0.964	1.041	1.067	1.239	1.072	0.996608	0.945784
LRP chaperone MESD (Fragment) OS=Mus musculus OX=10090 GN=Mesd PE=1 SV=1	Mesd	D3YVR4	26.6234	3	17.3	5.05	1.576	1.491	1.281	1.146	1.513	1.514	1.508	1.104	1.382	1.193	0.996724	0.971063
STE20-like serine/threonine-protein kinase OS=Mus musculus OX=10090 GN=Slk PE=1 SV=2	Slk	O54988	8.43471	6	141.4	5.14	0.52	1.289	1.821	1.039	1.127	1.312	1.001	1.585	1.251	0.707	0.997073	0.989927
Pentatricopeptide repeat domain-containing protein 3, mitochondrial OS=Mus musculus OX=10090 GN=Ptcd3 PE=1 SV=2	Ptcd3	Q14C51	21.4599	10	77.7	5.88	0.579	0.611	0.643	0.525	0.705	0.494	0.582	0.527	0.47	0.749	0.997173	0.979201
Calcium-binding mitochondrial carrier protein Aralar2 OS=Mus musculus OX=10090 GN=Slc25a13 PE=1 SV=1	Slc25a13	Q9QXX4	78.9941	33	74.4	8.6	1.018	0.785	0.998	0.67	0.864	0.727	0.876	0.963	0.845	0.919	0.997599	0.979413
Polyribonucleotide nucleotidyltransferase 1, mitochondrial OS=Mus musculus OX=10090 GN=Pnpt1 PE=1 SV=1	Pnpt1	Q8K1R3	14.6871	9	85.6	8.03	0.954	0.801	0.639	0.402	0.866	0.539	0.62	0.927	0.734	0.498	0.997616	0.990025
MICOS complex subunit Mic27 OS=Mus musculus OX=10090 GN=Apool PE=1 SV=1	Apool	Q78IK4	68.6792	16	29.2	9.31	1.042	0.764	0.909	0.723	0.854	0.816	0.922	0.857	0.831	0.865	0.997673	0.974418
Keratin, type II cytoskeletal 79 OS=Mus musculus OX=10090 GN=Krt79 PE=1 SV=2	Krt79	Q8VED5	7.72128	1	57.5	7.69	0.77	0.564	0.969	0.329	1.216	0.375	0.687	0.564	0.447	0.651	0.997974	0.994488
Very long-chain specific acyl-CoA dehydrogenase, mitochondrial OS=Mus musculus OX=10090 GN=Acadvl PE=1 SV=3	Acadvl	P50544	82.622	48	70.8	8.75	0.994	0.796	0.919	0.81	0.942	0.831	0.939	0.774	0.855	0.928	0.9982	0.97609
Glucosidase 2 subunit beta OS=Mus musculus OX=10090 GN=Prkcsh PE=1 SV=1	Prkcsh	O08795	11.3244	4	58.8	4.46	4.847	4.227	4.218	5.071	4.338	3.484	8.239	0.857	6.889	3.688	0.998203	0.995288
Peptide-methionine (R)-S-oxide reductase OS=Mus musculus OX=10090 GN=Msrb3 PE=1 SV=1	Msrb3	A0A0R4J139	28.4946	4	20.2	6.71	1.086	1.194	1.104	1.085	0.961	1.192	0.953	1.071	1.193	1.324	0.998583	0.984225
Splicing factor 3B subunit 3 OS=Mus musculus OX=10090 GN=Sf3b3 PE=1 SV=1	Sf3b3	Q921M3	5.341	4	135.5	5.26	0.921	0.583	0.768	0.616	0.885	0.221	1.049	0.449	0.979	0.743	0.998615	0.995617
Plexin-B2 OS=Mus musculus OX=10090 GN=Plxnb2 PE=1 SV=1	Plxnb2	B2RXS4	1.57438	2	206.1	5.87	0.711	0.907	0.982	0.685	0.977	0.371	1.259	0.04	1.38	0.894	0.998681	0.996909
U6 snRNA-associated Sm-like protein LSm4 (Fragment) OS=Mus musculus OX=10090 GN=Lsm4 PE=1 SV=8	Lsm4	D3YTP8	10.4167	1	11.1	8.88	1.471	0.715	1.029	0.921	0.938	1.193	1.015	0.616	1.323	1.111	0.998711	0.994189
Cell surface glycoprotein MUC18 OS=Mus musculus OX=10090 GN=Mcam PE=1 SV=1	Mcam	Q8R2Y2	11.4198	5	71.5	5.83	1.098	1.043	1.203	0.181	1.222	0.198	1.438	1.022	0.935	0.466	0.998771	0.997229
MCG10343, isoform CRA_b OS=Mus musculus OX=10090 GN=Slc25a3 PE=1 SV=1	Slc25a3	G5E902	64.5251	1	39.7	9.29	0.905	0.715	1.021	0.663	0.913	0.75	0.848	0.852	0.701	0.887	0.998991	0.991744
NADH dehydrogenase [ubiquinone] iron-sulfur protein 2, mitochondrial OS=Mus musculus OX=10090 GN=Ndufs2 PE=1 SV=1	Ndufs2	Q91WD5	69.5464	24	52.6	6.99	0.888	0.809	0.916	0.736	0.908	0.771	0.87	0.842	0.766	0.862	0.999104	0.986606
Unconventional myosin-XVIIIa OS=Mus musculus OX=10090 GN=Myo18a PE=1 SV=1	Myo18a	E9Q405	21.8824	24	193.5	5.77	0.838	0.697	0.922	0.741	0.933	0.686	0.862	0.738	0.741	0.834	0.999375	0.993747
Vasodilator-stimulated phosphoprotein OS=Mus musculus OX=10090 GN=Vasp PE=1 SV=4	Vasp	P70460	6.66667	1	39.6	8.53	0.426	0.133	1.107	1.221	0.751	0.745	0.506	0.23	1.116	0.981	0.999654	0.999269
ERI1 exoribonuclease 3 (Fragment) OS=Mus musculus OX=10090 GN=Eri3 PE=1 SV=1	Eri3	A0A0R4J1R9	7.2	1	14	5.3	1.047	0.853	1.483	0.625	0.671	1.396	0.725	1.268	1.66	0.292	1	1
Peptidyl-prolyl cis-trans isomerase FKBP1A OS=Mus musculus OX=10090 GN=Fkbp1a PE=1 SV=2	Fkbp1a	P26883	72.2222	7	11.9	8.16	1.034	1.402	1.16	1.331	1.232	1.306	1.166	1.255	1.145	1.287	1.00007	0.999124
Protein adenylyltransferase SelO, mitochondrial OS=Mus musculus OX=10090 GN=Selenoo PE=1 SV=4	Selenoo	Q9DBC0	7.1964	2	74.2	5.83	1.038	2.471	2.54	1.585	2.502	2.345	2.239	0.639	2.268	1.46	1.00017	0.999447
Iron-sulfur cluster assembly 1 homolog, mitochondrial OS=Mus musculus OX=10090 GN=Isca1 PE=2 SV=1	Isca1	Q9D924	43.4109	4	14.2	9.07	1.048	0.916	0.597	0.988	1.138	0.856	1.022	0.242	1.059	1.01	1.00066	0.997574
Copper transport protein ATOX1 OS=Mus musculus OX=10090 GN=Atox1 PE=1 SV=1	Atox1	O08997	89.7059	5	7.3	6.51	1.121	1.247	1.056	1.605	1.112	1.228	1.102	1.112	1.487	1.509	1.00086	0.99391
PDZ and LIM domain 7, isoform CRA_g OS=Mus musculus OX=10090 GN=Pdlim7 PE=1 SV=1	Pdlim7	B8JJB3	24.2009	3	22.8	9	2.783	4.465	1.723	2.2	1.384	5.487	3.8	0.156	4.698	1.266	1.00206	0.996282
40S ribosomal protein S5 (Fragment) OS=Mus musculus OX=10090 GN=Rps5 PE=1 SV=1	Rps5	D3Z1S8	59.7884	7	21.1	9.52	0.812	1.007	0.989	0.6	0.739	0.805	1.039	0.41	0.879	1.253	1.00254	0.989766
NADP-dependent malic enzyme OS=Mus musculus OX=10090 GN=Me1 PE=1 SV=2	Me1	P06801	46.5035	15	63.9	7.44	0.87	0.755	0.955	0.744	0.974	0.673	0.885	0.883	0.787	0.798	1.00281	0.972767
DnaJ homolog subfamily C member 5 OS=Mus musculus OX=10090 GN=Dnajc5 PE=1 SV=1	Dnajc5	P60904	29.798	2	22.1	5.07	0.151	1.163	0.549	0.86	0.931	0.436	0.282	1.065	0.526	0.856	1.00282	0.993651
Phytanoyl-CoA dioxygenase, peroxisomal OS=Mus musculus OX=10090 GN=Phyh PE=1 SV=1	Phyh	O35386	15.0888	5	38.6	7.53	1.017	1.712	1.38	1.667	1.291	1.876	1.553	1.693	1.356	0.922	1.00312	0.983671
Methylthioribulose-1-phosphate dehydratase OS=Mus musculus OX=10090 GN=Apip PE=1 SV=1	Apip	Q9WVQ5	48.9627	8	26.9	6.9	1.034	1.256	1.121	1.215	1.157	1.105	1.231	1.169	1.127	1.172	1.00317	0.93714
Heat shock protein beta-8 OS=Mus musculus OX=10090 GN=Hspb8 PE=1 SV=1	Hspb8	Q9JK92	48.4694	8	21.5	5.02	1.193	0.97	0.789	0.939	0.755	0.903	1.008	1.164	1.011	1.016	1.00351	0.972468
Kelch-like protein 41 OS=Mus musculus OX=10090 GN=Klhl41 PE=1 SV=1	Klhl41	A2AUC9	30.198	15	68.1	5.17	1.125	1.025	1.035	0.879	1.235	0.841	1.08	0.981	1.001	0.981	1.00377	0.961935
cAMP-dependent protein kinase type II-alpha regulatory subunit OS=Mus musculus OX=10090 GN=Prkar2a PE=1 SV=1	Prkar2a	A0A0A6YX73	50	13	43.1	4.93	0.94	0.816	0.806	0.788	1.032	0.841	0.655	0.726	0.951	0.839	1.00378	0.967774
Toll-interacting protein OS=Mus musculus OX=10090 GN=Tollip PE=1 SV=1	Tollip	Q9QZ06	32.8467	6	30.3	5.17	1.296	1.21	1.162	1.369	1.332	1.007	1.347	1.222	1.193	1.485	1.00404	0.956753
Solute carrier family 25, member 27 OS=Mus musculus OX=10090 GN=Slc25a27 PE=1 SV=1	Slc25a27	Q9D6D0	2.48447	1	35.8	9.39	1.084	0.866	0.824	0.84	0.876	0.876	0.951	0.871	0.929	0.94	1.00406	0.945065
Pyridoxal phosphate homeostasis protein OS=Mus musculus OX=10090 GN=Plpbp PE=1 SV=1	Plpbp	Q9Z2Y8	33.9416	7	30	8.27	1.029	1.078	0.986	1.058	1.173	0.95	0.98	1.03	0.878	1.241	1.0041	0.954686
Adenylosuccinate synthetase isozyme 1 OS=Mus musculus OX=10090 GN=Adss1 PE=1 SV=2	Adss1	P28650	54.4858	19	50.2	8.43	1.161	0.874	1.008	0.724	1.198	1.106	0.928	0.879	0.879	0.684	1.00416	0.974533
Prelamin-A/C OS=Mus musculus OX=10090 GN=Lmna PE=1 SV=2	Lmna	P48678	62.1053	38	74.2	6.98	1.362	1.441	1.12	1.571	1.219	1.485	1.563	0.847	1.632	1.531	1.00437	0.972559
Rho GDP-dissociation inhibitor 1 OS=Mus musculus OX=10090 GN=Arhgdia PE=1 SV=3	Arhgdia	Q99PT1	71.5686	10	23.4	5.2	1.005	1.153	1.05	1.023	0.931	1.043	1.152	0.833	1.21	1.207	1.00465	0.954532
28S ribosomal protein S28, mitochondrial OS=Mus musculus OX=10090 GN=Mrps28 PE=1 SV=1	Mrps28	Q9CY16	31.7204	4	20.5	8.92	0.665	1.408	1.173	1.236	1.252	1.185	1.111	1.059	1.104	1.044	1.00476	0.968899
Eukaryotic translation initiation factor 3 subunit F OS=Mus musculus OX=10090 GN=Eif3f PE=1 SV=2	Eif3f	Q9DCH4	25.7618	7	38	5.58	0.877	1.485	1	1.309	0.93	1.136	1.305	1.291	1.321	1.059	1.00507	0.966591
Solute carrier family 25 member 35 OS=Mus musculus OX=10090 GN=Slc25a35 PE=1 SV=1	Slc25a35	A0A0A0MQ70	3.71622	1	32.1	9.52	1.33	0.879	0.805	0.586	0.988	0.811	1.155	1.014	0.748	0.712	1.00519	0.976296
Signal sequence receptor, delta OS=Mus musculus OX=10090 GN=Ssr4 PE=1 SV=1	Ssr4	Q9D8L3	24.8555	3	19	5.78	0.689	0.852	0.887	0.602	0.867	0.764	0.776	0.654	0.698	0.81	1.00528	0.953223
Voltage-dependent anion-selective channel protein 2 OS=Mus musculus OX=10090 GN=Vdac2 PE=1 SV=1	Vdac2	G3UX26	62.5442	13	30.4	7.58	1.045	0.812	0.862	0.727	0.833	0.749	0.95	0.883	0.951	0.831	1.00542	0.945738
Myotrophin OS=Mus musculus OX=10090 GN=Mtpn PE=1 SV=2	Mtpn	P62774	14.4068	1	12.9	5.52	1.583	2.744	0.691	2.89	3.789	2.257	0.47	2.249	0.707	2.455	1.00548	0.988818
Sorting and assembly machinery component 50 homolog OS=Mus musculus OX=10090 GN=Samm50 PE=1 SV=1	Samm50	Q8BGH2	73.9872	25	51.8	6.8	0.988	0.736	0.84	0.675	0.849	0.736	0.843	0.885	0.762	0.811	1.00566	0.942251
Fc fragment of IgG-binding protein OS=Mus musculus OX=10090 GN=Fcgbp PE=1 SV=1	Fcgbp	E9Q0B5	0.348432	1	275	5.03	0.643	0.544	0.736	0.369	0.838	0.353	0.659	0.526	0.492	0.592	1.0064	0.972826
Dynamin-like 120 kDa protein, mitochondrial OS=Mus musculus OX=10090 GN=Opa1 PE=1 SV=1	Opa1	P58281	50	29	111.3	7.55	1.1	0.899	0.999	0.813	0.956	0.858	0.99	1.056	0.95	0.946	1.00691	0.914054
Serine/threonine-protein phosphatase 2A 56 kDa regulatory subunit alpha isoform OS=Mus musculus OX=10090 GN=Ppp2r5a PE=1 SV=1	Ppp2r5a	Q6PD03	23.6626	9	56.3	7.03	1.03	0.656	1.011	0.673	0.984	0.679	1.206	0.802	0.529	0.89	1.00692	0.969058
Epoxide hydrolase 1 OS=Mus musculus OX=10090 GN=Ephx1 PE=1 SV=2	Ephx1	Q9D379	23.956	9	52.5	8.35	1.408	1.161	1.809	1.349	1.083	1.587	1.707	1.084	1.644	1.545	1.00693	0.957438
Pyridoxine-5'-phosphate oxidase OS=Mus musculus OX=10090 GN=Pnpo PE=1 SV=1	Pnpo	Q91XF0	8.81226	2	30.1	8.22	0.943	0.785	0.696	0.682	0.186	0.78	0.833	1.162	1.036	0.695	1.00708	0.976285
Protein broad-minded OS=Mus musculus OX=10090 GN=Tbc1d32 PE=1 SV=2	Tbc1d32	Q3URV1	0.694444	1	148	6.15	0.938	1.11	0.852	0.957	0.916	0.845	1.011	0.993	0.956	1.106	1.00717	0.914046
39S ribosomal protein L55, mitochondrial OS=Mus musculus OX=10090 GN=Mrpl55 PE=1 SV=1	Mrpl55	Q9CZ83	18.8976	2	15.1	10.51	1.487	2.249	1.632	1.237	1.876	1.588	1.518	1.493	1.835	1.673	1.00762	0.948589
Tropomyosin 3, related sequence 7 OS=Mus musculus OX=10090 GN=Tpm3-rs7 PE=3 SV=1	Tpm3-rs7	D3Z2H9	46.7742	1	29	4.81	0.904	1.284	0.872	1.277	0.884	1.3	1.154	0.912	1.144	1.164	1.00807	0.944533
NADH dehydrogenase [ubiquinone] 1 beta subcomplex subunit 7 OS=Mus musculus OX=10090 GN=Ndufb7 PE=1 SV=3	Ndufb7	Q9CR61	72.9927	14	16.3	8.18	0.859	0.737	0.863	0.753	0.881	0.749	0.748	0.848	0.795	0.836	1.00809	0.870305
40S ribosomal protein S17 OS=Mus musculus OX=10090 GN=Rps17 PE=1 SV=2	Rps17	P63276	48.8889	5	15.5	9.85	1.026	1.105	0.885	1.012	0.981	0.962	1.027	0.894	1.096	1.131	1.00811	0.890706
Protein disulfide-isomerase A3 OS=Mus musculus OX=10090 GN=Pdia3 PE=1 SV=2	Pdia3	P27773	50.6931	25	56.6	6.21	1.153	1.248	0.92	1.102	0.976	1.229	1.259	0.843	1.268	1.114	1.00821	0.93251
Mitochondrial import inner membrane translocase subunit Tim23 OS=Mus musculus OX=10090 GN=Timm23 PE=1 SV=1	Timm23	Q9WTQ8	27.7512	4	22	9.13	0.917	0.864	0.721	0.665	0.92	0.276	0.85	1.08	0.889	0.775	1.00831	0.965603
Synaptosomal-associated protein 23 OS=Mus musculus OX=10090 GN=Snap23 PE=1 SV=1	Snap23	O09044	38.0952	5	23.2	4.98	3.741	3.374	4.644	0.606	4.184	2.903	2.876	3.112	1.784	3.845	1.00844	0.975141
Myomesin-1 OS=Mus musculus OX=10090 GN=Myom1 PE=1 SV=1	Myom1	Z4YJF5	77.3741	1	175.4	6.32	0.989	1.014	0.986	0.828	1.204	0.88	0.915	0.911	0.838	1.027	1.00865	0.916427
Ubiquitin carboxyl-terminal hydrolase isozyme L5 (Fragment) OS=Mus musculus OX=10090 GN=Uchl5 PE=1 SV=1	Uchl5	A0A087WP81	24.4444	3	25.6	4.83	4.912	4.299	3.083	1.968	3.612	4.149	3.554	3.847	1.665	4.761	1.00912	0.966172
ADP/ATP translocase 2 OS=Mus musculus OX=10090 GN=Slc25a5 PE=1 SV=3	Slc25a5	P51881	63.4228	8	32.9	9.73	0.963	0.718	0.923	0.623	0.84	0.731	0.948	0.915	0.691	0.76	1.00919	0.93127
Heterogeneous nuclear ribonucleoprotein M OS=Mus musculus OX=10090 GN=Hnrnpm PE=1 SV=3	Hnrnpm	Q9D0E1	39.2318	21	77.6	8.63	1.012	0.99	0.91	0.767	0.956	0.958	1.034	0.652	0.956	1.014	1.00933	0.920739
Voltage-dependent anion-selective channel protein 3 OS=Mus musculus OX=10090 GN=Vdac3 PE=1 SV=1	Vdac3	Q60931	60.424	13	30.7	8.79	0.979	0.812	0.88	0.753	0.892	0.788	1.031	0.84	0.799	0.834	1.00935	0.896687
4-trimethylaminobutyraldehyde dehydrogenase OS=Mus musculus OX=10090 GN=Aldh9a1 PE=1 SV=1	Aldh9a1	Q9JLJ2	20.4453	8	53.5	6.98	0.768	0.713	0.844	0.798	0.86	0.854	0.907	0.598	0.698	0.814	1.00993	0.905997
NADH dehydrogenase [ubiquinone] 1 beta subcomplex subunit 4 OS=Mus musculus OX=10090 GN=Ndufb4 PE=1 SV=3	Ndufb4	Q9CQC7	46.5116	6	15.1	9.89	0.91	0.964	0.907	0.876	0.941	0.933	0.943	0.955	0.854	0.914	1.00994	0.710409
Cytochrome b-c1 complex subunit 8 OS=Mus musculus OX=10090 GN=Uqcrq PE=1 SV=3	Uqcrq	Q9CQ69	85.3659	9	9.8	10.26	0.784	0.721	0.796	0.734	0.8	0.674	0.778	0.739	0.749	0.858	1.00999	0.833151
NADH-ubiquinone oxidoreductase chain 1 OS=Mus musculus OX=10090 GN=Mtnd1 PE=1 SV=3	Mtnd1	P03888	15.0943	6	36	6.93	1.014	0.802	0.915	0.702	0.966	0.775	0.705	1.003	0.869	0.887	1.01078	0.909161
Heterogeneous nuclear ribonucleoprotein L OS=Mus musculus OX=10090 GN=Hnrnpl PE=1 SV=2	Hnrnpl	Q8R081	36.8601	12	63.9	8.1	0.978	1.125	0.983	1.138	1.062	0.835	1.062	0.88	1.37	1.196	1.01089	0.917127
Glutathione S-transferase omega-1 OS=Mus musculus OX=10090 GN=Gsto1 PE=1 SV=2	Gsto1	O09131	72.9167	17	27.5	7.36	1.134	1.138	1.007	1.092	1.101	1.137	0.997	1.401	0.93	1.062	1.01091	0.893917
Ig kappa chain V-V region K2 (Fragment) OS=Mus musculus OX=10090 PE=1 SV=1	#VALUE!	P01635	11.3043	1	12.6	8.31	0.861	0.787	0.347	1.057	0.815	0.693	0.956	0.615	0.775	0.774	1.01092	0.951337
Clustered mitochondria protein homolog OS=Mus musculus OX=10090 GN=Cluh PE=1 SV=1	Cluh	A0A0R4J140	28.7509	27	151.7	6.02	1.044	0.943	1.019	0.864	0.912	0.822	0.89	1.03	1.012	1.205	1.01137	0.888867
Aldo-keto reductase family 1, member B10 (aldose reductase) OS=Mus musculus OX=10090 GN=Akr1b10 PE=1 SV=1	Akr1b10	G5E895	64.2405	12	35.8	7.28	0.978	0.787	0.985	0.775	0.842	0.837	1.038	0.845	1.001	0.785	1.01144	0.888193
NADH dehydrogenase [ubiquinone] 1 beta subcomplex subunit 6 OS=Mus musculus OX=10090 GN=Ndufb6 PE=1 SV=3	Ndufb6	Q3UIU2	63.2812	7	15.5	9.79	0.9	0.839	0.925	0.654	1.064	0.591	0.774	0.824	0.872	0.909	1.01145	0.921501
AFG1-like ATPase OS=Mus musculus OX=10090 GN=Afg1l PE=1 SV=1	Afg1l	Q3V384	44.375	17	54.3	8.03	0.958	0.748	0.832	0.576	0.838	0.73	0.689	0.818	0.782	0.868	1.01156	0.903841
NADH dehydrogenase [ubiquinone] 1 alpha subcomplex subunit 9, mitochondrial OS=Mus musculus OX=10090 GN=Ndufa9 PE=1 SV=1	Ndufa9	A0A0R3P9C8	70.7775	23	42.1	9.09	0.926	0.809	0.968	0.661	0.896	0.768	0.848	0.9	0.765	0.928	1.01169	0.883716
Developmentally-regulated GTP-binding protein 1 OS=Mus musculus OX=10090 GN=Drg1 PE=1 SV=1	Drg1	P32233	13.3515	4	40.5	8.9	0.932	0.766	0.848	0.412	0.225	0.242	0.963	1.374	0.869	0.817	1.01195	0.972018
Synaptophysin-like protein OS=Mus musculus OX=10090 GN=Sypl PE=1 SV=1	Sypl	D6RFU9	37.9747	2	8.9	9.29	1.324	0.943	0.791	0.676	1.023	1.016	1.22	0.642	0.882	0.885	1.01196	0.942036
MICOS complex subunit Mic25 OS=Mus musculus OX=10090 GN=Chchd6 PE=1 SV=2	Chchd6	Q91VN4	26.0073	5	29.8	8.41	2.347	1.966	1.381	1.611	1.094	2.258	2.495	1.377	2.09	1.776	1.01209	0.94681
Ras-related GTP-binding protein B OS=Mus musculus OX=10090 GN=Rragb PE=1 SV=1	Rragb	Q6NTA4	5.61497	2	43.2	6.38	0.824	1.337	1.425	1.336	0.977	0.772	1.41	1.411	1.643	1.263	1.0126	0.938786
Heterogeneous nuclear ribonucleoprotein K OS=Mus musculus OX=10090 GN=Hnrnpk PE=1 SV=1	Hnrnpk	P61979	52.0518	19	50.9	5.54	1.007	1.162	0.998	1.274	1.01	1.239	1.258	0.799	1.193	1.247	1.01268	0.899131
Dynactin subunit 4 OS=Mus musculus OX=10090 GN=Dctn4 PE=1 SV=1	Dctn4	Q8CBY8	14.7752	4	53	7.72	0.775	0.533	0.632	0.457	0.992	0.485	0.384	0.645	0.203	0.934	1.01321	0.96354
Coatomer subunit zeta-1 OS=Mus musculus OX=10090 GN=Copz1 PE=1 SV=1	Copz1	P61924	27.1186	3	20.2	4.81	0.381	0.934	0.513	0.792	0.54	0.726	0.283	0.703	0.831	0.9	1.01349	0.954968
Apoptosis regulator BAX (Fragment) OS=Mus musculus OX=10090 GN=Bax PE=1 SV=1	Bax	A0A1B0GS13	22.807	2	12.6	4.94	1.42	0.847	0.95	1.051	0.866	1.367	1.267	1.133	0.723	1.135	1.0139	0.927814
Pantothenate kinase 4 OS=Mus musculus OX=10090 GN=Pank4 PE=1 SV=2	Pank4	Q80YV4	12.561	8	91.5	6.71	0.823	0.59	0.885	0.806	0.985	0.789	0.641	0.791	0.749	0.766	1.01396	0.890717
39S ribosomal protein L18, mitochondrial OS=Mus musculus OX=10090 GN=Mrpl18 PE=1 SV=1	Mrpl18	Q9CQL5	18.8889	3	20.7	9.28	0.883	1.001	0.981	0.821	0.998	0.813	0.799	0.982	1.198	0.817	1.01411	0.884429
Chloride intracellular channel protein 4 OS=Mus musculus OX=10090 GN=Clic4 PE=1 SV=3	Clic4	Q9QYB1	75.4941	15	28.7	5.59	1.121	0.861	1.008	0.826	0.952	1.039	0.993	0.782	1.113	0.927	1.01433	0.866529
COP9 signalosome complex subunit 7a OS=Mus musculus OX=10090 GN=Cops7a PE=1 SV=2	Cops7a	Q9CZ04	29.4545	6	30.2	7.87	0.941	1.031	1.249	0.968	1.238	0.936	1.228	0.981	0.987	1.006	1.01472	0.865095
Eukaryotic translation initiation factor 4H OS=Mus musculus OX=10090 GN=Eif4h PE=1 SV=3	Eif4h	Q9WUK2	46.7742	8	27.3	7.23	1.164	1.291	0.86	1.427	1.304	1.165	1.173	0.971	1.293	1.312	1.01476	0.88467
Transmembrane protein 109 (Fragment) OS=Mus musculus OX=10090 GN=Tmem109 PE=1 SV=1	Tmem109	D3Z0I8	10.3286	3	22.7	9.31	1.041	0.61	0.957	0.642	0.746	0.764	0.787	0.696	1.272	0.683	1.01497	0.934167
Phosphatidate cytidylyltransferase, mitochondrial OS=Mus musculus OX=10090 GN=Tamm41 PE=1 SV=1	Tamm41	G5E881	13.3531	4	37.9	9.11	0.222	0.761	1.071	0.897	0.889	0.869	1.22	0.229	1.203	0.083	1.01502	0.970117
Fructose-bisphosphate aldolase A OS=Mus musculus OX=10090 GN=Aldoa PE=1 SV=2	Aldoa	P05064	87.9121	6	39.3	8.09	0.868	0.968	1.062	0.908	0.954	0.901	0.952	0.97	1.053	0.965	1.01506	0.740326
Protein phosphatase 1 regulatory subunit OS=Mus musculus OX=10090 GN=Ppp1r12b PE=1 SV=1	Ppp1r12b	A6H644	32.1573	20	110.9	5.74	1.356	1.226	1.136	1.325	1.528	1.279	1.241	1.044	1.402	1.193	1.01619	0.834203
RNA transcription, translation and transport factor protein OS=Mus musculus OX=10090 GN=RTRAF PE=1 SV=1	RTRAF	Q9CQE8	46.7213	8	28.1	6.89	0.842	1.018	1.238	1.071	1.026	1.17	1.166	1.249	0.91	0.834	1.01623	0.876558
ATP-binding cassette sub-family A member 9 OS=Mus musculus OX=10090 GN=Abca9 PE=1 SV=2	Abca9	Q8K449	0.4313	1	183	6.93	1.329	0.739	1.004	0.994	0.204	0.964	1.393	0.909	1.188	1.544	1.01689	0.948968
Ubiquitin-conjugating enzyme E2 N OS=Mus musculus OX=10090 GN=Ube2n PE=1 SV=1	Ube2n	P61089	54.6053	7	17.1	6.57	1.05	1.175	0.934	1.207	1.058	1.153	1.22	1.083	1.146	1.002	1.01725	0.774
Proteasome activator complex subunit 1 OS=Mus musculus OX=10090 GN=Psme1 PE=1 SV=2	Psme1	P97371	61.8474	16	28.7	5.97	0.835	0.911	0.968	0.942	0.936	0.992	0.823	0.854	0.98	0.994	1.01732	0.72993
Cofilin-2 OS=Mus musculus OX=10090 GN=Cfl2 PE=1 SV=1	Cfl2	P45591	81.9277	11	18.7	7.88	0.932	1.339	1.033	1.357	1.15	1.218	1.077	1.211	1.177	1.28	1.01738	0.831343
39S ribosomal protein L4, mitochondrial OS=Mus musculus OX=10090 GN=Mrpl4 PE=1 SV=1	Mrpl4	Q9DCU6	19.0476	4	33.1	9.82	0.96	0.998	1.097	1.041	1.064	0.815	1.097	1.257	1.023	0.997	1.01774	0.819571
Leiomodin-2 OS=Mus musculus OX=10090 GN=Lmod2 PE=1 SV=1	Lmod2	Q3UHZ5	28.1818	11	62	5.68	1.166	1.279	0.867	0.91	1.084	1.003	1.337	1.103	0.841	1.078	1.01784	0.872577
Small glutamine-rich tetratricopeptide repeat-containing protein alpha OS=Mus musculus OX=10090 GN=Sgta PE=1 SV=2	Sgta	Q8BJU0	20.6349	5	34.3	5.06	0.854	1.182	0.522	1.451	1.04	1.084	1.72	1.408	0.213	0.659	1.01838	0.954904
Endoplasmic reticulum lectin 1 (Fragment) OS=Mus musculus OX=10090 GN=Erlec1 PE=1 SV=1	Erlec1	F6Z458	3.36134	1	27.3	7.49	1.062	0.716	1.006	0.897	1.034	0.905	1.086	0.88	0.763	0.955	1.01838	0.84582
Elongation factor 1-delta OS=Mus musculus OX=10090 GN=Eef1d PE=1 SV=1	Eef1d	Q80T06	49.1103	1	31.3	5.06	0.925	1.237	0.99	0.86	0.992	1.033	0.868	1.035	1.321	0.881	1.01861	0.864564
Nap1l4 protein OS=Mus musculus OX=10090 GN=Nap1l4 PE=1 SV=1	Nap1l4	B7ZNL2	55.9585	12	43.9	4.68	0.988	1.166	1.057	1.171	1.143	1.141	1.195	1.056	1.004	1.157	1.01871	0.695906
Poly(rC)-binding protein 2 OS=Mus musculus OX=10090 GN=Pcbp2 PE=1 SV=1	Pcbp2	Q61990	43.3702	7	38.2	6.79	1.033	0.906	1.056	0.813	0.859	1.042	1.097	0.801	1.05	0.971	1.01891	0.815873
60S ribosomal protein L35 OS=Mus musculus OX=10090 GN=Rpl35 PE=1 SV=1	Rpl35	Q6ZWV7	26.0163	4	14.5	11.05	1.336	0.959	0.942	0.91	1.265	1.214	1.153	0.68	1.192	0.835	1.01905	0.895501
60S ribosomal protein L19 OS=Mus musculus OX=10090 GN=Rpl19 PE=1 SV=1	Rpl19	P84099	26.5306	5	23.5	11.47	1.241	1.278	2.174	0.915	0.975	2.324	1.229	0.917	1.484	1.644	1.01914	0.939217
Laminin subunit beta-1 OS=Mus musculus OX=10090 GN=Lamb1 PE=1 SV=1	Lamb1	E9QN70	39.0403	50	202.3	5.01	0.897	0.962	1.003	1.043	1.077	0.974	0.973	0.861	1.017	1.069	1.01938	0.700539
Glyoxylate reductase/hydroxypyruvate reductase OS=Mus musculus OX=10090 GN=Grhpr PE=1 SV=1	Grhpr	Q91Z53	56.0976	11	35.3	7.65	1.133	1.169	1.093	0.863	1.049	1.067	1.327	1	1.066	1.008	1.02035	0.799504
T-complex protein 1 subunit beta OS=Mus musculus OX=10090 GN=Cct2 PE=1 SV=4	Cct2	P80314	66.5421	28	57.4	6.4	0.947	1.047	1.205	0.873	1.033	1.113	1.111	0.797	1.183	0.996	1.02046	0.821738
Exopolyphosphatase PRUNE1 OS=Mus musculus OX=10090 GN=Prune1 PE=1 SV=1	Prune1	Q8BIW1	26.4317	8	50.2	5.11	1.607	1.312	1.146	0.876	1.15	1.06	1.437	1.121	1.489	1.308	1.02071	0.869789
Serine--tRNA ligase, cytoplasmic OS=Mus musculus OX=10090 GN=Sars PE=1 SV=1	Sars	Q8C483	28.1716	9	61.1	7.43	1.024	0.921	1.026	0.672	1.007	0.832	0.934	0.749	1.028	1.029	1.02095	0.834968
Guanine nucleotide-binding protein G(i) subunit alpha-2 OS=Mus musculus OX=10090 GN=Gnai2 PE=1 SV=5	Gnai2	P08752	56.6197	14	40.5	5.45	1.028	0.898	1.014	0.727	0.879	0.94	0.95	0.747	0.988	1.112	1.021	0.821611
28S ribosomal protein S7, mitochondrial OS=Mus musculus OX=10090 GN=Mrps7 PE=1 SV=1	Mrps7	Q80X85	22.7273	4	28	9.94	1.27	1.084	0.801	0.891	1.2	0.987	0.964	1.308	0.564	1.174	1.02109	0.896128
Microsomal glutathione S-transferase 3 OS=Mus musculus OX=10090 GN=Mgst3 PE=1 SV=1	Mgst3	Q9CPU4	73.2026	7	16.9	9.5	1.028	0.874	1.146	0.736	1.025	0.875	0.916	1.119	0.811	1.053	1.02167	0.830662
Keratin, type II cytoskeletal 5 OS=Mus musculus OX=10090 GN=Krt5 PE=1 SV=1	Krt5	Q922U2	22.5862	10	61.7	7.75	0.752	0.526	0.928	0.374	1.015	0.438	0.67	0.578	0.574	0.679	1.02171	0.922048
Malonyl-CoA decarboxylase, mitochondrial OS=Mus musculus OX=10090 GN=Mlycd PE=1 SV=1	Mlycd	Q99J39	52.2358	18	54.7	8.94	1.046	0.825	0.984	0.748	0.98	0.826	1.021	0.918	0.8	0.978	1.02193	0.788694
Tapasin OS=Mus musculus OX=10090 GN=Tapbp PE=1 SV=2	Tapbp	Q9R233	4.94624	2	49.7	8.5	1.428	0.499	1.617	1.376	0.99	2.088	1.929	0.662	0.519	1.354	1.02195	0.946003
Haloacid dehalogenase-like hydrolase domain-containing 5 OS=Mus musculus OX=10090 GN=Hdhd5 PE=1 SV=1	Hdhd5	Q91WM2	21.7184	6	46.3	7.88	2.322	2.159	2.078	1.572	1.966	1.725	2.486	2.464	1.807	2.017	1.02201	0.836297
Archvillin OS=Mus musculus OX=10090 GN=Svil PE=1 SV=1	Svil	Q8K4L2	14.968	21	226.7	7.94	1.222	1.02	1.038	1.106	1.038	1.131	1.106	0.645	1.612	1.192	1.02204	0.885235
Phenylalanine--tRNA ligase, mitochondrial OS=Mus musculus OX=10090 GN=Fars2 PE=1 SV=1	Fars2	Q99M01	21.286	7	52.3	7.17	2.154	1.152	1.039	0.734	1.382	1.33	1.207	1.249	0.419	2.2	1.02212	0.942576
Protein lin-7 homolog C OS=Mus musculus OX=10090 GN=Lin7c PE=1 SV=2	Lin7c	O88952	12.1827	2	21.8	8.43	0.929	3.021	2.236	2.606	4.037	0.324	3.574	0.495	3.469	1.582	1.02222	0.958808
Eukaryotic translation initiation factor 1 OS=Mus musculus OX=10090 GN=Eif1 PE=1 SV=2	Eif1	P48024	76.1062	7	12.7	7.44	1.293	1.434	0.408	1.402	1.154	1.272	1.074	0.95	1.135	1.372	1.02226	0.905987
Cullin-4A OS=Mus musculus OX=10090 GN=Cul4a PE=1 SV=1	Cul4a	Q3TCH7	3.82082	2	87.7	8.35	5.447	4.825	2.471	3.049	4.724	3.447	2.991	4.901	5.689	2.465	1.02233	0.919926
Nascent polypeptide-associated complex subunit alpha, muscle-specific form OS=Mus musculus OX=10090 GN=Naca PE=1 SV=2	Naca	P70670	52.7206	74	220.4	9.35	0.977	1.059	0.907	0.921	1.036	0.994	1.1	0.765	1.008	1.029	1.02346	0.736063
Glutathione peroxidase 3 OS=Mus musculus OX=10090 GN=Gpx3 PE=1 SV=2	Gpx3	P46412	32.3009	6	25.4	8.22	1.476	1.152	1.343	1.335	1.295	1.251	1.852	0.887	1.735	1.127	1.02362	0.876313
39S ribosomal protein L22, mitochondrial OS=Mus musculus OX=10090 GN=Mrpl22 PE=1 SV=1	Mrpl22	Q8BU88	20.3883	3	23.8	9.86	1.203	0.687	0.693	1.041	0.927	0.742	1.173	0.859	0.866	0.999	1.02391	0.868425
39S ribosomal protein L21, mitochondrial OS=Mus musculus OX=10090 GN=Mrpl21 PE=1 SV=1	Mrpl21	Q9D1N9	23.445	4	23.4	9.99	0.738	0.934	0.973	0.751	0.624	0.908	1.07	0.769	0.937	0.91	1.02434	0.828031
Creatine kinase M-type OS=Mus musculus OX=10090 GN=Ckm PE=1 SV=1	Ckm	P07310	78.7402	8	43	7.06	0.996	1.18	0.966	1.005	1.067	1.09	1.011	1.149	0.983	1.072	1.02435	0.618072
Iron-sulfur cluster co-chaperone protein HscB OS=Mus musculus OX=10090 GN=Hscb PE=1 SV=1	Hscb	A0A0R4J0T0	39.7436	7	26.7	7.37	0.769	0.989	0.727	0.948	0.999	0.756	0.823	0.787	0.889	1.022	1.02457	0.789528
Galectin-1 OS=Mus musculus OX=10090 GN=Lgals1 PE=1 SV=3	Lgals1	P16045	91.8519	10	14.9	5.49	1.125	1.174	0.935	1.121	0.836	1.323	1.229	1.095	1.092	1.119	1.02472	0.781043
Eukaryotic translation initiation factor 3 subunit M OS=Mus musculus OX=10090 GN=Eif3m PE=1 SV=1	Eif3m	Q99JX4	20.3209	4	42.5	5.74	0.707	1.148	0.495	0.854	0.912	0.364	1.13	0.838	1.162	0.52	1.02497	0.921652
Keratin, type II cytoskeletal 6A OS=Mus musculus OX=10090 GN=Krt6a PE=1 SV=3	Krt6a	P50446	15.5515	2	59.3	7.94	0.404	0.332	1.054	0.208	1.039	0.284	0.816	0.476	0.096	0.361	1.02503	0.958661
Isoleucine--tRNA ligase, mitochondrial OS=Mus musculus OX=10090 GN=Iars2 PE=1 SV=1	Iars2	Q8BIJ6	44.9605	29	112.7	6.81	1.117	0.682	0.961	0.711	0.969	0.77	0.817	0.911	0.894	0.977	1.02526	0.818449
Far upstream element-binding protein 1 OS=Mus musculus OX=10090 GN=Fubp1 PE=1 SV=1	Fubp1	A0A0G2JFY5	14.526	8	68.8	7.93	1.305	1.625	0.744	1.244	1.368	1.367	1.651	1.22	0.924	1.039	1.02603	0.874339
Mitochondrial import inner membrane translocase subunit TIM50 OS=Mus musculus OX=10090 GN=Timm50 PE=1 SV=1	Timm50	Q9D880	23.5127	7	39.8	8.13	0.984	0.902	1.037	0.789	0.974	0.857	0.921	1.017	0.984	0.961	1.02622	0.648848
Phosphoglycerate kinase 1 OS=Mus musculus OX=10090 GN=Pgk1 PE=1 SV=4	Pgk1	P09411	76.4988	31	44.5	7.9	0.978	1.071	0.989	0.939	0.966	1.025	1.125	1.067	0.991	0.949	1.0264	0.533759
Carbonyl reductase [NADPH] 1 OS=Mus musculus OX=10090 GN=Cbr1 PE=1 SV=3	Cbr1	P48758	67.148	14	30.6	8.31	0.923	0.963	1	0.926	0.934	0.961	1.06	0.928	0.985	1.002	1.02658	0.405917
26S proteasome regulatory subunit 10B OS=Mus musculus OX=10090 GN=Psmc6 PE=1 SV=1	Psmc6	P62334	44.9871	12	44.1	7.49	1.076	1.072	0.974	1.075	0.934	1.074	1.183	1.025	1.132	1.118	1.02708	0.580173
Glutathione reductase, mitochondrial OS=Mus musculus OX=10090 GN=Gsr PE=1 SV=3	Gsr	P47791	27.8	8	53.6	7.99	1.243	1.037	0.948	0.981	0.972	1.046	1.265	0.785	1.2	1.218	1.02732	0.795079
Acyl-protein thioesterase 2 OS=Mus musculus OX=10090 GN=Lypla2 PE=1 SV=1	Lypla2	Q9WTL7	33.7662	5	24.8	7.23	0.688	0.905	0.947	1.07	0.765	1.116	1.127	0.594	0.559	1.404	1.0277	0.895427
Xin actin-binding repeat-containing protein 1 OS=Mus musculus OX=10090 GN=Xirp1 PE=4 SV=1	Xirp1	A0A571BDS0	29.6194	6	196.6	5.92	1.148	0.998	0.638	0.958	1.116	0.847	0.922	0.97	0.819	1.095	1.02779	0.812022
Syncoilin OS=Mus musculus OX=10090 GN=Sync PE=1 SV=1	Sync	Q9EPM5	8.08511	2	53.6	4.53	2.048	0.054	1.566	0.882	0.36	1.917	1.892	0.307	1.135	1.409	1.02857	0.949719
Nucleolar protein 56 (Fragment) OS=Mus musculus OX=10090 GN=Nop56 PE=1 SV=1	Nop56	F7CHQ7	22.0721	3	24.4	9.44	0.725	0.659	0.552	0.266	0.84	0.977	0.473	0.36	0.131	0.619	1.02937	0.929977
Fatty acid-binding protein 5 OS=Mus musculus OX=10090 GN=Fabp5 PE=1 SV=3	Fabp5	Q05816	72.5926	9	15.1	6.54	1.188	1.902	1.296	1.401	1.245	1.606	1.328	1.389	1.474	1.895	1.02955	0.81082
Transmembrane protein 177 OS=Mus musculus OX=10090 GN=Tmem177 PE=1 SV=1	Tmem177	Q8BPE4	12.8617	2	34	9.77	0.875	0.126	0.823	0.652	0.743	0.514	0.49	0.689	0.741	0.648	1.02989	0.902724
LIM and senescent cell antigen-like-containing domain protein OS=Mus musculus OX=10090 GN=Lims1 PE=1 SV=1	Lims1	E9QP62	25.8398	8	44.3	7.88	0.943	1.05	1.111	0.575	0.78	0.671	0.877	0.836	1.275	1.245	1.02999	0.867286
ADP-ribosylation factor 2 OS=Mus musculus OX=10090 GN=Arf2 PE=1 SV=2	Arf2	Q8BSL7	59.6685	1	20.7	6.58	34.602	35.634	37.831	0.487	7.871	36.991	34.122	17.009	58.908	12.828	1.03008	0.947598
Acid sphingomyelinase-like phosphodiesterase 3a OS=Mus musculus OX=10090 GN=Smpdl3a PE=1 SV=2	Smpdl3a	P70158	2.69663	1	49.8	6.46	0.377	2.273	2.113	2.31	2.207	2.234	1.594	1.749	1.06	2.086	1.03021	0.905234
N(4)-(beta-N-acetylglucosaminyl)-L-asparaginase OS=Mus musculus OX=10090 GN=Aga PE=1 SV=1	Aga	Q64191	12.4277	2	37	6.44	0.449	0.143	0.53	0.565	0.345	0.651	0.102	0.766	0.458	0.285	1.03023	0.932528
Polypeptide N-acetylgalactosaminyltransferase 11 OS=Mus musculus OX=10090 GN=Galnt11 PE=1 SV=1	Galnt11	Q921L8	3.28947	1	69.2	8.44	2.106	1.386	0.675	0.99	0.147	2.873	0.356	2.814	0.814	0.967	1.03044	0.954333
FAST kinase domain-containing protein 4 OS=Mus musculus OX=10090 GN=Tbrg4 PE=1 SV=1	Tbrg4	Q91YM4	32.381	13	71.5	8.34	1.118	0.905	1.097	0.793	1.013	0.64	1.068	1.304	0.989	1.036	1.03075	0.816203
Ferritin heavy chain OS=Mus musculus OX=10090 GN=Fth1 PE=1 SV=2	Fth1	P09528	67.033	11	21.1	5.88	1.636	1.338	1.4	1.578	1.43	1.722	1.525	1.255	1.588	1.686	1.03114	0.669734
Apolipoprotein A-IV OS=Mus musculus OX=10090 GN=Apoa4 PE=1 SV=3	Apoa4	P06728	61.519	16	45	5.47	1.3	1.578	1.193	1.988	1.304	1.671	1.915	1.453	1.674	1.356	1.0313	0.802772
Nucleoside diphosphate kinase A OS=Mus musculus OX=10090 GN=Nme1 PE=1 SV=1	Nme1	P15532	73.0263	2	17.2	7.37	1.166	0.258	0.894	0.737	0.79	0.421	0.922	0.2	1.299	1.094	1.03131	0.928709
Perilipin-2 OS=Mus musculus OX=10090 GN=Plin2 PE=1 SV=2	Plin2	P43883	41.8824	10	46.6	6.87	1.154	0.953	0.909	0.964	1.181	1.21	1.02	1.089	0.861	0.798	1.03166	0.750935
NADH-ubiquinone oxidoreductase chain 4L OS=Mus musculus OX=10090 GN=Mtnd4l PE=1 SV=2	Mtnd4l	P03903	18.3673	1	10.6	5.71	1.078	0.737	0.79	0.744	1.06	0.56	0.834	0.908	0.697	1.125	1.03195	0.838169
Signal recognition particle 19 kDa protein OS=Mus musculus OX=10090 GN=Srp19 PE=1 SV=1	Srp19	Q9D104	17.3611	1	16.1	9.88	1.165	1.208	1.133	0.806	0.909	1.136	2.065	0.55	1.09	0.925	1.032	0.901586
Mitochondrial peptide methionine sulfoxide reductase OS=Mus musculus OX=10090 GN=Msra PE=1 SV=1	Msra	Q9D6Y7	52.7897	9	26	8.41	0.951	1.168	1.058	1.207	1.251	1.151	0.954	1.167	1.107	1.158	1.03224	0.617253
Splicing factor 3B subunit 4 OS=Mus musculus OX=10090 GN=Sf3b4 PE=1 SV=1	Sf3b4	Q8QZY9	3.30189	1	44.3	8.56	1.227	1.358	0.593	0.831	1.39	1.205	1.619	0.424	0.772	0.799	1.03251	0.905857
Pre-mRNA-processing factor 19 OS=Mus musculus OX=10090 GN=Prpf19 PE=1 SV=1	Prpf19	Q99KP6	29.5635	8	55.2	6.61	1.105	0.873	0.924	0.96	1.035	1.069	1.059	0.911	1.066	0.843	1.0328	0.628554
Adenine phosphoribosyltransferase OS=Mus musculus OX=10090 GN=Aprt PE=1 SV=2	Aprt	P08030	50	6	19.7	6.79	1.151	1.495	1.197	1.175	1.197	1.196	1.645	1.234	1.283	1.223	1.03335	0.711733
Trimethyllysine dioxygenase, mitochondrial OS=Mus musculus OX=10090 GN=Tmlhe PE=1 SV=2	Tmlhe	Q91ZE0	17.1021	6	49.6	8.25	1.18	1.332	1.452	0.367	1.145	1.205	1.149	1.005	0.84	1.372	1.03379	0.868858
Ecto-ADP-ribosyltransferase 3 OS=Mus musculus OX=10090 GN=Art3 PE=1 SV=2	Art3	Q8R2G4	53.6388	3	42	6.02	0.842	0.858	1.124	1.124	1.069	0.933	1.148	0.901	1.001	1.071	1.03394	0.681271
Prostamide/prostaglandin F synthase OS=Mus musculus OX=10090 GN=Prxl2b PE=1 SV=1	Prxl2b	Q9DB60	79.1045	10	21.7	6.74	1.318	0.95	0.993	0.975	1.218	1.053	0.992	1.177	0.954	1.176	1.03399	0.695466
Cytochrome c-type heme lyase OS=Mus musculus OX=10090 GN=Hccs PE=1 SV=2	Hccs	P53702	45.5882	10	31	7.12	0.883	0.935	0.931	0.855	0.991	0.801	1.022	0.873	0.992	0.913	1.03441	0.519624
CDGSH iron-sulfur domain-containing protein 1 OS=Mus musculus OX=10090 GN=Cisd1 PE=1 SV=1	Cisd1	Q91WS0	74.0741	7	12.1	9.06	0.975	0.882	0.859	0.807	0.888	0.843	0.93	0.9	0.956	0.951	1.03472	0.412732
Junctophilin-2 OS=Mus musculus OX=10090 GN=Jph2 PE=1 SV=2	Jph2	Q9ET78	32.1839	15	74.6	8.16	1.011	1.058	1.063	0.928	0.99	0.915	0.98	0.996	1.336	1.085	1.03481	0.672304
Ribonuclease OS=Mus musculus OX=10090 GN=Rnaseh2a PE=1 SV=1	Rnaseh2a	Q05C51	3.14961	1	28.1	5.07	1.258	1.109	0.884	1.206	1.157	1.054	1.002	1.165	1.15	1.391	1.03493	0.691353
Annexin A11 OS=Mus musculus OX=10090 GN=Anxa11 PE=1 SV=2	Anxa11	P97384	31.8091	13	54	7.66	1.057	0.91	0.929	0.978	0.987	1.001	1.122	0.642	1.184	1.079	1.03511	0.745255
Glycogen phosphorylase, liver form OS=Mus musculus OX=10090 GN=Pygl PE=1 SV=4	Pygl	Q9ET01	10.8235	1	97.4	7.09	0.891	0.812	0.993	0.77	1.014	0.698	0.86	0.725	1.07	1.015	1.0352	0.744564
Quinone oxidoreductase OS=Mus musculus OX=10090 GN=Cryz PE=1 SV=1	Cryz	P47199	35.0453	7	35.2	8.07	2.128	1.201	1.792	2.087	2.337	2.223	1.809	0.792	2.709	1.325	1.03542	0.87689
Obscurin (Fragment) OS=Mus musculus OX=10090 GN=Obscn PE=1 SV=2	Obscn	J9JIB2	58.6572	2	93.2	6.51	2.191	1.007	1.084	0.758	2.155	1.824	1.09	0.995	0.867	0.897	1.03545	0.90823
Carboxypeptidase Q OS=Mus musculus OX=10090 GN=Cpq PE=1 SV=1	Cpq	Q9WVJ3	17.4468	5	51.8	6.21	1.271	1.345	1.005	1.363	1.405	1.361	1.793	0.041	1.633	1.509	1.03558	0.896158
Fragile X mental retardation syndrome-related protein 1 OS=Mus musculus OX=10090 GN=Fxr1 PE=1 SV=2	Fxr1	Q61584	32.7917	14	76.2	6.98	1.124	1.034	1.214	1.316	1.056	1.254	1.281	1.041	1.436	1.215	1.03569	0.653004
Gastric inhibitory polypeptide OS=Mus musculus OX=10090 GN=Gip PE=2 SV=2	Gip	P48756	6.25	1	16.4	7.3	0.867	1.526	1.844	1.129	1.644	2.22	1.18	1.367	0.939	0.987	1.03578	0.876589
Hemopexin OS=Mus musculus OX=10090 GN=Hpx PE=1 SV=2	Hpx	Q91X72	56.7391	24	51.3	7.8	1.153	1.189	0.944	1.083	0.816	1.344	1.281	1.004	1.268	1.078	1.03624	0.732409
Nucleoside diphosphate-linked moiety X motif 13 OS=Mus musculus OX=10090 GN=Nudt13 PE=1 SV=2	Nudt13	Q8JZU0	14.4886	3	39.1	8.02	1.303	1.236	1.106	0.985	1.048	1.171	1.317	1.42	1.21	1.032	1.03643	0.669628
Laminin subunit alpha-2 OS=Mus musculus OX=10090 GN=Lama2 PE=1 SV=2	Lama2	Q60675	48.1398	108	343.6	6.09	1.078	0.978	1.075	1.102	1.154	1.089	1.216	0.868	1.125	1.134	1.03725	0.560981
Synaptic vesicle membrane protein VAT-1 homolog OS=Mus musculus OX=10090 GN=Vat1 PE=1 SV=3	Vat1	Q62465	30.7882	9	43.1	6.37	1.276	0.842	1.016	0.923	0.943	1.241	1.453	0.601	1.082	0.994	1.03755	0.823234
Transaldolase OS=Mus musculus OX=10090 GN=Taldo1 PE=1 SV=2	Taldo1	Q93092	31.1573	10	37.4	7.03	1.061	1.115	1.164	1.201	1.134	1.158	1.406	0.87	1.326	1.175	1.0378	0.67117
Actin-binding LIM protein 1 OS=Mus musculus OX=10090 GN=Ablim1 PE=1 SV=1	Ablim1	E9Q9C1	52.2849	3	83.7	8.24	1.052	1.176	0.861	1.125	1.259	1.02	1.011	1.046	1.067	1.158	1.03797	0.601421
Lactadherin OS=Mus musculus OX=10090 GN=Mfge8 PE=1 SV=3	Mfge8	P21956	20.3024	7	51.2	6.52	2.863	2.494	1.072	1.494	1.431	3.466	0.481	0.909	4.622	1.429	1.03816	0.934512
Spermine synthase OS=Mus musculus OX=10090 GN=Sms PE=1 SV=1	Sms	P97355	24.3169	5	41.3	5.06	0.626	1.232	0.893	0.853	1.285	0.852	0.845	0.996	0.796	0.839	1.03829	0.806721
Coiled-coil-helix-coiled-coil-helix domain-containing protein 7 (Fragment) OS=Mus musculus OX=10090 GN=Chchd7 PE=1 SV=1	Chchd7	B1AXC8	22.7848	1	9.3	8.19	1.009	1.336	0.022	1.242	0.962	1.16	0.894	0.788	0.888	0.929	1.03833	0.891895
NEDD8-conjugating enzyme Ubc12 OS=Mus musculus OX=10090 GN=Ube2m PE=1 SV=1	Ube2m	P61082	25.1366	4	20.9	7.69	0.965	0.929	1.271	0.913	1.1	0.88	1.207	1.138	1.043	0.984	1.03842	0.672947
Splicing factor 3b, subunit 2 OS=Mus musculus OX=10090 GN=Sf3b2 PE=1 SV=1	Sf3b2	Q3UJB0	12.4146	6	98.1	5.62	1.065	0.897	1.159	0.754	1.181	1.266	0.979	1.056	0.85	0.704	1.03845	0.77815
Hypoxanthine-guanine phosphoribosyltransferase OS=Mus musculus OX=10090 GN=Hprt1 PE=1 SV=3	Hprt1	P00493	53.6697	8	24.6	6.68	1.547	1.005	1.471	1.062	0.937	1.693	1.122	1.332	1.242	1.602	1.0394	0.791009
Protein FAM234A OS=Mus musculus OX=10090 GN=Fam234a PE=1 SV=1	Fam234a	Q8C0Z1	13.5135	5	60.5	5.68	0.976	0.746	0.13	0.747	0.9	0.643	0.401	0.74	0.635	0.734	1.03963	0.88082
Proteasome subunit alpha type-7 OS=Mus musculus OX=10090 GN=Psma7 PE=1 SV=1	Psma7	Q9Z2U0	58.0645	12	27.8	8.46	0.86	1.02	1.049	0.9	0.784	1.09	1.078	1.054	1.021	0.946	1.03996	0.595816
Parathymosin OS=Mus musculus OX=10090 GN=Ptms PE=1 SV=3	Ptms	Q9D0J8	10.8911	1	11.4	4.22	0.828	0.034	0.906	1.063	0.817	0.917	0.898	0.01	0.84	0.936	1.04039	0.914491
Alpha-methylacyl-CoA racemase OS=Mus musculus OX=10090 GN=Amacr PE=1 SV=4	Amacr	O09174	30.4462	9	41.7	7.4	0.999	1.013	1.081	0.891	0.973	0.85	0.964	1.094	1.094	1.244	1.04066	0.610773
Ras suppressor protein 1 OS=Mus musculus OX=10090 GN=Rsu1 PE=1 SV=1	Rsu1	Q9D031	57.0397	11	31.4	8.63	1.205	1.271	0.912	1.13	1.065	1.323	1.229	0.903	1.353	1.185	1.04146	0.670298
Peroxisomal bifunctional enzyme OS=Mus musculus OX=10090 GN=Ehhadh PE=1 SV=4	Ehhadh	Q9DBM2	7.24234	4	78.3	9.13	0.373	0.804	0.551	0.897	0.92	1.064	0.671	0.402	0.839	0.205	1.04152	0.890382
Cytochrome c oxidase assembly protein COX15 homolog OS=Mus musculus OX=10090 GN=Cox15 PE=1 SV=1	Cox15	Q8BJ03	7.02179	2	45.8	9.79	0.774	0.175	1.128	0.565	0.616	0.14	0.993	0.873	0.738	0.768	1.04164	0.903016
Proteasome subunit alpha type-1 OS=Mus musculus OX=10090 GN=Psma1 PE=1 SV=1	Psma1	Q9R1P4	77.1863	16	29.5	6.46	1.05	1.174	1.359	0.968	1.276	1.145	1.202	1.055	1.108	1.325	1.04168	0.593076
AFG3-like protein 2 OS=Mus musculus OX=10090 GN=Afg3l2 PE=1 SV=1	Afg3l2	Q8JZQ2	42.5187	25	89.5	8.6	0.996	0.663	0.962	0.648	0.879	0.727	0.867	0.939	0.831	0.865	1.0417	0.689713
Non-POU domain-containing octamer-binding protein OS=Mus musculus OX=10090 GN=Nono PE=1 SV=3	Nono	Q99K48	17.5476	6	54.5	8.95	1.048	1.158	0.96	1.007	1.243	0.793	1.388	0.686	1.186	1.227	1.0421	0.772241
Heat shock cognate 71 kDa protein OS=Mus musculus OX=10090 GN=Hspa8 PE=1 SV=1	Hspa8	P63017	73.2198	27	70.8	5.52	0.994	0.981	0.998	0.95	0.953	0.969	1.064	0.972	1.119	1.059	1.04274	0.270064
TFG protein OS=Mus musculus OX=10090 GN=Tfg PE=1 SV=1	Tfg	Q9Z1A1	24.1814	5	43	5.1	1.061	0.92	1.118	1.106	0.836	1.064	1.208	1.113	0.447	1.912	1.0432	0.859975
AHNAK nucleoprotein 2 (Fragment) OS=Mus musculus OX=10090 GN=Ahnak2 PE=1 SV=1	Ahnak2	F7CVJ5	42.54	5	115.2	5.59	1.627	1.847	1.32	2.025	1.234	2.384	2.165	0.73	1.817	2.341	1.04326	0.843362
2-oxoglutarate dehydrogenase, mitochondrial OS=Mus musculus OX=10090 GN=Ogdh PE=1 SV=3	Ogdh	Q60597	62.1701	57	116.4	6.83	0.968	0.812	0.904	0.721	0.914	0.811	0.921	0.906	0.901	0.876	1.04337	0.459055
Thioredoxin reductase 1, cytoplasmic OS=Mus musculus OX=10090 GN=Txnrd1 PE=1 SV=3	Txnrd1	Q9JMH6	26.2643	8	67	7.44	1.182	1.21	1.126	1.284	1.464	1.301	1.446	1.058	1.452	0.799	1.04401	0.717286
Angiotensin-converting enzyme OS=Mus musculus OX=10090 GN=Ace PE=1 SV=3	Ace	P09470	8.07927	7	150.8	6.55	1.896	0.847	1.166	0.915	0.855	2.102	1.655	1.268	1.092	0.587	1.04464	0.877625
Transcription intermediary factor 1-alpha OS=Mus musculus OX=10090 GN=Trim24 PE=1 SV=1	Trim24	E9Q1U8	1.22324	1	110.1	7.11	0.815	1.46	2.242	1.167	0.953	1.207	2.045	1.817	1.245	1.64	1.04469	0.847919
Cytoplasmic dynein 1 light intermediate chain 1 OS=Mus musculus OX=10090 GN=Dync1li1 PE=1 SV=1	Dync1li1	Q8R1Q8	34.2256	13	56.6	6.42	1.188	1.216	1.127	1.111	1.224	1.131	1.309	1.244	1.313	1.054	1.04481	0.378383
Integrin-linked protein kinase OS=Mus musculus OX=10090 GN=Ilk PE=1 SV=2	Ilk	O55222	40.0442	16	51.3	8.07	1.066	0.803	0.958	0.832	1.021	0.959	1.018	0.836	1.044	0.857	1.04491	0.552046
Catenin alpha-2 OS=Mus musculus OX=10090 GN=Ctnna2 PE=1 SV=1	Ctnna2	E0CXB9	11.5942	1	106.7	5.69	1.135	0.803	1.162	0.847	1.132	0.972	0.953	0.918	0.939	1.273	1.04501	0.679047
Acidic leucine-rich nuclear phosphoprotein 32 family member A OS=Mus musculus OX=10090 GN=Anp32a PE=1 SV=1	Anp32a	O35381	46.1538	9	28.5	4.07	1.103	1.118	1.059	1.069	1.112	1.13	1.331	0.946	1.131	1.17	1.04545	0.461121
AMP deaminase OS=Mus musculus OX=10090 GN=Ampd3 PE=1 SV=1	Ampd3	A0A1L1SRX2	8.25806	5	89.5	7.14	2.992	10.177	3.849	6.254	4.028	7.907	5.591	9.764	1.515	7.691	1.04549	0.897355
Elongation factor G, mitochondrial OS=Mus musculus OX=10090 GN=Gfm1 PE=1 SV=1	Gfm1	Q8K0D5	44.0746	25	83.5	6.92	0.911	0.946	0.846	0.876	1.041	0.889	0.95	0.906	0.919	0.91	1.04592	0.248431
GTPase IMAP family member 4 OS=Mus musculus OX=10090 GN=Gimap4 PE=1 SV=2	Gimap4	Q99JY3	39.0244	9	38	6.23	0.58	0.715	0.923	0.717	0.754	0.707	0.69	0.811	0.691	0.952	1.046	0.669886
Cofilin-1 OS=Mus musculus OX=10090 GN=Cfl1 PE=1 SV=3	Cfl1	P18760	80.1205	12	18.5	8.09	1.027	1.256	1.132	1.049	1.119	1.279	1.116	0.985	1.272	1.234	1.04615	0.492278
von Willebrand factor A domain-containing protein 8 OS=Mus musculus OX=10090 GN=Vwa8 PE=1 SV=2	Vwa8	Q8CC88	49.6063	69	213.3	6.6	1.062	0.819	0.919	0.891	1.059	0.924	1.089	0.939	0.843	0.938	1.04615	0.510358
Vacuolar protein-sorting-associated protein 25 OS=Mus musculus OX=10090 GN=Vps25 PE=1 SV=1	Vps25	Q9CQ80	44.8864	5	20.7	6.34	0.553	0.995	0.664	0.741	0.734	0.521	0.789	0.94	0.705	0.945	1.04617	0.764991
Tripeptidyl-peptidase 2 OS=Mus musculus OX=10090 GN=Tpp2 PE=1 SV=3	Tpp2	Q64514	26.0697	20	139.8	6.58	1.196	0.97	1.001	0.979	1.402	0.804	1.064	1.164	1.107	0.973	1.04744	0.66759
Vacuolar protein sorting-associated protein 13C OS=Mus musculus OX=10090 GN=Vps13c PE=1 SV=2	Vps13c	Q8BX70	3.01494	8	419.8	6.81	1.308	0.941	1.164	0.764	1.228	1.124	1.396	1.094	0.861	0.862	1.0478	0.735616
Alpha-enolase OS=Mus musculus OX=10090 GN=Eno1 PE=1 SV=3	Eno1	P17182	78.341	12	47.1	6.8	1.038	1.074	1.031	1.086	1.056	1.09	1.194	1.046	1.147	1.114	1.04784	0.137049
Succinyl-CoA:3-ketoacid coenzyme A transferase 1, mitochondrial OS=Mus musculus OX=10090 GN=Oxct1 PE=1 SV=1	Oxct1	Q9D0K2	65.5769	24	56	8.53	1.044	1.051	0.961	0.934	1.066	1.05	0.871	1.103	1.038	1.144	1.04795	0.394859
NADH-ubiquinone oxidoreductase chain 4 OS=Mus musculus OX=10090 GN=Mtnd4 PE=1 SV=1	Mtnd4	P03911	20.6972	7	51.8	9.38	0.977	0.867	1.108	0.718	1.004	0.845	0.903	1.096	0.934	0.988	1.04814	0.592478
Hsp70-binding protein 1 OS=Mus musculus OX=10090 GN=Hspbp1 PE=1 SV=1	Hspbp1	Q99P31	14.2857	3	39.1	5.36	2.27	1.783	1.704	0.518	1.572	2.262	1.606	2.159	1.02	1.248	1.04829	0.849294
Leucine-rich repeat flightless-interacting protein 2 OS=Mus musculus OX=10090 GN=Lrrfip2 PE=1 SV=1	Lrrfip2	A0A0G2JFV5	2.97483	1	49.7	6.19	3.811	5.748	1.59	4.105	4.071	1.802	2.746	0.269	7.377	7.722	1.04834	0.915462
Dihydroxyacetone phosphate acyltransferase (Fragment) OS=Mus musculus OX=10090 GN=Gnpat PE=1 SV=1	Gnpat	Q05DV2	10.4274	4	66.6	7.18	0.965	2.154	1.4	1.272	1.088	0.536	1.255	2.31	1.898	2.022	1.04864	0.863244
Keratin, type II cytoskeletal 1 OS=Mus musculus OX=10090 GN=Krt1 PE=1 SV=4	Krt1	P04104	6.12245	3	65.6	8.15	0.687	0.647	0.977	0.422	1.127	0.419	0.738	0.655	0.576	0.784	1.04866	0.831918
Glutathione S-transferase P 1 OS=Mus musculus OX=10090 GN=Gstp1 PE=1 SV=2	Gstp1	P19157	47.619	7	23.6	7.87	0.954	0.856	0.892	0.913	0.919	0.846	1.017	0.802	1.134	0.972	1.04933	0.502805
Serine hydrolase-like protein OS=Mus musculus OX=10090 GN=Serhl PE=1 SV=1	Serhl	Q9EPB5	24.1158	5	35.3	8.1	1.493	0.864	1.083	0.699	1.566	0.826	0.701	1.333	1.212	0.877	1.04937	0.821433
Peripherin OS=Mus musculus OX=10090 GN=Prph PE=1 SV=2	Prph	P15331	12.8421	3	54.2	5.52	0.624	0.745	0.867	0.919	0.301	0.99	1.443	0.658	0.311	1.264	1.04955	0.880655
Tether containing UBX domain for GLUT4 OS=Mus musculus OX=10090 GN=Aspscr1 PE=1 SV=1	Aspscr1	Q8VBT9	2.90909	1	59.8	6.96	0.989	1.52	0.688	0.803	0.89	1.074	1.009	0.332	1.372	1.621	1.04967	0.857626
Actin, aortic smooth muscle OS=Mus musculus OX=10090 GN=Acta2 PE=1 SV=1	Acta2	P62737	88.3289	3	42	5.39	0.965	0.946	0.918	0.869	0.963	0.964	0.973	0.956	1.012	0.958	1.0503	0.0455396
TBC1 domain family member 9B OS=Mus musculus OX=10090 GN=Tbc1d9b PE=1 SV=1	Tbc1d9b	Q5SVR0	0.633413	1	141.7	5.29	1.125	1.076	1.018	0.889	1.074	1.018	1.157	1.06	1.024	1.14	1.05047	0.330524
Myosin light chain kinase 3 OS=Mus musculus OX=10090 GN=Mylk3 PE=1 SV=1	Mylk3	Q3UIZ8	51.9497	25	86.3	5.4	0.959	0.884	1.096	0.771	0.819	0.67	1.349	0.911	1.044	1.053	1.05049	0.729355
Nucleoside diphosphate kinase OS=Mus musculus OX=10090 GN=Gm20390 PE=3 SV=1	Gm20390	E9PZF0	74.1573	6	30.2	8.72	1.075	1.254	0.984	1.123	1.096	1.224	1.104	1.197	1.145	1.224	1.0505	0.325464
THAP domain-containing protein 4 OS=Mus musculus OX=10090 GN=Thap4 PE=1 SV=1	Thap4	Q6P3Z3	1.58172	1	62.5	9.1	4.132	1.186	0.714	1.181	3.616	4.548	0.682	0.586	0.858	1.083	1.05116	0.933886
Nucleosome assembly protein 1-like 1 OS=Mus musculus OX=10090 GN=Nap1l1 PE=1 SV=1	Nap1l1	Q8BSH9	22.9765	4	44.6	4.56	1.721	2.478	0.292	2.383	0.478	3.042	0.437	2.366	2.168	2.351	1.0515	0.900122
Breast cancer type 1 susceptibility protein homolog OS=Mus musculus OX=10090 GN=Brca1 PE=1 SV=3	Brca1	P48754	0.662252	1	198.7	5.76	0.356	0.379	0.971	0.293	0.979	0.864	0.018	0.133	0.216	0.943	1.05153	0.923664
Phospholipid hydroperoxide glutathione peroxidase OS=Mus musculus OX=10090 GN=Gpx4 PE=1 SV=4	Gpx4	O70325	39.0863	7	22.2	8.46	1.083	1.068	1.071	0.9	1.159	0.91	1.201	1.111	0.961	1.16	1.05159	0.469272
Cold shock domain-containing protein E1 OS=Mus musculus OX=10090 GN=Csde1 PE=1 SV=1	Csde1	A0A0G2JF72	12.2754	7	74.4	6.18	1.214	1.204	1.712	1.956	1.676	0.902	2.178	1.508	2.26	1.076	1.05159	0.812393
14-3-3 protein epsilon OS=Mus musculus OX=10090 GN=Ywhae PE=1 SV=1	Ywhae	P62259	75.6863	21	29.2	4.74	1.014	1.008	0.937	0.995	0.993	1.106	1.099	0.843	1.098	1.099	1.05176	0.384612
Emerin OS=Mus musculus OX=10090 GN=Emd PE=1 SV=1	Emd	O08579	33.2046	5	29.4	5.01	1.212	0.755	1.438	0.934	0.865	1.377	1.939	0.885	0.919	0.861	1.05186	0.82999
Ubiquitin-conjugating enzyme E2 G1 OS=Mus musculus OX=10090 GN=Ube2g1 PE=1 SV=3	Ube2g1	P62254	6.47059	1	19.5	5.3	1.068	1.188	1.028	1.039	1.012	1.104	1.062	1.368	1.051	1.224	1.05189	0.473723
Very low-density lipoprotein receptor OS=Mus musculus OX=10090 GN=Vldlr PE=1 SV=1	Vldlr	F8WGI9	2.11443	1	88.9	4.84	2.894	2.761	0.057	1.49	2.162	2.267	1.995	1.841	1.153	1.948	1.05212	0.871187
Dynein light chain Tctex-type 3 OS=Mus musculus OX=10090 GN=Dynlt3 PE=1 SV=1	Dynlt3	P56387	40.5172	2	12.9	5.12	0.813	0.186	1.489	1.023	0.885	0.033	0.977	1.023	1.769	0.854	1.05212	0.900325
Protein HGH1 homolog OS=Mus musculus OX=10090 GN=Hgh1 PE=1 SV=1	Hgh1	Q8C3I8	3.81679	1	42.9	4.74	1.989	1.904	1.884	2.432	1.426	2.805	1.755	2.842	1.886	2.255	1.05323	0.73509
Ras-related protein R-Ras2 OS=Mus musculus OX=10090 GN=Rras2 PE=1 SV=1	Rras2	P62071	43.1373	6	23.4	6.01	0.671	0.727	0.833	0.752	0.795	0.828	0.791	0.607	0.899	0.794	1.05353	0.496658
Protein FMC1 homolog OS=Mus musculus OX=10090 GN=Fmc1 PE=1 SV=1	Fmc1	Q9CR13	13.2743	1	12.7	10.08	0.947	0.678	1.217	0.751	0.817	0.877	1.054	0.841	1.075	1.014	1.05353	0.678198
Dihydropteridine reductase OS=Mus musculus OX=10090 GN=Qdpr PE=1 SV=1	Qdpr	D3YWR7	59.7884	7	20	6.92	0.978	0.938	0.923	0.913	1.214	0.937	0.887	1.071	1.027	0.795	1.05384	0.527038
Protein phosphatase 1 regulatory subunit 1B OS=Mus musculus OX=10090 GN=Ppp1r1b PE=1 SV=2	Ppp1r1b	Q60829	4.63918	1	21.8	4.65	4.208	4.246	14.59	1.874	0.087	11.72	0.602	15.388	7.33	4.272	1.0541	0.932409
Microtubule-associated protein 4 OS=Mus musculus OX=10090 GN=Map4 PE=1 SV=3	Map4	P27546	40	20	117.4	4.98	1.072	1.05	0.96	1.024	1.117	0.996	1.137	0.955	1.183	1.105	1.05423	0.286163
Cytochrome c oxidase subunit 7C, mitochondrial OS=Mus musculus OX=10090 GN=Cox7c PE=1 SV=1	Cox7c	P17665	28.5714	2	7.3	11	0.91	0.832	0.714	0.824	0.911	0.666	0.789	0.892	0.942	0.987	1.05427	0.530638
Microtubule-associated protein RP/EB family member 2 (Fragment) OS=Mus musculus OX=10090 GN=Mapre2 PE=1 SV=1	Mapre2	D3YYK8	54.2308	9	29.4	6.44	0.92	1.015	0.892	0.828	0.831	0.788	1.043	0.96	1.042	1.118	1.05463	0.514463
Nebulette OS=Mus musculus OX=10090 GN=Nebl PE=1 SV=1	Nebl	B7ZCI2	61.9329	57	115.9	8.51	1.052	1.102	0.97	1.106	1.122	1.05	1.112	1.078	1.132	1.199	1.05485	0.146748
Twinfilin-2 OS=Mus musculus OX=10090 GN=Twf2 PE=1 SV=1	Twf2	Q9Z0P5	49.2837	10	39.4	6.8	1.018	0.841	1.134	0.919	0.976	0.962	1.061	1.137	0.868	1.187	1.05504	0.513433
Alpha-enolase (Fragment) OS=Mus musculus OX=10090 GN=Eno1 PE=1 SV=1	Eno1	B0QZL1	72.3982	1	23.9	7.96	0.982	1.008	1.096	1.047	1.239	1.062	1.136	1.063	1.037	1.005	1.05525	0.263488
Cytosol aminopeptidase OS=Mus musculus OX=10090 GN=Lap3 PE=1 SV=3	Lap3	Q9CPY7	60.1156	21	56.1	7.72	0.949	0.979	0.819	0.919	0.931	0.917	0.991	1.04	1.004	0.92	1.05528	0.219357
Inositol-1-monophosphatase OS=Mus musculus OX=10090 GN=Impa1 PE=1 SV=1	Impa1	Q80ZJ2	28.6232	6	29.9	4.82	0.8	0.993	0.912	0.992	0.897	1.048	0.991	0.917	1.074	0.926	1.05545	0.354175
Lysosome-associated membrane glycoprotein 2 OS=Mus musculus OX=10090 GN=Lamp2 PE=1 SV=2	Lamp2	P17047	8.6747	4	45.7	7.39	1.136	1.06	1.528	1.257	1.189	0.839	1.642	1.139	1.657	1.42	1.05548	0.713859
Tubulin polymerization-promoting protein family member 3 OS=Mus musculus OX=10090 GN=Tppp3 PE=1 SV=1	Tppp3	Q9CRB6	40.3409	7	19	9.11	1.195	1.293	1.503	1.219	1.161	1.403	2.006	0.79	1.861	1.03	1.05579	0.778789
39S ribosomal protein L45, mitochondrial OS=Mus musculus OX=10090 GN=Mrpl45 PE=1 SV=1	Mrpl45	Q9D0Q7	19.9346	5	35.4	9.23	1.209	1.89	1.51	1.486	1.833	0.791	1.592	1.345	2.086	2.006	1.05584	0.761515
Alpha-1-syntrophin OS=Mus musculus OX=10090 GN=Snta1 PE=1 SV=1	Snta1	A2AKD7	40.8818	12	53.2	6.8	1.127	1.15	1.148	1.06	1.213	1.214	1.297	1.057	1.144	1.18	1.05611	0.192793
X-prolyl aminopeptidase (Aminopeptidase P) 1, soluble, isoform CRA_b OS=Mus musculus OX=10090 GN=Xpnpep1 PE=1 SV=1	Xpnpep1	Q3UE92	24.1742	9	74.5	5.83	1.108	1.191	1.189	1.253	1.037	1.287	1.779	1.138	1.052	1.22	1.05646	0.651149
Eukaryotic translation initiation factor 5 OS=Mus musculus OX=10090 GN=Eif5 PE=1 SV=1	Eif5	P59325	22.3776	8	48.9	5.52	1.109	0.931	0.999	1.032	0.919	1.041	1.368	0.968	1.554	0.602	1.05658	0.751453
Inorganic pyrophosphatase OS=Mus musculus OX=10090 GN=Ppa1 PE=1 SV=1	Ppa1	Q9D819	69.2042	16	32.6	5.6	1.178	1.163	1.082	1.598	1.279	1.534	1.254	1.044	1.491	1.357	1.05676	0.596282
Kinesin-like protein (Fragment) OS=Mus musculus OX=10090 GN=Kif23 PE=1 SV=1	Kif23	A0A1L1SRP4	2.13144	1	64.1	7.36	14.602	0.934	1.462	11.18	2.596	1.909	4.928	12.273	12.088	10.908	1.05761	0.914913
Catalase OS=Mus musculus OX=10090 GN=Cat PE=1 SV=4	Cat	P24270	64.8956	25	59.8	7.88	1.429	1.204	1.257	1.341	1.438	1.376	1.367	1.203	1.334	1.581	1.05767	0.340849
ATP synthase F(0) complex subunit B1, mitochondrial OS=Mus musculus OX=10090 GN=Atp5pb PE=1 SV=1	Atp5pb	Q9CQQ7	55.0781	20	28.9	9.06	0.981	0.712	0.821	0.667	0.847	0.768	0.906	0.863	0.875	0.788	1.05774	0.476559
Collagen alpha-1(XV) chain OS=Mus musculus OX=10090 GN=Col15a1 PE=1 SV=2	Col15a1	O35206	17.2641	17	140.4	4.89	1.196	1.121	1.037	1.172	1.071	1.213	1.283	0.926	1.491	1.2	1.05818	0.535219
Cytochrome b-c1 complex subunit 9 OS=Mus musculus OX=10090 GN=Uqcr10 PE=1 SV=1	Uqcr10	Q8R1I1	78.125	4	7.4	9.19	1.123	0.938	0.853	1.017	0.966	0.987	1.087	1.145	1.024	1.035	1.05893	0.336015
Metaxin-1 OS=Mus musculus OX=10090 GN=Mtx1 PE=1 SV=1	Mtx1	P47802	37.8549	1	35.6	6.18	0.963	0.865	1.019	0.654	0.785	0.866	0.738	1.039	0.968	1.165	1.05894	0.633421
Desmin OS=Mus musculus OX=10090 GN=Des PE=1 SV=3	Des	P31001	80.597	39	53.5	5.27	1.06	1.202	1.067	1.263	1.2	1.235	1.238	1.107	1.15	1.364	1.05894	0.293935
Myristoylated alanine-rich C-kinase substrate OS=Mus musculus OX=10090 GN=Marcks PE=1 SV=2	Marcks	P26645	40.1294	5	29.6	4.34	0.607	0.956	0.45	0.386	0.74	0.711	0.879	0.473	0.744	0.264	1.05905	0.822311
Transcriptional activator protein Pur-alpha OS=Mus musculus OX=10090 GN=Pura PE=1 SV=1	Pura	P42669	37.3832	5	34.9	6.44	1.44	1.181	1.136	1.161	1.339	1.343	1.488	1.11	1.197	1.338	1.05937	0.428216
Signal recognition particle 14 kDa protein OS=Mus musculus OX=10090 GN=Srp14 PE=1 SV=1	Srp14	A2AUM6	15.4639	1	11.2	10.39	0.937	0.552	1.057	0.572	0.989	0.543	1.189	0.78	0.401	1.053	1.05944	0.810264
Beta-enolase OS=Mus musculus OX=10090 GN=Eno3 PE=1 SV=3	Eno3	P21550	67.2811	22	47	7.18	0.924	1.096	1.042	0.927	1.028	0.971	1.076	1.116	1.064	1.086	1.05975	0.200507
NAD(P)H dehydrogenase [quinone] 1 OS=Mus musculus OX=10090 GN=Nqo1 PE=1 SV=3	Nqo1	Q64669	47.0803	12	30.9	8.72	0.862	0.651	0.803	0.778	0.829	0.82	0.615	0.807	0.787	1.063	1.06033	0.58062
Proteasome inhibitor PI31 subunit OS=Mus musculus OX=10090 GN=Psmf1 PE=1 SV=1	Psmf1	Q8BHL8	12.5461	3	29.6	5.25	0.688	0.973	0.574	2.049	0.143	1.216	1.601	1.471	2.096	0.287	1.06038	0.894966
Cytochrome c oxidase subunit 6C OS=Mus musculus OX=10090 GN=Cox6c PE=1 SV=3	Cox6c	Q9CPQ1	88.1579	9	8.5	10.14	0.871	0.784	0.829	0.746	0.846	0.731	0.931	0.804	0.959	0.868	1.06068	0.33409
Protein quaking OS=Mus musculus OX=10090 GN=Qki PE=1 SV=1	Qki	Q9QYS9	25.5132	6	37.6	8.56	0.632	1.011	0.304	0.853	1.252	0.714	0.27	0.632	0.841	0.747	1.06095	0.838373
Poly(rC)-binding protein 1 OS=Mus musculus OX=10090 GN=Pcbp1 PE=1 SV=1	Pcbp1	P60335	74.4382	13	37.5	7.09	1.038	0.989	1.06	0.88	1.021	1.002	1.203	0.868	1.059	1.161	1.06109	0.405355
Cardiac phospholamban OS=Mus musculus OX=10090 GN=Pln PE=1 SV=1	Pln	P61014	23.0769	2	6.1	8.81	0.717	0.382	0.46	0.21	0.654	0.32	0.467	0.398	0.443	0.534	1.06124	0.797315
Histone H1.0 OS=Mus musculus OX=10090 GN=H1f0 PE=2 SV=4	H1f0	P10922	31.9588	6	20.8	10.9	0.951	0.767	0.827	1.046	1	0.82	1.117	0.522	1.159	1.099	1.06136	0.691167
Trans-2,3-enoyl-CoA reductase-like OS=Mus musculus OX=10090 GN=Tecrl PE=1 SV=1	Tecrl	Q8BFZ1	14.6814	4	41.9	9.7	0.831	1.119	0.821	0.806	1.038	0.754	1.156	0.768	0.977	1.002	1.06141	0.598643
Beta-sarcoglycan OS=Mus musculus OX=10090 GN=Sgcb PE=1 SV=1	Sgcb	P82349	47.5	10	34.9	8.6	0.864	0.742	1.015	0.689	0.994	0.464	1.122	0.816	0.971	0.904	1.06163	0.703369
Peroxisomal coenzyme A diphosphatase NUDT7 OS=Mus musculus OX=10090 GN=Nudt7 PE=1 SV=2	Nudt7	Q99P30	18.2203	4	26.8	6.34	1.571	1.235	1.29	0.995	1.461	1.505	1.681	0.97	0.986	1.508	1.06214	0.670423
Lysosome-associated membrane glycoprotein 1 OS=Mus musculus OX=10090 GN=Lamp1 PE=1 SV=2	Lamp1	P11438	15.5172	5	43.8	8.4	0.943	1.067	0.911	1.278	1.403	0.906	0.755	1.299	1.35	0.977	1.06216	0.680323
Epidermal growth factor receptor substrate 15-like 1 OS=Mus musculus OX=10090 GN=Eps15l1 PE=1 SV=3	Eps15l1	Q60902	5.51268	4	99.2	5.02	0.562	0.812	0.569	0.886	0.743	0.694	1.203	0.662	0.925	0.281	1.06233	0.80106
Beta-2-microglobulin OS=Mus musculus OX=10090 GN=B2m PE=1 SV=2	B2m	P01887	26.8908	2	13.8	8.44	0.118	1.701	0.994	1.662	0.926	1.625	1.236	1.182	0.991	1.171	1.06235	0.83233
Importin-5 OS=Mus musculus OX=10090 GN=Ipo5 PE=1 SV=3	Ipo5	Q8BKC5	28.2589	21	123.5	4.93	0.981	0.777	1.081	0.675	1.014	0.75	0.989	0.853	0.927	1.067	1.06242	0.577006
Hsp90 co-chaperone Cdc37 OS=Mus musculus OX=10090 GN=Cdc37 PE=1 SV=1	Cdc37	Q61081	20.3166	6	44.6	5.34	1.047	1.064	1.016	1.054	1.172	1.194	0.955	0.918	1.266	1.158	1.06243	0.391693
Sodium/potassium-transporting ATPase subunit beta-1 OS=Mus musculus OX=10090 GN=Atp1b1 PE=1 SV=1	Atp1b1	P14094	38.8158	12	35.2	8.65	0.986	0.988	0.995	0.986	1.163	1.016	1.102	0.924	1.13	0.968	1.06245	0.241153
5'-AMP-activated protein kinase subunit beta-2 OS=Mus musculus OX=10090 GN=Prkab2 PE=1 SV=1	Prkab2	Q6PAM0	27.3063	3	30.2	6.46	1.669	1.299	1.079	0.516	1.855	0.87	1.439	0.547	1.121	1.444	1.06304	0.819439
Peptidyl-prolyl cis-trans isomerase FKBP4 OS=Mus musculus OX=10090 GN=Fkbp4 PE=1 SV=5	Fkbp4	P30416	36.8996	15	51.5	5.72	0.966	0.937	1.012	0.974	0.976	1.121	0.996	0.889	0.999	1.221	1.06317	0.346711
60S ribosomal protein L15 OS=Mus musculus OX=10090 GN=Rpl15 PE=1 SV=4	Rpl15	Q9CZM2	43.1373	8	24.1	11.62	1.026	0.774	0.989	0.772	1.011	0.66	1.086	0.713	1.369	0.84	1.06318	0.70889
Vacuolar protein sorting-associated protein 29 OS=Mus musculus OX=10090 GN=Vps29 PE=1 SV=1	Vps29	Q9QZ88	49.4505	7	20.5	6.79	0.976	0.848	1.065	1.021	0.865	1.078	1.295	0.945	0.987	1.07	1.06394	0.479186
Heat shock protein 75 kDa, mitochondrial OS=Mus musculus OX=10090 GN=Trap1 PE=1 SV=1	Trap1	Q9CQN1	53.5411	28	80.2	6.68	0.999	0.856	1.029	0.948	0.889	0.963	1.198	0.882	1.005	1.179	1.06402	0.448769
Hepatoma-derived growth factor OS=Mus musculus OX=10090 GN=Hdgf PE=1 SV=2	Hdgf	P51859	28.692	3	26.3	4.83	1.482	1.154	0.872	1.268	1.219	1.536	1.208	0.839	1.609	1.213	1.06421	0.669442
Filamin-C OS=Mus musculus OX=10090 GN=Flnc PE=1 SV=3	Flnc	Q8VHX6	55.099	92	290.9	5.95	1.072	0.895	0.891	0.847	0.871	0.941	1.071	0.949	1.085	0.999	1.06451	0.329403
Carbonyl reductase [NADPH] 2 OS=Mus musculus OX=10090 GN=Cbr2 PE=1 SV=1	Cbr2	P08074	50	7	25.9	9.01	0.991	1.242	1.165	1.087	1.07	1.655	1.273	1.027	1.282	0.858	1.06503	0.634178
Talin-2 OS=Mus musculus OX=10090 GN=Tln2 PE=1 SV=1	Tln2	A0A1L1SQ51	49.5283	67	271.8	5.57	1.024	0.846	1.003	0.819	1.073	0.889	1.091	0.758	1.126	0.963	1.06537	0.489829
Septin-11 OS=Mus musculus OX=10090 GN=Septin11 PE=1 SV=4	Septin11	Q8C1B7	36.6589	10	49.7	6.68	1.015	1.041	0.803	1.084	1.183	1.324	0.928	1.009	0.988	0.874	1.06619	0.531439
Tubulin alpha chain (Fragment) OS=Mus musculus OX=10090 GN=Tuba4a PE=1 SV=1	Tuba4a	A0A0A0MQA5	81.5514	8	52.9	5.19	1.01	0.887	1.002	0.851	0.977	1	1.109	1.011	0.952	0.952	1.06684	0.189051
ATP-dependent RNA helicase DDX1 OS=Mus musculus OX=10090 GN=Ddx1 PE=1 SV=1	Ddx1	Q91VR5	39.5946	21	82.4	7.21	0.986	0.975	1.051	0.919	1.086	1.058	1.035	0.918	0.986	1.208	1.0669	0.26142
60S ribosomal protein L31 OS=Mus musculus OX=10090 GN=Rpl31 PE=1 SV=1	Rpl31	P62900	53.6	7	14.5	10.54	1.183	1.188	1.043	1.196	1.221	1.064	1.366	1.033	1.185	1.51	1.0671	0.449269
Glucose-6-phosphate 1-dehydrogenase (Fragment) OS=Mus musculus OX=10090 GN=G6pdx PE=1 SV=1	G6pdx	A3KG36	3.78788	1	45.2	6.27	0.694	0.809	0.893	0.871	0.896	1.073	1.143	0.791	0.973	0.354	1.06724	0.721118
Trifunctional purine biosynthetic protein adenosine-3 OS=Mus musculus OX=10090 GN=Gart PE=1 SV=3	Gart	Q64737	31.1881	18	107.4	6.68	1.057	0.913	0.897	0.776	0.892	0.872	1.1	0.878	1.081	1.009	1.06725	0.408337
Glutaredoxin-1 OS=Mus musculus OX=10090 GN=Glrx PE=1 SV=3	Glrx	Q9QUH0	78.5047	6	11.9	8.37	0.833	1.666	0.937	1.275	1.127	1.051	1.314	1.74	1.324	0.986	1.06729	0.707697
UDP-N-acetylhexosamine pyrophosphorylase-like protein 1 OS=Mus musculus OX=10090 GN=Uap1l1 PE=1 SV=1	Uap1l1	Q3TW96	8.48126	3	56.6	5.43	2.503	2.754	2.229	3.554	3.643	2.012	2.522	3.913	3.864	1.722	1.06739	0.7436
D-beta-hydroxybutyrate dehydrogenase, mitochondrial OS=Mus musculus OX=10090 GN=Bdh1 PE=1 SV=2	Bdh1	Q80XN0	53.0612	15	38.3	9.01	1.673	0.711	1.426	1.19	1.54	1.148	0.986	2.286	1.074	0.972	1.06747	0.790367
Phosphatidylinositol transfer protein alpha isoform OS=Mus musculus OX=10090 GN=Pitpna PE=1 SV=1	Pitpna	J3QPW1	19.1176	3	32	6.55	1.037	0.887	1.044	0.88	1.187	0.905	0.983	0.963	1.17	0.954	1.06757	0.387174
Delta-aminolevulinic acid dehydratase OS=Mus musculus OX=10090 GN=Alad PE=1 SV=1	Alad	P10518	57.8788	12	36	6.79	0.854	0.742	0.841	0.782	0.682	0.937	0.943	0.852	0.755	0.986	1.06762	0.422751
Protein CCSMST1 OS=Mus musculus OX=10090 GN=Ccsmst1 PE=1 SV=1	Ccsmst1	Q6RUT7	18.3824	1	15.3	4.93	2.449	1.437	0.611	0.417	0.599	2.434	1.695	1.424	1.28	0.438	1.0677	0.87774
PC4 and SFRS1-interacting protein OS=Mus musculus OX=10090 GN=Psip1 PE=1 SV=1	Psip1	Q99JF8	9.65909	4	59.7	9.13	0.907	1.098	1.122	1.177	1.161	1.06	1.173	1.016	1.35	1.134	1.06784	0.359563
B-cell receptor-associated protein 31 OS=Mus musculus OX=10090 GN=Bcap31 PE=1 SV=4	Bcap31	Q61335	17.551	3	27.9	8.7	1.646	0.085	0.629	0.719	1.186	0.277	1.66	1.159	0.141	0.509	1.06788	0.899201
Beta-globin OS=Mus musculus OX=10090 GN=Hbb-bs PE=1 SV=1	Hbb-bs	A8DUK4	97.2789	28	15.7	7.69	1.007	1.218	1.476	1.6	1.064	1.439	1.648	1.267	1.692	1.383	1.0681	0.587125
Plakophilin 2 OS=Mus musculus OX=10090 GN=Pkp2 PE=1 SV=1	Pkp2	Q9CQ73	58.7421	36	88	9.33	0.977	0.817	1.019	0.747	0.987	0.82	0.962	0.86	1.004	1.071	1.06816	0.411304
Peroxiredoxin-2 OS=Mus musculus OX=10090 GN=Prdx2 PE=1 SV=3	Prdx2	Q61171	69.1919	11	21.8	5.41	1.008	1.29	1.011	1.121	1.12	1.232	1.266	1.309	1.129	1.042	1.06817	0.336362
Histone H2B type 1-B OS=Mus musculus OX=10090 GN=Hist1h2bb PE=1 SV=3	Hist1h2bb	Q64475	47.619	7	13.9	10.32	1.136	1.095	0.988	1.259	1.087	1.167	1.357	0.818	1.477	1.269	1.06819	0.560557
Agrin OS=Mus musculus OX=10090 GN=Agrn PE=1 SV=1	Agrn	M0QWP1	7.66962	9	216.5	6.15	2.597	1.024	1.285	1.17	1.104	1.803	1.494	2.755	1.01	1.571	1.06836	0.815565
Endophilin-B1 OS=Mus musculus OX=10090 GN=Sh3glb1 PE=1 SV=1	Sh3glb1	Q9JK48	20	6	40.8	6.04	0.982	0.979	1.029	1.179	1.173	1.085	1.099	1.151	0.98	1.193	1.06836	0.225891
KN motif and ankyrin repeat domain-containing protein 2 OS=Mus musculus OX=10090 GN=Kank2 PE=1 SV=1	Kank2	Q8BX02	19.4543	11	90.2	5.55	1.409	1.002	1.028	0.774	1.097	1.106	1.359	0.998	1.249	0.943	1.06844	0.596534
Four and a half LIM domains protein 1 OS=Mus musculus OX=10090 GN=Fhl1 PE=1 SV=1	Fhl1	A2AEX6	53.7217	13	35.1	8.44	1.378	1.416	1.145	1.01	1.002	1.646	1.376	0.648	1.947	1.314	1.06863	0.739416
Mitochondrial carnitine/acylcarnitine carrier protein OS=Mus musculus OX=10090 GN=Slc25a20 PE=1 SV=1	Slc25a20	Q9Z2Z6	72.093	18	33	9.11	1.041	0.756	0.918	0.749	0.986	0.832	1.016	0.933	0.842	0.945	1.0689	0.401577
Mitochondrial import inner membrane translocase subunit Tim22 OS=Mus musculus OX=10090 GN=Timm22 PE=1 SV=1	Timm22	Q9CQ85	15.9794	2	20.1	8.22	0.853	0.834	0.791	0.722	0.969	0.647	0.87	0.977	0.908	0.762	1.06938	0.448106
Golgin subfamily A member 4 OS=Mus musculus OX=10090 GN=Golga4 PE=1 SV=2	Golga4	Q91VW5	1.16175	2	257.4	5.36	4.662	1.251	1.506	6.395	1.198	3.381	3.134	4.035	4.213	6.199	1.06945	0.857375
Trans-1,2-dihydrobenzene-1,2-diol dehydrogenase OS=Mus musculus OX=10090 GN=Dhdh PE=1 SV=1	Dhdh	Q9DBB8	36.6366	7	36.3	6.44	2.392	1.317	1.322	0.942	1.853	1.818	1.42	0.805	1.951	1.735	1.06948	0.76118
Glycerol-3-phosphate dehydrogenase, mitochondrial OS=Mus musculus OX=10090 GN=Gpd2 PE=1 SV=2	Gpd2	Q64521	22.0083	11	80.9	6.61	1.194	0.932	0.929	1.079	0.936	1.337	1.204	1.008	1.069	1.079	1.06967	0.442686
Transforming protein RhoA OS=Mus musculus OX=10090 GN=Rhoa PE=1 SV=1	Rhoa	Q9QUI0	41.4508	2	21.8	6.1	2.244	0.205	2.168	0.472	0.103	2.19	1.066	2.218	0.499	2.09	1.06976	0.893322
Elongation factor Ts, mitochondrial OS=Mus musculus OX=10090 GN=Tsfm PE=1 SV=1	Tsfm	Q9CZR8	63.8889	15	35.3	7.06	1.049	0.743	0.9	0.862	0.958	0.96	0.957	1.08	0.798	0.95	1.06978	0.386494
Hydroxymethylglutaryl-CoA lyase, mitochondrial OS=Mus musculus OX=10090 GN=Hmgcl PE=1 SV=2	Hmgcl	P38060	40.9231	12	34.2	8.41	1.112	1.014	0.981	0.853	1.134	1.106	1.044	1.013	1.023	1.035	1.06987	0.196887
Afamin OS=Mus musculus OX=10090 GN=Afm PE=1 SV=2	Afm	O89020	22.0395	10	69.3	5.78	0.849	0.869	0.752	0.668	0.631	0.761	0.974	0.731	1.333	0.606	1.0699	0.715085
Lumican OS=Mus musculus OX=10090 GN=Lum PE=1 SV=2	Lum	P51885	42.6036	12	38.2	6.43	1.397	1.358	0.87	1.609	1.151	1.912	1.804	0.605	1.706	1.222	1.06993	0.754731
Tubulin beta-4B chain OS=Mus musculus OX=10090 GN=Tubb4b PE=1 SV=1	Tubb4b	P68372	79.7753	1	49.8	4.89	0.995	0.908	0.967	0.802	0.95	0.97	1.088	0.992	0.953	0.941	1.07008	0.180485
Keratin, type II cytoskeletal 2 epidermal OS=Mus musculus OX=10090 GN=Krt2 PE=1 SV=1	Krt2	Q3TTY5	8.48656	5	70.9	8.06	0.744	0.516	0.788	0.356	1.085	0.438	0.646	0.377	0.561	0.752	1.07016	0.789835
Aldo-keto reductase family 1 member B1 OS=Mus musculus OX=10090 GN=Akr1b1 PE=1 SV=3	Akr1b1	P45376	66.4557	18	35.7	7.18	0.967	0.958	1.02	0.947	1.042	1.016	1.063	1.006	1.022	1.101	1.07057	0.014735
Ferrochelatase, mitochondrial OS=Mus musculus OX=10090 GN=Fech PE=1 SV=2	Fech	P22315	45.4762	12	47.1	8.91	0.984	0.811	0.857	0.75	0.9	0.901	0.703	1.044	1.025	0.892	1.07094	0.436207
Alpha-2-antiplasmin OS=Mus musculus OX=10090 GN=Serpinf2 PE=1 SV=1	Serpinf2	Q61247	29.3279	8	54.9	6.3	1.079	1.098	1.12	0.979	1.027	0.59	1.421	1.113	1.564	1.159	1.07172	0.672528
Podocalyxin OS=Mus musculus OX=10090 GN=Podxl PE=1 SV=2	Podxl	Q9R0M4	11.5308	4	53.4	4.97	0.466	0.729	0.918	0.819	1.122	0.55	0.773	0.625	0.752	0.892	1.07185	0.694007
Elongin-C OS=Mus musculus OX=10090 GN=Eloc PE=1 SV=1	Eloc	P83940	56.25	5	12.5	4.78	1.163	0.981	0.948	0.968	0.999	1.23	0.792	1.159	1.11	1.241	1.07241	0.462748
Interleukin enhancer-binding factor 3 OS=Mus musculus OX=10090 GN=Ilf3 PE=1 SV=1	Ilf3	A0A1L1STE4	7.15859	5	97.4	8.92	0.884	0.976	0.728	1.077	1.142	0.662	1.038	0.735	1.325	0.996	1.07285	0.646073
26S proteasome non-ATPase regulatory subunit 5 OS=Mus musculus OX=10090 GN=Psmd5 PE=1 SV=4	Psmd5	Q8BJY1	17.0635	6	55.9	5.21	0.838	0.693	0.864	0.881	0.805	1.013	0.96	0.91	0.777	0.807	1.07285	0.347568
F-actin-capping protein subunit beta OS=Mus musculus OX=10090 GN=Capzb PE=1 SV=3	Capzb	P47757	58.4838	2	31.3	5.74	1.074	0.982	1.109	1.029	1.07	1.104	1.21	1.145	1.079	1.148	1.07392	0.0548354
5'-nucleotidase domain-containing protein 3 OS=Mus musculus OX=10090 GN=Nt5dc3 PE=1 SV=1	Nt5dc3	Q3UHB1	17.033	7	63.1	8.56	0.816	0.832	1.072	0.85	0.973	0.885	0.948	1.206	0.823	0.917	1.07414	0.445576
Acylamino-acid-releasing enzyme (Fragment) OS=Mus musculus OX=10090 GN=Apeh PE=1 SV=1	Apeh	A0A0R4J107	27.514	11	79.8	5.59	0.747	0.809	1.205	0.828	0.814	1.06	0.91	0.898	1.121	0.98	1.07421	0.52609
Cysteine-rich protein 2 OS=Mus musculus OX=10090 GN=Crip2 PE=1 SV=1	Crip2	Q9DCT8	63.9423	6	22.7	8.63	0.72	1.016	0.902	0.821	0.829	0.861	0.942	0.94	0.914	1.089	1.07449	0.368873
PRA1 family protein 3 OS=Mus musculus OX=10090 GN=Arl6ip5 PE=1 SV=2	Arl6ip5	Q8R5J9	28.7234	6	21.5	9.61	0.907	0.678	0.937	0.65	0.958	0.753	0.899	0.785	0.904	0.814	1.07461	0.434477
Perilipin-5 OS=Mus musculus OX=10090 GN=Plin5 PE=1 SV=1	Plin5	Q8BVZ1	38.6609	11	50.4	5.44	1.071	1.103	0.82	0.897	1.187	1.042	1.409	0.975	0.862	0.797	1.07462	0.582489
Casein kinase II subunit beta OS=Mus musculus OX=10090 GN=Csnk2b PE=1 SV=1	Csnk2b	G3UZX4	9.72763	2	29.2	6.25	1.567	1.231	1.721	1.182	1.814	1.646	1.569	1.033	1.499	1.63	1.07478	0.549267
Probable ubiquitin carboxyl-terminal hydrolase FAF-X OS=Mus musculus OX=10090 GN=Usp9x PE=1 SV=1	Usp9x	Q4FE56	7.67424	14	290	5.83	0.836	0.78	1.025	0.748	0.89	0.949	0.904	0.819	1.037	0.866	1.07505	0.336924
Carboxymethylenebutenolidase homolog OS=Mus musculus OX=10090 GN=Cmbl PE=1 SV=1	Cmbl	Q8R1G2	60.8163	12	27.9	7.18	1.133	1.158	0.915	0.835	1.05	1.121	1.112	0.939	1.099	1.197	1.07531	0.352327
Adenosylhomocysteinase OS=Mus musculus OX=10090 GN=Ahcy PE=1 SV=3	Ahcy	P50247	53.4722	17	47.7	6.54	1.125	1.015	1.219	1.233	1.058	1.157	1.272	1.02	1.387	1.513	1.07535	0.438248
Protein MEMO1 OS=Mus musculus OX=10090 GN=Memo1 PE=1 SV=1	Memo1	Q91VH6	39.3939	6	33.7	7.14	1.205	1.229	1.036	0.791	1.198	1.142	1.154	1.519	0.803	1.059	1.07565	0.587083
ADP/ATP translocase 4 OS=Mus musculus OX=10090 GN=Slc25a31 PE=1 SV=1	Slc25a31	Q3V132	12.8125	1	35.2	9.58	0.911	0.596	0.858	0.471	0.671	0.689	0.728	0.892	0.835	0.761	1.07569	0.583469
Endonuclease G, mitochondrial OS=Mus musculus OX=10090 GN=Endog PE=1 SV=1	Endog	O08600	53.7415	11	32.2	9.54	0.999	1.042	0.941	0.931	0.954	1.211	0.849	1.227	1.07	1.003	1.07573	0.371471
Mitochondrial carrier homolog 2 OS=Mus musculus OX=10090 GN=Mtch2 PE=1 SV=1	Mtch2	Q791V5	53.7954	11	33.5	8.25	0.864	0.725	0.803	0.572	0.836	0.712	0.814	0.822	0.863	0.737	1.07602	0.362719
Programmed cell death protein 6 OS=Mus musculus OX=10090 GN=Pdcd6 PE=1 SV=2	Pdcd6	P12815	17.801	3	21.9	5.4	0.843	0.476	0.988	0.708	0.662	0.84	1.116	0.804	0.663	0.784	1.07662	0.64577
Mitochondrial import inner membrane translocase subunit TIM44 OS=Mus musculus OX=10090 GN=Timm44 PE=1 SV=2	Timm44	O35857	37.8319	18	51.1	8.13	0.993	0.789	0.967	0.713	1.007	0.849	0.893	1.043	0.878	0.921	1.07664	0.348145
FUN14 domain-containing protein 2 OS=Mus musculus OX=10090 GN=Fundc2 PE=1 SV=1	Fundc2	Q9D6K8	50.9934	7	16.6	9.7	1.007	0.68	0.878	0.685	0.8	0.712	1.016	0.723	0.953	1.045	1.07672	0.54431
Anamorsin OS=Mus musculus OX=10090 GN=Ciapin1 PE=1 SV=1	Ciapin1	Q8WTY4	49.5146	7	33.4	5.2	1.18	1.655	1.658	2.082	1.73	1.695	1.478	2.114	1.605	2.001	1.07711	0.525144
Aminopeptidase N OS=Mus musculus OX=10090 GN=Anpep PE=1 SV=4	Anpep	P97449	12.1118	7	109.6	5.9	1.407	1.258	0.931	1.138	1.002	0.592	1.123	0.644	3.328	0.961	1.07731	0.867266
Ribosome-releasing factor 2, mitochondrial OS=Mus musculus OX=10090 GN=Gfm2 PE=1 SV=2	Gfm2	Q8R2Q4	27.3427	13	86.1	6.43	1.002	1.364	1.261	1.042	1.569	1.15	0.514	1.393	1.276	1.643	1.07732	0.690825
39S ribosomal protein L17, mitochondrial (Fragment) OS=Mus musculus OX=10090 GN=Mrpl17 PE=1 SV=1	Mrpl17	A0A1B0GSV1	9.83607	1	14	8.7	1.229	1.301	0.841	0.866	1.237	0.948	1.088	1.192	1.305	1.077	1.07733	0.497484
Serine/threonine-protein phosphatase 2A 56 kDa regulatory subunit epsilon isoform OS=Mus musculus OX=10090 GN=Ppp2r5e PE=1 SV=3	Ppp2r5e	Q61151	3.21199	1	54.7	6.95	0.986	1.079	1.13	0.741	0.7	1.088	1.218	1.232	1.071	1.053	1.07757	0.54105
Mitogen-activated protein kinase kinase kinase 20 OS=Mus musculus OX=10090 GN=Map3k20 PE=1 SV=1	Map3k20	Q9ESL4	12.3441	7	91.7	7.74	1.237	1.044	1.213	0.798	1.142	0.968	1.299	1.022	1.352	1.155	1.07766	0.47318
Pleckstrin homology domain-containing family A member 6 OS=Mus musculus OX=10090 GN=Plekha6 PE=1 SV=1	Plekha6	Q7TQG1	0.59676	1	131.3	8.97	0.905	1.343	0.619	0.633	0.728	0.606	1.209	0.926	1.081	1.109	1.0779	0.714626
LIM and cysteine-rich domains protein 1 OS=Mus musculus OX=10090 GN=Lmcd1 PE=1 SV=1	Lmcd1	Q8VEE1	23.2877	6	41	7.93	0.687	1.038	0.901	0.741	0.784	1.243	0.624	0.739	1.276	0.778	1.07791	0.684625
ADP-ribosylation factor 5 OS=Mus musculus OX=10090 GN=Arf5 PE=1 SV=2	Arf5	P84084	57.2222	3	20.5	6.79	0.92	0.903	0.943	0.942	1.047	0.907	0.898	0.958	1.213	0.973	1.07803	0.265934
Profilin-2 OS=Mus musculus OX=10090 GN=Pfn2 PE=1 SV=3	Pfn2	Q9JJV2	25.7143	3	15	6.99	1.205	1.501	1.096	1.251	1.182	1.371	1.338	1.339	1.545	1.401	1.0787	0.303043
CD9 antigen OS=Mus musculus OX=10090 GN=Cd9 PE=1 SV=2	Cd9	P40240	14.1593	2	25.2	7.23	3.282	1.551	1.089	2.734	1.155	1.955	4.326	1.798	3.316	1.456	1.07871	0.824679
LIM and calponin homology domains-containing protein 1 OS=Mus musculus OX=10090 GN=Limch1 PE=4 SV=1	Limch1	A0A571BG24	16.5453	16	168.4	5.41	1.117	0.976	0.68	1.076	1.445	0.659	0.947	1.075	1.002	1.101	1.07889	0.629896
Ras-related protein Rab-6A OS=Mus musculus OX=10090 GN=Rab6a PE=1 SV=4	Rab6a	P35279	34.1346	6	23.6	5.54	1.098	0.824	0.959	0.641	0.998	0.796	1.036	0.941	0.917	1.012	1.07893	0.457869
Glycerol kinase OS=Mus musculus OX=10090 GN=Gk PE=1 SV=2	Gk	Q64516	44.0072	19	61.2	5.87	0.982	0.787	0.773	0.872	0.92	0.853	0.873	0.947	0.986	0.948	1.07928	0.178006
Ribonuclease inhibitor OS=Mus musculus OX=10090 GN=Rnh1 PE=1 SV=1	Rnh1	Q91VI7	68.4211	20	49.8	4.78	1.077	1.095	1.088	1.015	1.098	1.16	1.281	1.041	1.044	1.297	1.0793	0.194089
Protein phosphatase 1 regulatory subunit 3A OS=Mus musculus OX=10090 GN=Ppp1r3a PE=1 SV=2	Ppp1r3a	Q99MR9	32.5987	22	121.4	5.1	1.247	1.087	1.588	1.233	1.514	1.133	1.171	1.205	1.643	1.681	1.07947	0.521164
Transcriptional activator protein Pur-beta OS=Mus musculus OX=10090 GN=Purb PE=1 SV=3	Purb	O35295	36.1111	6	33.9	5.43	0.782	1.052	0.912	0.863	0.698	0.941	1.244	0.76	0.983	1.22	1.07989	0.576945
Arsenite methyltransferase OS=Mus musculus OX=10090 GN=As3mt PE=1 SV=2	As3mt	Q91WU5	46.5426	13	41.8	5.86	1.414	0.945	0.993	1.2	0.898	1.349	1.125	1.184	1.349	1.469	1.07996	0.517614
Cytochrome c oxidase subunit 7B, mitochondrial OS=Mus musculus OX=10090 GN=Cox7b PE=3 SV=1	Cox7b	P56393	10	2	9	10.27	1.213	0.883	0.909	0.982	1.041	0.711	1.077	0.888	1.404	1.338	1.08001	0.601705
Isoaspartyl peptidase/L-asparaginase OS=Mus musculus OX=10090 GN=Asrgl1 PE=1 SV=1	Asrgl1	Q8C0M9	34.9693	8	33.9	7.65	0.933	1.029	0.995	0.958	1.225	1.105	0.986	1.002	0.935	1.09	1.08012	0.19788
Sorting nexin-5 OS=Mus musculus OX=10090 GN=Snx5 PE=1 SV=1	Snx5	Q9D8U8	16.0891	5	46.8	6.62	0.979	0.792	0.742	0.627	0.864	0.888	1.05	0.176	1.192	0.918	1.08025	0.746765
Tubulin beta-5 chain OS=Mus musculus OX=10090 GN=Tubb5 PE=1 SV=1	Tubb5	P99024	79.955	4	49.6	4.89	1.055	0.966	0.882	0.728	0.93	1.095	1.025	0.916	1.007	0.911	1.08033	0.30603
ATP-sensitive inward rectifier potassium channel 11 OS=Mus musculus OX=10090 GN=Kcnj11 PE=1 SV=1	Kcnj11	Q61743	5.89744	2	43.5	8.19	0.859	0.524	0.7	0.49	0.826	0.611	0.887	0.588	0.815	0.443	1.08045	0.654397
GMP reductase 1 OS=Mus musculus OX=10090 GN=Gmpr PE=1 SV=1	Gmpr	Q9DCZ1	38.2609	9	37.5	7.09	1.293	1.638	1.195	1.264	1.916	1.428	1.294	1.7	1.284	1.117	1.08089	0.541244
ATP-binding cassette sub-family F member 2 OS=Mus musculus OX=10090 GN=Abcf2 PE=1 SV=1	Abcf2	Q99LE6	4.61783	2	71.7	7.05	0.876	0.648	0.995	0.701	0.955	0.958	0.079	1.386	0.809	1.034	1.08095	0.783955
Transmembrane emp24 domain-containing protein 2 (Fragment) OS=Mus musculus OX=10090 GN=Tmed2 PE=1 SV=1	Tmed2	F6V6T4	19.3182	3	20	9.07	1.06	0.693	0.569	1.141	1.109	1.045	1.341	0.8	0.942	0.381	1.08153	0.732569
Ubiquitin carboxyl-terminal hydrolase 5 OS=Mus musculus OX=10090 GN=Usp5 PE=1 SV=1	Usp5	P56399	40.9091	22	95.8	5.01	1.007	0.862	1.072	0.784	0.995	0.946	0.929	1.054	1.128	0.992	1.0817	0.269747
E3 ubiquitin-protein ligase Jade-2 OS=Mus musculus OX=10090 GN=Jade2 PE=1 SV=2	Jade2	Q6ZQF7	1.08565	1	92.1	5.77	1.205	0.971	0.958	0.922	1.116	1.023	1.232	1.021	0.95	1.241	1.08202	0.327507
RAB3A interacting protein, isoform CRA_b OS=Mus musculus OX=10090 GN=Rab3ip PE=1 SV=1	Rab3ip	A0A1W2P7K6	7.3913	2	50.9	5.94	0.585	1.292	1.359	1.115	0.897	1.142	1.665	1.148	0.904	1.307	1.0822	0.668833
26S proteasome non-ATPase regulatory subunit 3 OS=Mus musculus OX=10090 GN=Psmd3 PE=1 SV=3	Psmd3	P14685	41.8868	17	60.7	8.44	0.871	0.772	1.003	0.67	0.771	0.816	1.124	0.793	0.931	0.949	1.08243	0.46055
Dermatopontin OS=Mus musculus OX=10090 GN=Dpt PE=1 SV=1	Dpt	Q9QZZ6	17.9104	3	24	4.83	1.621	1.414	1.088	1.793	1.187	2.104	1.732	0.813	1.696	2.077	1.08283	0.680048
Polyadenylate-binding protein-interacting protein 1 OS=Mus musculus OX=10090 GN=Paip1 PE=1 SV=1	Paip1	G3UYE5	4.87805	2	47.2	5.22	0.797	0.667	0.911	0.886	0.944	0.737	0.887	0.301	1.465	0.965	1.08331	0.739264
Tryptophan--tRNA ligase, cytoplasmic OS=Mus musculus OX=10090 GN=Wars PE=1 SV=2	Wars	P32921	25.7796	8	54.3	6.89	0.985	0.674	0.906	0.745	0.948	0.886	0.684	0.921	0.9	1.04	1.08338	0.426851
60S ribosomal protein L23 OS=Mus musculus OX=10090 GN=Rpl23 PE=1 SV=1	Rpl23	P62830	45.7143	6	14.9	10.51	1.154	0.87	1.015	0.914	1.049	1.016	1.223	0.959	1.16	1.02	1.0839	0.277817
Sulfhydryl oxidase 1 OS=Mus musculus OX=10090 GN=Qsox1 PE=1 SV=1	Qsox1	Q8BND5	2.54011	2	82.7	7.17	2.087	1.814	1.398	1.615	2.458	1.612	2.027	1.235	1.896	2.02	1.08456	0.562025
Perilipin-3 OS=Mus musculus OX=10090 GN=Plin3 PE=1 SV=1	Plin3	Q9DBG5	73.2265	19	47.2	5.62	1.013	1.217	1.003	1.249	1.219	1.209	1.31	1.26	1.089	1.205	1.08463	0.175753
Carnitine O-palmitoyltransferase 1, muscle isoform OS=Mus musculus OX=10090 GN=Cpt1b PE=1 SV=1	Cpt1b	Q924X2	53.1088	31	88.2	8.38	0.939	0.702	0.889	0.639	0.934	0.74	0.931	0.924	0.804	0.825	1.0851	0.368058
Receptor of activated protein C kinase 1 OS=Mus musculus OX=10090 GN=Rack1 PE=1 SV=3	Rack1	P68040	71.6088	15	35.1	7.69	1.006	0.846	0.992	0.9	0.957	0.979	1.148	0.884	1.093	1.035	1.08547	0.20141
SH3 domain-binding glutamic acid-rich-like protein OS=Mus musculus OX=10090 GN=Sh3bgrl PE=1 SV=1	Sh3bgrl	Q9JJU8	69.2982	5	12.8	4.92	1.62	1.541	1.57	2.335	1.512	2.865	2.265	1.138	2.224	1.501	1.08548	0.686151
Asporin OS=Mus musculus OX=10090 GN=Aspn PE=1 SV=1	Aspn	Q99MQ4	26.8097	7	42.5	8.57	1.341	2.344	1.937	1.728	0.855	1.932	2.538	0.355	4.439	1.849	1.08553	0.839307
Tubulin alpha-8 chain OS=Mus musculus OX=10090 GN=Tuba8 PE=1 SV=1	Tuba8	Q9JJZ2	53.4521	5	50	5.1	0.977	0.767	0.827	0.753	0.956	0.9	0.786	1.048	0.877	0.846	1.08564	0.281639
Acidic leucine-rich nuclear phosphoprotein 32 family member B OS=Mus musculus OX=10090 GN=Anp32b PE=1 SV=1	Anp32b	Q9EST5	17.2794	2	31.1	4.01	0.265	0.206	0.462	0.217	0.416	0.279	0.287	0.32	0.342	0.229	1.0858	0.677999
Oxygen-dependent coproporphyrinogen-III oxidase, mitochondrial OS=Mus musculus OX=10090 GN=Cpox PE=1 SV=2	Cpox	P36552	36.5688	12	49.7	8.53	1.064	1.155	1.026	1.036	1.111	0.951	1.345	1.537	1.085	0.945	1.08604	0.471136
Protein C10 OS=Mus musculus OX=10090 GN=Grcc10 PE=1 SV=1	Grcc10	O35127	26.1905	2	13.2	5.14	0.427	0.728	0.683	0.544	0.544	0.427	0.461	0.792	1.229	0.429	1.08648	0.770113
Alpha-2-HS-glycoprotein OS=Mus musculus OX=10090 GN=Ahsg PE=1 SV=1	Ahsg	P29699	40.5797	8	37.3	6.51	1.244	1.275	1.177	1.323	0.919	1.493	1.55	1.043	1.946	1.238	1.08773	0.584837
Syntaxin-binding protein 3 OS=Mus musculus OX=10090 GN=Stxbp3 PE=1 SV=1	Stxbp3	Q60770	7.60135	4	67.9	8.02	1.261	1.201	1.068	1.161	1.066	1.022	1.013	1.458	1.849	1.247	1.0879	0.562756
Thioredoxin-related transmembrane protein 4 OS=Mus musculus OX=10090 GN=Tmx4 PE=1 SV=2	Tmx4	Q8C0L0	17.9104	4	37.1	4.37	1.084	0.709	0.874	0.787	0.88	0.371	1.225	0.76	1.385	1.017	1.08821	0.70501
Zinc finger CCCH domain-containing protein 15 OS=Mus musculus OX=10090 GN=Zc3h15 PE=1 SV=2	Zc3h15	Q3TIV5	2.34742	1	48.3	5.3	0.314	0.305	3.099	1.839	1.081	0.893	2.007	2.574	0.82	1.702	1.08896	0.852154
NADH dehydrogenase [ubiquinone] 1 subunit C2 OS=Mus musculus OX=10090 GN=Ndufc2 PE=1 SV=1	Ndufc2	Q9CQ54	60.8333	8	14.2	9.2	0.879	0.779	0.897	0.721	1.047	0.805	0.835	0.881	0.914	0.87	1.08913	0.216464
39S ribosomal protein L16, mitochondrial OS=Mus musculus OX=10090 GN=Mrpl16 PE=1 SV=1	Mrpl16	Q99N93	10.757	2	28.8	10.27	0.988	0.406	1.197	1.051	1.45	0.566	1.502	1.075	0.58	0.777	1.08915	0.757288
Hexokinase-2 OS=Mus musculus OX=10090 GN=Hk2 PE=1 SV=1	Hk2	O08528	60.5234	2	102.5	6.11	0.984	0.763	0.914	0.647	0.934	0.764	0.926	0.941	0.876	0.965	1.08948	0.324765
Large proline-rich protein BAG6 (Fragment) OS=Mus musculus OX=10090 GN=Bag6 PE=1 SV=1	Bag6	A0A1B0GX81	11.8338	8	115.3	5.72	1.429	1.142	1.002	0.719	1.027	1.145	1.645	1.226	1.334	0.639	1.08978	0.653647
Collagen, type VI, alpha 3 OS=Mus musculus OX=10090 GN=Col6a3 PE=1 SV=2	Col6a3	E9PWQ3	38.3374	2	353.7	6.93	0.783	1.127	1.069	1.171	0.611	0.854	1.495	0.769	1.667	1.39	1.09012	0.70064
Microtubule-associated protein OS=Mus musculus OX=10090 GN=Mapt PE=1 SV=1	Mapt	A0A0A0MQC7	34.1064	13	76.2	6.79	1.018	1.068	0.844	1.182	1.243	0.984	1.001	1.065	1.008	1.426	1.09063	0.405608
39S ribosomal protein L38, mitochondrial OS=Mus musculus OX=10090 GN=Mrpl38 PE=1 SV=2	Mrpl38	Q8K2M0	13.6842	4	45	8.1	0.813	0.903	0.961	0.67	0.94	0.813	0.871	1.046	0.914	0.892	1.09073	0.270073
Retinol dehydrogenase 13 OS=Mus musculus OX=10090 GN=Rdh13 PE=1 SV=1	Rdh13	Q8CEE7	23.0539	5	36.4	8.85	0.714	0.023	0.529	0.512	0.631	0.739	0.126	0.873	0.212	0.328	1.09074	0.840912
Tumor protein p63-regulated gene 1-like protein OS=Mus musculus OX=10090 GN=Tprg1l PE=1 SV=1	Tprg1l	Q9DBS2	15.0376	2	29.8	7.37	0.805	0.735	0.698	0.777	0.813	1.09	0.487	0.726	0.722	1.095	1.09077	0.589482
Junction plakoglobin OS=Mus musculus OX=10090 GN=Jup PE=1 SV=3	Jup	Q02257	70.0671	33	81.7	6.14	0.945	0.822	0.947	0.79	0.955	0.85	1.018	0.857	1.009	1.045	1.09094	0.177461
NHL repeat-containing protein 2 OS=Mus musculus OX=10090 GN=Nhlrc2 PE=1 SV=1	Nhlrc2	Q8BZW8	13.1034	5	78.4	5.54	0.73	0.759	0.93	0.819	0.951	0.612	0.932	0.842	0.91	1.053	1.09121	0.404682
Ezrin OS=Mus musculus OX=10090 GN=Ezr PE=1 SV=3	Ezr	P26040	31.9113	9	69.4	6.1	0.926	0.993	0.804	1.168	1.101	1.373	1.355	0.615	0.794	1.131	1.09124	0.607636
Clathrin light chain B OS=Mus musculus OX=10090 GN=Cltb PE=1 SV=1	Cltb	Q6IRU5	8.73362	2	25.2	4.63	0.261	1.22	1.1	1.36	1.202	0.015	1.313	1.296	1.224	1.401	1.09126	0.79293
26S proteasome non-ATPase regulatory subunit 14 OS=Mus musculus OX=10090 GN=Psmd14 PE=1 SV=2	Psmd14	O35593	42.9032	8	34.6	6.52	1.088	1.387	1.296	1.488	1.245	1.461	1.409	1.202	1.381	1.912	1.09146	0.433973
Tripartite motif-containing protein 72 OS=Mus musculus OX=10090 GN=Trim72 PE=1 SV=1	Trim72	Q1XH17	77.9874	27	52.8	6.42	1.054	1.033	1.008	0.724	1.102	0.971	0.95	1.362	0.958	0.912	1.09191	0.431544
Peptidyl-prolyl cis-trans isomerase D OS=Mus musculus OX=10090 GN=Ppid PE=1 SV=3	Ppid	Q9CR16	28.3784	10	40.7	7.43	1.086	0.99	0.93	1.095	1.102	1.155	1.035	0.831	1.388	1.206	1.09193	0.371606
Enhancer of mRNA-decapping protein 4 OS=Mus musculus OX=10090 GN=Edc4 PE=1 SV=1	Edc4	A0A0R4J1Q0	4.2446	3	150.6	5.68	0.911	0.591	0.956	0.702	0.819	1.017	0.736	1.14	0.972	0.494	1.09241	0.606514
39S ribosomal protein L48, mitochondrial OS=Mus musculus OX=10090 GN=Mrpl48 PE=1 SV=1	Mrpl48	A0A140LHT6	9.73451	1	12.9	5.86	0.195	1.04	0.811	0.738	1.006	0.276	0.01	1.353	0.717	1.2	1.09243	0.838333
Nicotinamide phosphoribosyltransferase OS=Mus musculus OX=10090 GN=Nampt PE=1 SV=1	Nampt	Q99KQ4	62.7291	25	55.4	7.15	1.048	1.012	0.996	0.932	1.19	1.073	1.033	1.008	1.138	1.093	1.09244	0.0469407
SPT16, facilitates chromatin-remodeling subunit OS=Mus musculus OX=10090 GN=Supt16 PE=1 SV=1	Supt16	G3X956	0.95511	1	119.8	5.66	0.939	0.558	1.227	0.922	0.535	1.027	1.493	1.429	0.534	0.958	1.0927	0.731816
Hexokinase 1, isoform CRA_f OS=Mus musculus OX=10090 GN=Hk1 PE=1 SV=1	Hk1	G3UVV4	49.4002	34	101.8	6.67	0.926	0.757	0.892	0.587	0.811	0.682	0.963	0.875	0.983	0.87	1.09298	0.399956
Kininogen-1 OS=Mus musculus OX=10090 GN=Kng1 PE=1 SV=1	Kng1	O08677	32.5265	14	73.1	6.54	1.122	1.062	1.066	1.18	1.075	1.204	1.431	1.075	1.372	1.107	1.09315	0.247701
Gastrin/cholecystokinin type B receptor OS=Mus musculus OX=10090 GN=Cckbr PE=2 SV=1	Cckbr	P56481	1.54525	1	49.1	9.79	14.379	7.049	5.748	1.281	7.379	9.264	12.512	0.151	6.505	10.859	1.09335	0.834952
Trans-L-3-hydroxyproline dehydratase OS=Mus musculus OX=10090 GN=L3hypdh PE=1 SV=1	L3hypdh	Q9CXA2	18.9266	5	37.8	6.7	1.037	0.919	0.905	0.962	1.098	0.972	1.06	1.287	0.876	0.978	1.09356	0.272488
Importin subunit beta-1 OS=Mus musculus OX=10090 GN=Kpnb1 PE=1 SV=2	Kpnb1	P70168	44.9772	24	97.1	4.78	1.068	0.843	1.022	0.802	1.012	0.86	1.064	0.965	0.989	1.237	1.09362	0.31921
Monoglyceride lipase OS=Mus musculus OX=10090 GN=Mgll PE=1 SV=1	Mgll	D3YYS6	50.1511	12	36.6	7.21	0.901	0.75	0.916	0.529	0.99	0.78	0.584	1.037	0.705	0.984	1.09388	0.554177
Ras-related protein Rab-9A OS=Mus musculus OX=10090 GN=Rab9a PE=1 SV=1	Rab9a	Q9R0M6	6.96517	1	22.9	5.66	0.528	0.929	0.868	0.795	1.322	0.028	1.476	0.707	0.781	0.807	1.09423	0.793157
Thioredoxin domain-containing protein 5 OS=Mus musculus OX=10090 GN=Txndc5 PE=1 SV=1	Txndc5	E9PXX7	25.8721	6	38.5	5.39	1.24	1.283	0.936	0.83	0.887	1.292	1.623	0.759	1.524	0.955	1.09427	0.631743
Cytochrome b-5, isoform CRA_a OS=Mus musculus OX=10090 GN=Cyb5a PE=1 SV=1	Cyb5a	G5E850	56.1224	4	11.1	5.3	1.137	1.028	0.728	1.308	0.736	1.468	1.259	1.088	1.132	1.213	1.09434	0.544569
Synaptopodin-2 OS=Mus musculus OX=10090 GN=Synpo2 PE=1 SV=2	Synpo2	Q91YE8	34.3146	22	116.5	7.37	0.889	1.237	0.982	1.213	1.383	1.157	1.206	0.982	1.061	1.304	1.09435	0.346729
Annexin A2 OS=Mus musculus OX=10090 GN=Anxa2 PE=1 SV=2	Anxa2	P07356	70.2065	22	38.7	7.69	1.304	1.015	1.182	0.944	1.04	1.183	1.474	0.929	1.401	1.272	1.09471	0.42257
Prothrombin OS=Mus musculus OX=10090 GN=F2 PE=1 SV=1	F2	P19221	38.3495	19	70.2	6.43	1.154	1.149	1.169	1.114	1.177	1.296	1.6	1.057	1.217	1.184	1.09478	0.286814
Phospholysine phosphohistidine inorganic pyrophosphate phosphatase OS=Mus musculus OX=10090 GN=Lhpp PE=1 SV=1	Lhpp	Q9D7I5	20.3704	3	29.1	5.1	1.467	1.669	1.085	1.068	0.939	1.973	1.252	1.325	1.671	1.53	1.09536	0.577778
Actin-related protein 2/3 complex subunit 3 OS=Mus musculus OX=10090 GN=Arpc3 PE=1 SV=3	Arpc3	Q9JM76	25.2809	4	20.5	8.59	0.927	0.993	1.016	0.622	1.441	0.772	0.919	0.647	1.441	0.628	1.09575	0.688634
Calcium uniporter protein, mitochondrial OS=Mus musculus OX=10090 GN=Mcu PE=1 SV=2	Mcu	Q3UMR5	14.2857	3	39.7	8.56	2.178	1.179	0.747	1.508	1.637	2.393	1.774	1.64	0.857	0.924	1.09587	0.731011
Ankyrin repeat domain 29 OS=Mus musculus OX=10090 GN=Ankrd29 PE=1 SV=1	Ankrd29	D3YVV3	2.91262	1	33.2	8.43	1.664	0.697	0.931	1.378	0.937	0.726	1.105	1.231	2.064	1.614	1.09593	0.720431
Eukaryotic translation initiation factor 3 subunit K OS=Mus musculus OX=10090 GN=Eif3k PE=1 SV=1	Eif3k	Q9DBZ5	32.1101	5	25.1	4.93	0.978	1.064	0.986	0.862	1.238	0.519	1.231	0.894	1.193	1.32	1.09597	0.574026
Multimerin-2 OS=Mus musculus OX=10090 GN=Mmrn2 PE=1 SV=1	Mmrn2	A6H6E2	3.28738	2	105.1	5.57	0.953	0.774	1.651	0.614	0.439	1.136	1.52	1.166	0.696	1.606	1.09603	0.753136
Collagen alpha-6(VI) chain OS=Mus musculus OX=10090 GN=Col6a6 PE=1 SV=2	Col6a6	E9Q6A6	14.6137	21	246.3	6.9	0.552	0.934	0.967	0.995	0.733	0.504	1.365	0.548	1.256	1.264	1.09629	0.711729
FGFR1 oncogene partner 2 homolog OS=Mus musculus OX=10090 GN=Fgfr1op2 PE=1 SV=1	Fgfr1op2	Q9CRA9	3.55731	1	29.4	5.83	0.972	0.672	0.688	0.671	0.962	0.781	1.017	0.727	0.756	0.696	1.09646	0.442139
Gamma-enolase OS=Mus musculus OX=10090 GN=Eno2 PE=1 SV=2	Eno2	P17183	21.4286	1	47.3	5.11	0.691	1.134	0.978	0.893	0.981	0.995	1.24	1.138	0.921	0.804	1.0965	0.431925
Alanine--tRNA ligase, cytoplasmic OS=Mus musculus OX=10090 GN=Aars PE=1 SV=1	Aars	Q8BGQ7	9.71074	7	106.8	5.67	3.696	2.439	1.442	2.373	0.431	0.727	1.09	4.75	5.698	3.67	1.09655	0.848197
Mannose-6-phosphate isomerase OS=Mus musculus OX=10090 GN=Mpi PE=1 SV=1	Mpi	Q924M7	55.5556	16	46.5	5.95	0.901	0.875	1.01	0.795	1.064	0.836	0.872	1.225	0.985	0.909	1.09671	0.320246
Endoplasmin OS=Mus musculus OX=10090 GN=Hsp90b1 PE=1 SV=2	Hsp90b1	P08113	47.2569	33	92.4	4.82	0.912	0.853	0.932	0.817	0.901	0.903	1.193	0.786	1.085	0.917	1.09751	0.304549
Beta-taxilin OS=Mus musculus OX=10090 GN=Txlnb PE=1 SV=2	Txlnb	Q8VBT1	33.2847	15	77.2	5.01	0.974	1.05	0.918	0.876	0.828	0.948	1.042	0.856	1.365	1.247	1.09761	0.439954
ADP-ribosylation factor GTPase-activating protein 2 OS=Mus musculus OX=10090 GN=Arfgap2 PE=1 SV=1	Arfgap2	Q99K28	7.30769	3	56.6	8.18	0.903	0.658	0.821	0.549	1.021	1.098	0.871	0.544	0.411	0.883	1.09815	0.64833
Ubiquitin-40S ribosomal protein S27a OS=Mus musculus OX=10090 GN=Rps27a PE=1 SV=2	Rps27a	P62983	50.641	7	17.9	9.64	0.816	0.879	0.965	1.015	0.874	0.931	1.116	0.907	1.248	0.978	1.09823	0.300767
Calpain small subunit 1 OS=Mus musculus OX=10090 GN=Capns1 PE=1 SV=1	Capns1	O88456	37.5465	6	28.4	5.63	1.002	1.204	1.056	1.046	1.097	1.289	1.233	0.93	1.322	1.226	1.09827	0.233477
AP-1 complex subunit mu-1 OS=Mus musculus OX=10090 GN=Ap1m1 PE=1 SV=3	Ap1m1	P35585	2.83688	1	48.5	7.3	0.788	0.792	0.448	0.777	0.875	0.915	1.005	0.296	0.855	0.675	1.09828	0.651298
Prostaglandin E synthase 3 OS=Mus musculus OX=10090 GN=Ptges3 PE=1 SV=1	Ptges3	D3Z7C6	34.6154	4	15	4.79	1.323	1.239	1.194	1.248	1.225	1.409	1.517	1.157	1.51	1.427	1.09845	0.159162
Plectin OS=Mus musculus OX=10090 GN=Plec PE=1 SV=3	Plec	Q9QXS1	47.815	189	533.9	5.96	1.07	0.93	0.882	0.855	1.103	1.009	1.103	0.887	1.029	1.029	1.09892	0.133872
Glycerol-3-phosphate phosphatase OS=Mus musculus OX=10090 GN=Pgp PE=1 SV=1	Pgp	Q8CHP8	54.2056	11	34.5	5.35	0.993	1.33	1.255	1.228	1.548	1.129	1.381	1.506	1.047	1.312	1.09904	0.340684
MAP kinase-activated protein kinase 2 OS=Mus musculus OX=10090 GN=Mapkapk2 PE=1 SV=2	Mapkapk2	P49138	10.1036	3	44	8.57	0.976	1.164	1.071	0.605	0.776	0.515	1.341	1.264	1.313	1.082	1.09906	0.643602
26S proteasome non-ATPase regulatory subunit 2 OS=Mus musculus OX=10090 GN=Psmd2 PE=1 SV=1	Psmd2	Q8VDM4	38.5463	24	100.1	5.17	1.066	0.981	1.17	0.774	1.12	0.94	1.128	1.088	1.176	1.129	1.09931	0.242138
Paraplegin OS=Mus musculus OX=10090 GN=Spg7 PE=1 SV=1	Spg7	D3YZN4	20.5621	8	75	7.4	1.488	0.722	1.348	1.103	1.613	1.174	1.122	0.974	1.485	1.323	1.10005	0.535461
Complement factor I OS=Mus musculus OX=10090 GN=Cfi PE=1 SV=3	Cfi	Q61129	13.267	5	67.2	7.46	0.796	0.548	1.377	1.24	0.765	1.265	0.794	0.781	2.011	0.921	1.10023	0.743012
Filamin-B OS=Mus musculus OX=10090 GN=Flnb PE=1 SV=3	Flnb	Q80X90	20.0615	29	277.7	5.71	0.879	0.908	1.188	0.623	1.083	0.962	1.137	0.894	0.898	0.964	1.10024	0.413243
Translationally-controlled tumor protein OS=Mus musculus OX=10090 GN=Tpt1 PE=1 SV=1	Tpt1	P63028	61.6279	8	19.4	4.86	1.037	1.424	1.107	1.263	1.245	1.252	1.487	1.319	1.228	1.445	1.10067	0.207368
Rab GDP dissociation inhibitor alpha OS=Mus musculus OX=10090 GN=Gdi1 PE=1 SV=3	Gdi1	P50396	57.047	14	50.5	5.08	1.071	0.988	1.047	1.145	1.393	0.864	1.347	0.878	1.279	1.263	1.10154	0.407919
Glycogen phosphorylase, brain form OS=Mus musculus OX=10090 GN=Pygb PE=1 SV=3	Pygb	Q8CI94	66.0735	38	96.7	6.73	0.954	0.695	0.947	0.572	0.973	0.759	0.912	0.769	0.888	0.934	1.10164	0.385021
Mitochondrial Rho GTPase 2 OS=Mus musculus OX=10090 GN=Rhot2 PE=1 SV=1	Rhot2	Q8JZN7	8.06452	3	69	6	0.986	0.74	0.808	0.829	0.974	0.934	0.989	0.899	0.771	0.992	1.10199	0.187307
Flotillin-2 OS=Mus musculus OX=10090 GN=Flot2 PE=1 SV=2	Flot2	Q60634	31.7757	10	47	5.2	0.755	0.495	0.914	0.568	0.642	0.679	0.673	0.721	1.04	0.761	1.102	0.528583
Glycogen synthase kinase-3 beta OS=Mus musculus OX=10090 GN=Gsk3b PE=1 SV=1	Gsk3b	E9QAQ5	29.3303	5	48	8.78	1.623	1.016	1.743	1.075	1.271	1.364	1.37	1.2	1.419	2.399	1.10232	0.620162
Whirlin OS=Mus musculus OX=10090 GN=Whrn PE=1 SV=3	Whrn	Q80VW5	0.762527	1	98	8.22	1.107	0.967	1.054	1.002	1.074	1.033	1.071	1.163	1.255	1.234	1.1025	0.0819291
DnaJ homolog subfamily A member 4 OS=Mus musculus OX=10090 GN=Dnaja4 PE=1 SV=1	Dnaja4	Q9JMC3	40.0504	10	44.9	7.58	1.07	0.947	0.93	0.815	1.043	0.845	1.158	1.023	1.247	0.909	1.10314	0.296575
Hydroxyacylglutathione hydrolase, mitochondrial OS=Mus musculus OX=10090 GN=Hagh PE=1 SV=2	Hagh	Q99KB8	30.4207	7	34.1	7.75	1.06	0.973	0.848	1.133	0.967	1.268	0.634	1.344	1.284	1.145	1.10314	0.495434
Tubulin alpha-1A chain OS=Mus musculus OX=10090 GN=Tuba1a PE=1 SV=1	Tuba1a	P68369	90.9091	2	50.1	5.06	1.004	0.876	0.984	0.799	0.954	1.029	1.186	0.958	1.045	0.89	1.10329	0.182121
Endoplasmic reticulum resident protein 44 OS=Mus musculus OX=10090 GN=Erp44 PE=1 SV=1	Erp44	Q9D1Q6	24.8768	6	46.8	5.27	0.994	1.027	0.972	1.127	0.964	1.023	1.557	0.862	1.43	0.984	1.10356	0.490464
WD repeat-containing protein 61 OS=Mus musculus OX=10090 GN=Wdr61 PE=1 SV=1	Wdr61	Q8BVQ0	16.129	2	30.9	5.35	1.63	0.679	0.064	0.821	0.035	0.367	1.687	1.208	1.322	0.669	1.10374	0.844793
Adapter molecule crk OS=Mus musculus OX=10090 GN=Crk PE=1 SV=1	Crk	Q64010	35.8553	8	33.8	5.55	1.538	1.341	0.287	1.518	1.639	1.226	1.388	1.215	1.023	1.265	1.1039	0.649876
Methylmalonic aciduria type A homolog, mitochondrial OS=Mus musculus OX=10090 GN=Mmaa PE=1 SV=1	Mmaa	Q8C7H1	33.012	11	45.9	9.32	1.044	0.771	1.003	1.335	1.114	0.934	1.281	1.413	1.132	1.004	1.1041	0.424404
Ubiquitin associated protein 2-like, isoform CRA_g OS=Mus musculus OX=10090 GN=Ubap2l PE=1 SV=1	Ubap2l	A0A0G2JDV6	7.77882	6	112.4	6.6	0.523	1.011	1.126	1.129	0.981	0.972	1.036	1.062	1.133	1.093	1.10443	0.427477
E3 ubiquitin-protein ligase RBX1 OS=Mus musculus OX=10090 GN=Rbx1 PE=1 SV=1	Rbx1	P62878	25	2	12.3	6.96	0.951	0.633	0.603	0.644	0.796	0.606	0.79	0.808	0.854	0.836	1.10444	0.376791
Tumor protein D54 OS=Mus musculus OX=10090 GN=Tpd52l2 PE=1 SV=1	Tpd52l2	A2AUD5	43.2314	9	25.1	6.55	1.131	1.355	1.102	1.454	1.205	1.416	1.688	0.965	1.66	1.419	1.10446	0.422729
COP9 signalosome complex subunit 8 OS=Mus musculus OX=10090 GN=Cops8 PE=1 SV=1	Cops8	Q8VBV7	30.1435	4	23.2	5.2	1.188	1.137	0.994	1.316	1.219	1.284	1.431	1.177	1.337	1.231	1.10449	0.125177
Myosin-binding protein C, cardiac-type OS=Mus musculus OX=10090 GN=Mybpc3 PE=1 SV=1	Mybpc3	E9Q9T8	80.0313	89	141.2	6.6	0.977	0.89	0.938	0.829	1.033	0.939	0.963	1.018	1.005	1.063	1.10457	0.0244466
Nuclear protein localization protein 4 homolog OS=Mus musculus OX=10090 GN=Nploc4 PE=1 SV=3	Nploc4	P60670	12.5	5	68	6.46	0.991	1.043	1.026	0.832	1.313	0.721	1.227	0.773	1.227	1.188	1.10466	0.47837
Protein-glutamine gamma-glutamyltransferase 2 OS=Mus musculus OX=10090 GN=Tgm2 PE=1 SV=4	Tgm2	P21981	59.1837	29	77	5.1	1.065	0.91	1.112	0.966	1.035	0.952	1.169	1.191	1.184	1.186	1.10486	0.131182
Sodium/calcium exchanger 1 OS=Mus musculus OX=10090 GN=Slc8a1 PE=1 SV=1	Slc8a1	A0A3Q4EBU5	28.0851	20	104.5	4.93	0.895	1.198	1.261	1.069	1.306	0.834	1.178	1.128	1.468	1.418	1.10513	0.411515
Plexin-D1 OS=Mus musculus OX=10090 GN=Plxnd1 PE=1 SV=1	Plxnd1	Q3UH93	0.883117	1	211.5	7.11	1.002	1.064	0.84	0.79	0.679	0.975	1.233	0.969	1.355	0.916	1.10516	0.486114
ATPase Asna1 OS=Mus musculus OX=10090 GN=Asna1 PE=1 SV=2	Asna1	O54984	41.3793	8	38.8	4.91	0.903	0.924	0.84	0.741	0.934	0.892	0.628	1.036	1.257	0.903	1.10524	0.437315
Hypoxia up-regulated protein 1 OS=Mus musculus OX=10090 GN=Hyou1 PE=1 SV=1	Hyou1	Q9JKR6	19.8198	11	111.1	5.19	1.408	1.221	1.22	1.114	1.099	1.138	1.61	1.254	1.48	1.65	1.10565	0.349165
Bifunctional glutamate/proline--tRNA ligase OS=Mus musculus OX=10090 GN=Eprs PE=1 SV=4	Eprs	Q8CGC7	33.2011	33	170	7.66	0.96	0.905	1.211	0.755	1.056	1.094	1.114	0.925	1.033	1.133	1.10589	0.263275
Protein DEK OS=Mus musculus OX=10090 GN=Dek PE=1 SV=1	Dek	Q7TNV0	12.3684	4	43.1	6.86	1.659	0.92	1.6	1.704	0.588	1.28	1.767	2.062	2.724	1.339	1.10601	0.708338
Laminin subunit gamma-1 OS=Mus musculus OX=10090 GN=Lamc1 PE=1 SV=1	Lamc1	F8VQJ3	44.804	55	177.1	5.19	1.13	0.984	1.091	1.139	1.241	1.217	1.346	0.97	1.279	1.155	1.1062	0.148003
CCA tRNA nucleotidyltransferase 1, mitochondrial OS=Mus musculus OX=10090 GN=Trnt1 PE=1 SV=1	Trnt1	Q8K1J6	16.8203	5	49.9	8.56	3.108	3.18	2.79	3.198	2.629	3.936	5.386	2.236	3.293	2.897	1.1066	0.590816
Protein Mpv17 OS=Mus musculus OX=10090 GN=Mpv17 PE=1 SV=1	Mpv17	F8WHT5	20	2	18.5	8.19	1.054	0.644	0.599	0.709	0.926	0.808	0.755	0.745	0.708	1.048	1.10668	0.46849
Heparin cofactor 2 OS=Mus musculus OX=10090 GN=Serpind1 PE=1 SV=1	Serpind1	P49182	11.0879	5	54.5	7.34	4.109	2.695	1.871	1.105	2.124	2.258	4.398	3.045	2.608	1.803	1.10675	0.717377
Protein kinase C and casein kinase substrate in neurons protein 2 OS=Mus musculus OX=10090 GN=Pacsin2 PE=1 SV=1	Pacsin2	Q9WVE8	38.2716	16	55.8	5.2	1.174	1.049	0.958	1.039	1.186	1.064	1.25	1.171	1.067	1.272	1.10742	0.0827376
Mitochondrial import receptor subunit TOM20 homolog OS=Mus musculus OX=10090 GN=Tomm20 PE=1 SV=1	Tomm20	Q9DCC8	39.3103	2	16.3	8.6	0.694	0.298	1.512	0.702	0.823	1.078	0.82	0.755	0.854	0.998	1.10792	0.692746
Deubiquitinase OTUD6B OS=Mus musculus OX=10090 GN=Otud6b PE=1 SV=1	Otud6b	Q8K2H2	30.2721	5	33.7	5.53	0.388	0.809	1.119	1.103	0.919	1.019	0.963	0.754	1.146	0.884	1.10851	0.556412
Clathrin light chain OS=Mus musculus OX=10090 GN=Clta PE=1 SV=1	Clta	Q6PFA2	19.7248	4	23.6	4.5	0.859	1.172	0.929	1.222	1.231	0.778	1.478	0.98	0.998	1.491	1.10888	0.507026
D-aminoacyl-tRNA deacylase 1 OS=Mus musculus OX=10090 GN=Dtd1 PE=1 SV=2	Dtd1	Q9DD18	27.7512	3	23.4	7.87	2.214	0.858	1.308	1.193	1.85	1.367	1.901	1.095	1.43	1.628	1.10904	0.599375
COP9 signalosome complex subunit 6 OS=Mus musculus OX=10090 GN=Cops6 PE=1 SV=1	Cops6	O88545	35.1852	8	35.9	5.73	0.923	1.368	1.185	0.72	1.122	1.181	1.328	1.106	1.199	1.05	1.10995	0.376191
Mitofusin-1 OS=Mus musculus OX=10090 GN=Mfn1 PE=1 SV=3	Mfn1	Q811U4	27.9352	14	83.7	6.51	1.104	0.78	1.054	0.744	1.018	0.793	1.153	1.069	1.134	0.968	1.11081	0.334805
Bifunctional purine biosynthesis protein PURH OS=Mus musculus OX=10090 GN=Atic PE=1 SV=2	Atic	Q9CWJ9	54.0541	21	64.2	6.76	1.047	0.863	1.053	1.052	1.055	1.006	1.126	1.246	1.252	1.007	1.11117	0.141082
60S acidic ribosomal protein P0 OS=Mus musculus OX=10090 GN=Rplp0 PE=1 SV=3	Rplp0	P14869	45.4259	10	34.2	6.25	1.042	0.917	0.927	0.793	1.064	0.941	1.087	1.003	1.108	0.929	1.11117	0.104846
Phosphatidylglycerophosphatase and protein-tyrosine phosphatase 1 OS=Mus musculus OX=10090 GN=Ptpmt1 PE=1 SV=1	Ptpmt1	Q66GT5	13.4715	2	21.9	9.72	0.951	0.869	1.428	0.395	1.444	0.484	0.983	1.298	0.657	1.206	1.11117	0.701722
Proteasome subunit beta type-1 OS=Mus musculus OX=10090 GN=Psmb1 PE=1 SV=1	Psmb1	O09061	50.4167	8	26.4	7.81	0.873	0.848	0.962	0.814	0.983	0.946	0.757	0.827	1.289	1.027	1.11124	0.349081
S-formylglutathione hydrolase OS=Mus musculus OX=10090 GN=Esd PE=1 SV=1	Esd	Q9R0P3	85.461	15	31.3	7.12	0.942	1.028	1.076	0.834	1.183	0.961	1.073	1.032	1.166	1.058	1.1122	0.106722
60S ribosomal protein L17 OS=Mus musculus OX=10090 GN=Rpl17 PE=1 SV=3	Rpl17	Q9CPR4	37.5	6	21.4	10.18	1.023	0.994	1.165	0.973	1.086	1.068	1.454	1.003	1.196	1.125	1.11223	0.223574
Calcium/calmodulin-dependent protein kinase type II subunit gamma OS=Mus musculus OX=10090 GN=Camk2g PE=1 SV=1	Camk2g	Q923T9	20.983	5	59.6	7.58	0.779	0.756	0.878	0.64	0.655	1.011	0.733	0.884	0.745	1.066	1.11235	0.382191
26S proteasome regulatory subunit 4 OS=Mus musculus OX=10090 GN=Psmc1 PE=1 SV=1	Psmc1	P62192	41.8182	12	49.2	6.21	1.032	1.039	0.99	1.117	1.037	0.99	1.159	1.128	1.433	1.227	1.11281	0.193749
Dipeptidyl peptidase 1 OS=Mus musculus OX=10090 GN=Ctsc PE=1 SV=1	Ctsc	P97821	4.11255	1	52.3	6.89	1.112	1.041	1.732	0.658	1.06	1.2	1.336	1.233	1.346	1.411	1.11321	0.511774
Type 2 phosphatidylinositol 4,5-bisphosphate 4-phosphatase OS=Mus musculus OX=10090 GN=Pip4p2 PE=1 SV=1	Pip4p2	Q9CZX7	10.1167	1	28	8.68	1.627	0.716	1.108	1.385	1.884	1.524	1.76	0.778	0.475	1.658	1.11373	0.690584
Transitional endoplasmic reticulum ATPase OS=Mus musculus OX=10090 GN=Vcp PE=1 SV=4	Vcp	Q01853	69.727	45	89.3	5.26	1.011	1.001	0.989	0.852	1.038	1.074	1.133	0.934	1.159	1.1	1.11394	0.0616151
Kinectin OS=Mus musculus OX=10090 GN=Ktn1 PE=1 SV=1	Ktn1	A0A087WQ25	28.1102	25	145.8	6	0.854	0.908	1.004	0.816	1.159	0.903	0.907	0.867	1.062	1.088	1.11409	0.179365
Inter-alpha-trypsin inhibitor heavy chain H1 OS=Mus musculus OX=10090 GN=Itih1 PE=1 SV=1	Itih1	F8WJ05	26.7838	13	101.6	6.96	1.373	1.369	0.964	1.253	1.176	1.636	1.674	0.809	1.703	1.292	1.11447	0.491012
Annexin A4 OS=Mus musculus OX=10090 GN=Anxa4 PE=1 SV=4	Anxa4	P97429	39.185	9	35.9	5.57	1.357	1.132	1.069	1.115	1.079	1.337	1.452	1.102	1.622	1.22	1.11449	0.293885
Protein transport protein SEC23 OS=Mus musculus OX=10090 GN=Sec23a PE=1 SV=1	Sec23a	E9Q1S3	28.8043	13	82.9	7.46	0.794	0.851	1.04	0.791	0.867	0.84	1.086	0.858	1.27	0.89	1.1145	0.347889
MCG12127, isoform CRA_e OS=Mus musculus OX=10090 GN=Lsm7 PE=1 SV=1	Lsm7	A0A1W2P6N1	10.2564	1	8.8	8.69	0.138	1.574	0.119	1.198	1.097	1.295	1.584	0.289	0.193	0.606	1.11456	0.838412
Nexilin (Fragment) OS=Mus musculus OX=10090 GN=Nexn PE=1 SV=4	Nexn	A0A0G2JDY6	24.0113	1	42.5	6.67	0.689	1.001	0.606	0.88	0.83	0.981	0.861	0.981	0.838	0.819	1.11461	0.292466
Eukaryotic translation initiation factor 3 subunit L OS=Mus musculus OX=10090 GN=Eif3l PE=1 SV=1	Eif3l	Q8QZY1	16.4894	8	66.6	6.44	1.062	1.209	1.79	0.837	1.191	0.87	1.503	1.484	1.519	1.623	1.11474	0.533532
Catenin alpha-1 OS=Mus musculus OX=10090 GN=Ctnna1 PE=1 SV=1	Ctnna1	P26231	67.4393	31	100	6.23	0.957	0.856	1.063	0.731	1.027	0.962	0.964	0.88	1.037	1.162	1.11487	0.200055
Vacuolar protein sorting-associated protein 28 homolog OS=Mus musculus OX=10090 GN=Vps28 PE=1 SV=1	Vps28	Q9D1C8	19.9095	3	25.4	5.54	1.03	0.317	0.71	0.731	1.149	0.789	0.525	0.831	0.512	0.857	1.11502	0.644876
Dynein regulatory complex subunit 2 OS=Mus musculus OX=10090 GN=Ccdc65 PE=1 SV=1	Ccdc65	Q8VHI7	3.44828	1	58.1	6.98	1.018	0.067	2.001	0.093	0.048	0.926	1.078	0.983	1.114	1.17	1.11545	0.833098
Importin-7 OS=Mus musculus OX=10090 GN=Ipo7 PE=1 SV=2	Ipo7	Q9EPL8	13.7765	11	119.4	4.82	0.777	0.793	0.601	0.536	0.727	0.774	0.467	0.857	0.897	0.808	1.11563	0.425252
Transforming growth factor-beta-induced protein ig-h3 OS=Mus musculus OX=10090 GN=Tgfbi PE=1 SV=1	Tgfbi	P82198	9.37042	4	74.6	7.06	1.546	0.93	0.978	0.952	0.709	1.145	1.826	0.72	1.651	1.323	1.11575	0.642837
Cold shock domain-containing protein C2 OS=Mus musculus OX=10090 GN=Csdc2 PE=1 SV=2	Csdc2	Q91YQ3	7.14286	1	16.8	7.55	1.28	1.762	1.244	1.069	1.894	1.28	1.789	1.449	1.203	1.349	1.11597	0.428334
Xin actin-binding repeat-containing protein 1 OS=Mus musculus OX=10090 GN=Xirp1 PE=1 SV=2	Xirp1	O70373	41.7183	2	123.4	5.17	68.143	9.535	18.249	1.323	34.634	74.868	19.021	14.521	10.2	9.619	1.11646	0.875251
Glyceraldehyde-3-phosphate dehydrogenase OS=Mus musculus OX=10090 GN=Gapdh PE=1 SV=1	Gapdh	A0A0A0MQF6	76.8802	22	38.6	8.97	0.955	1.013	1.077	0.865	1.087	1.063	1.117	1.204	1.001	1.077	1.11662	0.049883
Alkylglycerone-phosphate synthase OS=Mus musculus OX=10090 GN=Agps PE=1 SV=1	Agps	A2AL50	2.53353	1	74.3	7.66	1.407	2.066	1.609	0.604	0.362	2.026	1.236	2.117	2.429	1.356	1.1169	0.724558
Peroxiredoxin-1 OS=Mus musculus OX=10090 GN=Prdx1 PE=1 SV=1	Prdx1	P35700	86.4322	15	22.2	8.12	0.944	1.032	1.031	1.101	1.069	1.115	1.241	1.012	1.265	1.181	1.11701	0.0667667
40S ribosomal protein S10 OS=Mus musculus OX=10090 GN=Rps10 PE=1 SV=1	Rps10	P63325	33.3333	6	18.9	10.15	1.036	0.861	1.024	0.737	0.972	0.975	1.129	1.014	1.015	1.027	1.11755	0.128923
Glutamate dehydrogenase 1, mitochondrial OS=Mus musculus OX=10090 GN=Glud1 PE=1 SV=1	Glud1	P26443	53.405	25	61.3	8	0.959	0.946	0.883	0.856	1.04	1.079	1.064	1.041	1.008	0.877	1.11764	0.0346913
7-methylguanosine phosphate-specific 5'-nucleotidase OS=Mus musculus OX=10090 GN=Nt5c3b PE=1 SV=3	Nt5c3b	Q3UFY7	21	5	34.4	6.24	0.993	0.862	0.824	0.924	0.987	1.032	1.014	0.944	1.073	0.991	1.11777	0.0205941
28S ribosomal protein S9, mitochondrial OS=Mus musculus OX=10090 GN=Mrps9 PE=1 SV=3	Mrps9	Q9D7N3	23.5897	7	44.9	8.81	1.09	1.089	1.084	1.273	0.911	1.339	1.641	1.683	0.967	1.065	1.11787	0.471758
Plasminogen activator inhibitor 1 RNA-binding protein OS=Mus musculus OX=10090 GN=Serbp1 PE=1 SV=2	Serbp1	Q9CY58	31.4496	11	44.7	8.54	0.927	1.183	0.875	1.269	1.217	1.135	1.301	0.899	1.691	0.892	1.11816	0.479499
Transcription termination factor 2, mitochondrial OS=Mus musculus OX=10090 GN=Mterf2 PE=1 SV=1	Mterf2	Q8BKY8	30.6494	9	43.4	8.94	0.646	1.017	0.931	0.737	0.789	0.791	1.136	1.301	0.746	0.824	1.11818	0.48804
Lamina-associated polypeptide 2, isoforms beta/delta/epsilon/gamma OS=Mus musculus OX=10090 GN=Tmpo PE=1 SV=4	Tmpo	Q61029	33.8496	9	50.3	9.45	1.812	2.303	1.59	1.127	1.532	1.391	1.922	1.376	1.955	3.284	1.11827	0.639345
Dystrophin OS=Mus musculus OX=10090 GN=Dmd PE=1 SV=3	Dmd	P11531	43.0669	118	425.6	5.94	0.964	0.843	0.989	0.828	1.056	0.956	1.074	0.898	1.041	1.054	1.11829	0.0573435
Gamma-sarcoglycan OS=Mus musculus OX=10090 GN=Sgcg PE=1 SV=2	Sgcg	P82348	28.5223	5	32.1	5.77	0.958	0.708	1.002	0.785	1.067	0.86	1.09	0.836	0.962	0.979	1.11864	0.217416
Cytosolic 5'-nucleotidase 3A OS=Mus musculus OX=10090 GN=Nt5c3a PE=1 SV=4	Nt5c3a	Q9D020	56.4955	15	37.2	6.65	1.112	0.993	1.059	0.971	0.924	1.182	1.36	1.396	1.119	0.96	1.11906	0.268647
Thioredoxin domain-containing protein 12 OS=Mus musculus OX=10090 GN=Txndc12 PE=1 SV=1	Txndc12	Q9CQU0	14.1176	2	19	5.26	1.429	1.36	1.176	1.206	1.15	1.775	1.545	0.966	1.728	1.519	1.11945	0.394381
26S proteasome non-ATPase regulatory subunit 1 OS=Mus musculus OX=10090 GN=Psmd1 PE=1 SV=1	Psmd1	Q3TXS7	36.5163	21	105.7	5.39	1.016	0.958	1.032	0.709	1.03	0.994	1.016	0.944	1.076	1.179	1.11961	0.162395
Armadillo repeat-containing protein 1 OS=Mus musculus OX=10090 GN=Armc1 PE=1 SV=1	Armc1	Q9D7A8	32.6241	6	31.2	5.57	1.771	1.931	1.404	0.937	1.685	1.132	1.959	1.111	2.145	2.117	1.11964	0.559638
Glutathione peroxidase 1 OS=Mus musculus OX=10090 GN=Gpx1 PE=1 SV=2	Gpx1	P11352	46.2687	7	22.3	7.21	1.223	1.521	1.592	1.561	1.293	1.666	1.831	1.459	1.968	1.687	1.11967	0.248715
Vesicle-trafficking protein SEC22b OS=Mus musculus OX=10090 GN=Sec22b PE=1 SV=3	Sec22b	O08547	43.7209	8	24.7	8.51	0.819	0.951	1.001	0.751	0.936	0.959	1.347	0.794	1.361	0.519	1.11982	0.557056
Prefoldin subunit 2 OS=Mus musculus OX=10090 GN=Pfdn2 PE=1 SV=2	Pfdn2	O70591	23.3766	3	16.5	6.58	1.072	1.398	1.184	1.649	1.268	1.502	1.708	1.285	1.527	1.618	1.11987	0.273491
ATP-dependent RNA helicase DDX3X OS=Mus musculus OX=10090 GN=Ddx3x PE=1 SV=3	Ddx3x	Q62167	40.4834	5	73.1	7.18	1.107	0.986	1.721	1.129	1.247	1.083	1.047	1.128	2.063	1.742	1.12078	0.567566
Chemokine (C-X-C motif) ligand 7, isoform CRA_b OS=Mus musculus OX=10090 GN=Ppbp PE=1 SV=1	Ppbp	Q9EQI5	9.73451	1	12.2	8.72	1.64	1.378	0.399	0.45	0.692	1.44	1.349	0.893	0.983	1.145	1.12094	0.697219
Protein phosphatase 1 regulatory subunit 14C OS=Mus musculus OX=10090 GN=Ppp1r14c PE=1 SV=1	Ppp1r14c	Q8R4S0	26.8293	3	17.7	5.27	0.946	1.128	1.113	0.732	1.097	1.126	1.151	1.25	0.953	1.013	1.12103	0.226387
40S ribosomal protein S26 OS=Mus musculus OX=10090 GN=Rps26 PE=1 SV=3	Rps26	P62855	44.3478	4	13	11	1.007	0.844	0.986	0.786	0.949	1.086	1.288	0.818	1.176	0.777	1.12135	0.354475
Isocitrate dehydrogenase [NADP] cytoplasmic OS=Mus musculus OX=10090 GN=Idh1 PE=1 SV=2	Idh1	O88844	50.9662	18	46.6	7.17	0.918	1.064	0.992	1.089	1.24	1.159	1.112	1.126	1.115	1.084	1.12167	0.0174688
55 kDa erythrocyte membrane protein OS=Mus musculus OX=10090 GN=Mpp1 PE=1 SV=1	Mpp1	P70290	9.44206	3	52.2	7.2	1.362	0.624	0.992	1.267	1.055	1.458	1.179	0.981	1.539	0.931	1.12179	0.502791
Heat shock 70 kDa protein 4 OS=Mus musculus OX=10090 GN=Hspa4 PE=1 SV=1	Hspa4	Q3U2G2	60.095	31	94.1	5.21	1.047	0.905	0.968	0.895	1.148	0.924	1.191	0.991	1.019	1.15	1.12241	0.0930445
C-1-tetrahydrofolate synthase, cytoplasmic OS=Mus musculus OX=10090 GN=Mthfd1 PE=1 SV=4	Mthfd1	Q922D8	21.6043	14	101.1	7.14	1.09	1.003	1.017	0.819	0.874	0.904	1.005	1.095	1.493	1.245	1.12259	0.373859
Serine/arginine-rich splicing factor 2 OS=Mus musculus OX=10090 GN=Srsf2 PE=1 SV=4	Srsf2	Q62093	19.0045	3	25.5	11.85	0.847	1.408	1.181	1.297	1.337	1.399	1.132	1.038	1.646	1.418	1.12261	0.351737
Probable ATP-dependent RNA helicase DDX5 OS=Mus musculus OX=10090 GN=Ddx5 PE=1 SV=2	Ddx5	Q61656	25.4072	8	69.2	8.92	1.02	0.916	0.931	0.876	1.176	1.027	1.15	0.759	1.186	1.005	1.12263	0.219838
Ras-related protein Rab-3D OS=Mus musculus OX=10090 GN=Rab3d PE=1 SV=1	Rab3d	P35276	25.5708	2	24.4	4.93	0.834	0.565	0.716	0.35	0.997	0.272	1.001	0.275	1.009	0.599	1.12319	0.716021
Protein TANC2 (Fragment) OS=Mus musculus OX=10090 GN=Tanc2 PE=1 SV=1	Tanc2	A0A140LJD2	5.26316	1	16.4	5.17	1.12	1.107	0.964	1.237	1.106	1.163	1.351	1.378	1.455	1.008	1.12331	0.210198
Chloride intracellular channel protein 1 OS=Mus musculus OX=10090 GN=Clic1 PE=1 SV=3	Clic1	Q9Z1Q5	46.888	7	27	5.17	1.42	1.192	0.979	1.135	1.293	1.221	1.381	1.425	1.149	1.496	1.12357	0.175561
Thioredoxin-related transmembrane protein 1 OS=Mus musculus OX=10090 GN=Tmx1 PE=1 SV=1	Tmx1	Q8VBT0	17.2662	5	31.4	5.29	0.912	0.714	0.959	0.777	1.004	0.743	1.146	0.351	1.122	1.301	1.12374	0.583052
Immunoglobulin kappa variable 5-39 OS=Mus musculus OX=10090 GN=Igkv5-39 PE=1 SV=7	Igkv5-39	A0A075B5M7	31.5789	2	10.3	6.25	1.587	0.331	1.434	3.289	1.027	0.411	0.706	1.221	0.482	7.348	1.12383	0.891632
Perilipin-4 OS=Mus musculus OX=10090 GN=Plin4 PE=4 SV=1	Plin4	A0A571BEC9	60.1499	32	158.6	8.76	1.097	0.985	1.014	1.031	1.202	1.294	1.211	0.738	1.357	1.158	1.1243	0.289994
Purine nucleoside phosphorylase OS=Mus musculus OX=10090 GN=Pnp PE=1 SV=1	Pnp	Q543K9	52.2491	10	32.2	6.16	0.899	1.045	1.205	1.092	0.954	1.175	1.156	1.066	1.637	1.165	1.12442	0.337516
Ogdhl protein OS=Mus musculus OX=10090 GN=Ogdhl PE=1 SV=1	Ogdhl	B2RXT3	53.7624	31	114.5	6.84	1.174	0.93	0.95	0.737	1.197	0.922	1.068	1.524	0.788	0.897	1.12477	0.461809
CD81 antigen OS=Mus musculus OX=10090 GN=Cd81 PE=1 SV=2	Cd81	P35762	27.5424	3	25.8	5.83	0.868	0.82	0.975	0.804	0.92	1.003	0.934	0.923	1.038	1.032	1.12489	0.0315654
Ras-interacting protein 1 OS=Mus musculus OX=10090 GN=Rasip1 PE=1 SV=3	Rasip1	Q3U0S6	8.11655	4	103.5	7.83	1.203	1.047	0.64	0.309	0.537	1.268	0.605	0.729	1.132	1.127	1.12493	0.669844
Carbonic anhydrase 2 OS=Mus musculus OX=10090 GN=Ca2 PE=1 SV=4	Ca2	P00920	68.0769	12	29	7.01	0.979	1.035	1.138	1.309	0.951	1.186	1.54	1.294	1.353	1.214	1.1265	0.255062
Myomesin-1 OS=Mus musculus OX=10090 GN=Myom1 PE=1 SV=2	Myom1	Q62234	74.0852	2	185.3	6.16	1.003	0.928	0.957	0.869	1.132	0.948	1.093	1.025	1.08	1.071	1.12661	0.016834
Signal recognition particle receptor subunit alpha OS=Mus musculus OX=10090 GN=Srpra PE=1 SV=1	Srpra	Q9DBG7	4.24528	2	69.6	8.95	0.457	1.063	2.657	1.402	1.303	1.769	1.712	0.942	1.833	1.87	1.12673	0.679618
60S ribosomal protein L21 OS=Mus musculus OX=10090 GN=Rpl21 PE=1 SV=1	Rpl21	Q9CQM8	21.875	3	18.6	10.49	1.156	1.229	1.55	1.111	1.617	1.253	1.536	1.505	1.174	1.445	1.12697	0.211127
Platelet glycoprotein 4 OS=Mus musculus OX=10090 GN=Cd36 PE=1 SV=2	Cd36	Q08857	33.4746	14	52.7	8.35	1.068	0.781	1.106	0.877	1.158	0.897	1.163	0.946	1.235	1.079	1.127	0.219749
Serine/threonine-protein phosphatase 2A 65 kDa regulatory subunit A alpha isoform OS=Mus musculus OX=10090 GN=Ppp2r1a PE=1 SV=3	Ppp2r1a	Q76MZ3	54.6689	25	65.3	5.11	0.909	0.86	0.96	0.746	0.94	0.921	1.06	0.923	1.044	0.987	1.1271	0.0498805
Synaptopodin 2-like protein OS=Mus musculus OX=10090 GN=Synpo2l PE=1 SV=1	Synpo2l	Q8BWB1	42.1538	22	102.9	9.79	1.021	0.895	0.929	0.993	1.063	1.02	1.232	0.839	1.325	1.01	1.12715	0.21814
Heterogeneous nuclear ribonucleoprotein U OS=Mus musculus OX=10090 GN=Hnrnpu PE=1 SV=1	Hnrnpu	Q8VEK3	28.875	16	87.9	6.24	0.997	0.999	1.01	0.775	1.084	0.958	1.191	0.804	1.159	1.197	1.12722	0.225288
DNA topoisomerase 2-beta OS=Mus musculus OX=10090 GN=Top2b PE=1 SV=2	Top2b	Q64511	1.30273	2	181.8	8.29	0.734	1.366	1.413	0.405	1.002	1.153	1.359	0.668	1.409	1.034	1.12728	0.615551
Galectin-related protein OS=Mus musculus OX=10090 GN=Lgalsl PE=1 SV=1	Lgalsl	Q8VED9	6.39535	1	18.9	5.35	0.284	0.977	0.733	1.047	1.033	0.507	1.239	0.068	1.172	1.124	1.12748	0.733379
Nuclear distribution protein nudE-like 1 OS=Mus musculus OX=10090 GN=Ndel1 PE=1 SV=2	Ndel1	Q9ERR1	3.47826	1	38.3	5.24	1.171	1.377	1.199	1.364	1.056	1.22	1.128	1.916	1.517	1.808	1.12763	0.416612
Moesin OS=Mus musculus OX=10090 GN=Msn PE=1 SV=3	Msn	P26041	64.6447	27	67.7	6.6	1.05	0.918	0.991	0.807	0.963	1.019	1.131	1.008	1.123	1.127	1.12781	0.0637634
Complex I assembly factor ACAD9, mitochondrial OS=Mus musculus OX=10090 GN=Acad9 PE=1 SV=2	Acad9	Q8JZN5	45.76	22	68.7	7.46	0.993	0.762	0.814	0.679	0.896	0.778	1.017	0.941	0.864	0.999	1.12787	0.173686
Desmoplakin OS=Mus musculus OX=10090 GN=Dsp PE=1 SV=1	Dsp	E9Q557	52.0291	128	332.7	6.8	1.028	0.899	0.977	0.807	1.088	0.934	1.075	0.942	1.091	1.149	1.128	0.0782916
RAB11-binding protein RELCH OS=Mus musculus OX=10090 GN=Relch PE=1 SV=2	Relch	E9QM90	0.986842	1	134.5	5.34	1.902	0.487	1.173	0.056	1.752	0.836	0.593	1.733	0.702	0.509	1.12862	0.794544
Glutathione S-transferase Mu 7 OS=Mus musculus OX=10090 GN=Gstm7 PE=1 SV=1	Gstm7	Q80W21	65.1376	5	25.7	6.8	1.12	0.846	1.003	0.848	0.999	0.88	2.06	0.88	0.893	0.75	1.12864	0.642505
Monocarboxylate transporter 1 OS=Mus musculus OX=10090 GN=Slc16a1 PE=1 SV=1	Slc16a1	P53986	19.6755	7	53.2	7.47	0.861	0.733	1.091	0.657	0.987	0.881	0.952	0.798	1.036	1.004	1.12867	0.254968
Non-specific lipid-transfer protein OS=Mus musculus OX=10090 GN=Scp2 PE=1 SV=3	Scp2	P32020	40.585	19	59.1	7.44	1.341	1.559	1.415	1.503	1.81	1.767	1.805	1.749	1.399	1.32	1.12868	0.154685
Dynamin-1-like protein OS=Mus musculus OX=10090 GN=Dnm1l PE=1 SV=2	Dnm1l	Q8K1M6	62.1294	1	82.6	7.05	0.897	0.822	0.947	0.952	1.06	0.885	1.029	0.95	1.211	0.991	1.1288	0.0956091
Leucyl-cystinyl aminopeptidase OS=Mus musculus OX=10090 GN=Lnpep PE=1 SV=1	Lnpep	Q8C129	23.3171	18	117.2	5.96	1.129	0.823	1.133	0.804	0.945	0.873	1.331	0.983	1.426	1.03	1.12934	0.381963
ATP-binding cassette sub-family B member 10, mitochondrial OS=Mus musculus OX=10090 GN=Abcb10 PE=1 SV=1	Abcb10	Q9JI39	15.3846	8	77.1	9.6	0.499	0.641	0.982	0.526	0.462	0.356	0.899	0.919	0.96	0.892	1.12991	0.608951
NK13 OS=Mus musculus OX=10090 GN=Serpinb6b PE=1 SV=2	Serpinb6b	O08804	45.3581	10	42.5	5.26	1.119	1.06	0.946	0.831	0.989	1.003	1.129	1.159	1.051	1.374	1.12993	0.184656
Glutaminase kidney isoform, mitochondrial OS=Mus musculus OX=10090 GN=Gls PE=1 SV=1	Gls	D3Z7P3	20.0297	8	73.9	7.99	2.776	0.666	2.512	1.979	3.384	1.643	2.247	2.116	1.137	2.924	1.13038	0.656212
Serine/threonine-protein phosphatase PP1-alpha catalytic subunit OS=Mus musculus OX=10090 GN=Ppp1ca PE=1 SV=1	Ppp1ca	P62137	55.4545	5	37.5	6.33	0.797	0.658	0.872	0.699	0.847	0.96	1.05	0.575	1.001	0.698	1.13043	0.363653
Leucine-rich PPR motif-containing protein, mitochondrial OS=Mus musculus OX=10090 GN=Lrpprc PE=1 SV=2	Lrpprc	Q6PB66	60.2011	68	156.5	6.83	0.946	0.905	1.042	0.686	1.154	0.816	1.142	1.07	0.994	0.893	1.13048	0.238528
N-acyl-aromatic-L-amino acid amidohydrolase (carboxylate-forming) OS=Mus musculus OX=10090 GN=Acy3 PE=1 SV=1	Acy3	Q91XE4	35.5346	6	35.3	5.5	1.319	1.229	1.038	1.013	1.408	0.658	1.401	1.861	1.361	1.111	1.13068	0.496529
Serine/threonine-protein kinase TNNI3K OS=Mus musculus OX=10090 GN=Tnni3k PE=2 SV=4	Tnni3k	Q5GIG6	20.7434	10	92.5	6.65	0.942	1.02	0.326	0.665	0.872	0.811	0.95	0.239	1.122	1.017	1.13128	0.643942
Probable ATP-dependent RNA helicase DDX17 OS=Mus musculus OX=10090 GN=Ddx17 PE=1 SV=1	Ddx17	Q501J6	20	5	72.4	8.59	2.116	0.656	0.453	1.512	1.165	1.29	1.623	0.926	1.415	1.621	1.13152	0.65466
40S ribosomal protein S27-like OS=Mus musculus OX=10090 GN=Rps27l PE=1 SV=3	Rps27l	Q6ZWY3	22.619	1	9.5	9.45	1.113	0.689	0.574	0.672	0.956	0.735	0.982	1.04	0.802	0.659	1.13167	0.436256
Serpin B6 OS=Mus musculus OX=10090 GN=Serpinb6 PE=1 SV=1	Serpinb6	Q60854	60.8466	17	42.6	5.74	0.852	0.69	0.982	0.849	0.87	0.813	1.221	0.831	1.101	0.892	1.13213	0.285126
Obscurin OS=Mus musculus OX=10090 GN=Obscn PE=1 SV=2	Obscn	E9QQ96	49.0528	5	815.1	5.78	1.091	0.977	1.078	0.919	1.218	1.011	1.313	0.939	1.202	1.222	1.13243	0.131607
Vinculin OS=Mus musculus OX=10090 GN=Vcl PE=1 SV=4	Vcl	Q64727	66.0413	56	116.6	6	1.029	0.964	1.038	0.904	0.983	1.132	1.23	0.896	1.326	1.119	1.13274	0.15825
Spectrin beta chain, non-erythrocytic 1 OS=Mus musculus OX=10090 GN=Sptbn1 PE=1 SV=2	Sptbn1	Q62261	64.9598	111	274.1	5.58	0.975	0.878	0.93	0.823	1.013	0.959	1.14	0.919	1.016	1.08	1.13274	0.0384483
Ras-related protein Rab-5C OS=Mus musculus OX=10090 GN=Rab5c PE=1 SV=2	Rab5c	P35278	43.0556	5	23.4	8.41	1.369	0.615	0.968	0.785	1.092	0.733	1.417	0.73	1.369	1.01	1.13299	0.548812
Phytanoyl-CoA dioxygenase domain-containing protein 1 OS=Mus musculus OX=10090 GN=Phyhd1 PE=1 SV=1	Phyhd1	A0A0R4J137	19.2926	3	34.6	6.21	0.504	2.22	0.887	1.94	2.199	1.932	1.613	1.828	0.143	1.719	1.13301	0.718301
Complement component C9 OS=Mus musculus OX=10090 GN=C9 PE=1 SV=2	C9	P06683	4.37956	2	62	5.78	2.932	2.291	1.667	0.963	3.366	3.86	2.56	0.662	2.126	0.773	1.13307	0.736375
Transthyretin OS=Mus musculus OX=10090 GN=Ttr PE=1 SV=1	Ttr	P07309	58.5034	6	15.8	6.16	1.292	1.275	0.925	1.282	1.209	1.641	1.679	1.387	1.326	0.872	1.13308	0.37109
Myosin regulatory light chain 12B OS=Mus musculus OX=10090 GN=Myl12b PE=1 SV=2	Myl12b	Q3THE2	56.9767	1	19.8	4.84	1.439	1.527	1.114	1.14	1.175	2.34	1.407	1.003	1.589	1.361	1.13346	0.509571
Small nuclear ribonucleoprotein-associated protein B OS=Mus musculus OX=10090 GN=Snrpb PE=1 SV=1	Snrpb	P27048	6.49351	2	23.6	10.9	1.223	0.99	1.509	1.065	1.217	1.402	1.75	1.002	1.654	1.114	1.13349	0.395419
Protein disulfide-isomerase OS=Mus musculus OX=10090 GN=P4hb PE=1 SV=2	P4hb	P09103	53.6346	21	57	4.88	1.132	1.127	1.144	1.066	1.062	1.376	1.419	1.128	1.466	1.148	1.13359	0.133897
14-3-3 protein beta/alpha OS=Mus musculus OX=10090 GN=Ywhab PE=1 SV=3	Ywhab	Q9CQV8	65.0407	9	28.1	4.83	1.214	1.109	1.238	1.101	1.388	1.44	1.582	0.788	1.375	1.356	1.13385	0.30554
Mitochondrial import receptor subunit TOM70 OS=Mus musculus OX=10090 GN=Tomm70 PE=1 SV=2	Tomm70	Q9CZW5	21.6039	9	67.5	7.53	1.053	0.741	1.055	0.774	1.1	1.022	1.051	1.037	0.964	0.988	1.13387	0.131415
14-3-3 protein zeta/delta OS=Mus musculus OX=10090 GN=Ywhaz PE=1 SV=1	Ywhaz	P63101	69.7959	14	27.8	4.79	1	1.015	1	0.965	0.985	1.173	1.289	0.999	1.223	1.103	1.13434	0.0664017
COP9 signalosome complex subunit 4 OS=Mus musculus OX=10090 GN=Cops4 PE=1 SV=1	Cops4	O88544	38.4236	11	46.3	5.83	1.025	1.053	1.137	0.904	1.086	0.968	1.207	1.083	1.414	1.251	1.13442	0.156893
Septin 7 OS=Mus musculus OX=10090 GN=Sept7 PE=1 SV=2	Sept7	E9Q1G8	23.1121	6	50.6	8.57	1.257	0.941	0.831	0.765	0.942	1.249	1.166	0.542	1.144	1.413	1.13442	0.492007
Alpha-aminoadipic semialdehyde dehydrogenase OS=Mus musculus OX=10090 GN=Aldh7a1 PE=1 SV=4	Aldh7a1	Q9DBF1	35.2505	12	58.8	7.47	1.12	0.954	0.884	0.766	1.009	1.063	1.204	0.901	1.098	1.062	1.13444	0.145496
Threonine--tRNA ligase 2, cytoplasmic OS=Mus musculus OX=10090 GN=Tarsl2 PE=1 SV=1	Tarsl2	Q8BLY2	3.79747	3	91.3	7.53	0.959	0.945	0.269	0.849	0.534	1.263	1.394	0.4	0.477	1.075	1.13457	0.704165
COP9 signalosome complex subunit 1 OS=Mus musculus OX=10090 GN=Gps1 PE=1 SV=1	Gps1	Q99LD4	26.5393	8	53.4	6.84	0.956	0.824	0.96	0.574	0.952	0.937	0.879	1.067	0.738	1.067	1.13458	0.276821
Histone-lysine N-methyltransferase Smyd1 OS=Mus musculus OX=10090 GN=Smyd1 PE=1 SV=3	Smyd1	P97443	68.7755	24	56.5	6.92	0.927	0.877	1.088	0.857	1.015	1	1.17	0.973	1.098	1.125	1.1347	0.0598924
Malate dehydrogenase, cytoplasmic OS=Mus musculus OX=10090 GN=Mdh1 PE=1 SV=3	Mdh1	P14152	66.7665	18	36.5	6.58	0.912	0.887	0.952	0.88	0.948	0.893	1.061	0.974	1.149	1.156	1.13486	0.0647341
Protein S100 OS=Mus musculus OX=10090 GN=S100a1 PE=1 SV=1	S100a1	Q91V77	63.8298	6	10.5	4.59	0.818	0.925	0.763	1.021	0.826	0.831	0.95	0.991	1.136	1.271	1.13505	0.268744
MCG14259, isoform CRA_b OS=Mus musculus OX=10090 GN=U2af1 PE=1 SV=1	U2af1	G3UW94	15.4812	2	27.8	8.68	0.94	1.061	0.366	0.033	0.302	0.153	0.714	1.368	1.011	0.539	1.13528	0.793635
Heterogeneous nuclear ribonucleoprotein Q OS=Mus musculus OX=10090 GN=Syncrip PE=1 SV=1	Syncrip	G3UZI2	32.6376	11	58.7	7.56	0.914	1.077	0.996	0.912	1.07	1.057	1.123	1.06	1.232	1.098	1.13533	0.0208408
Myosin-6 OS=Mus musculus OX=10090 GN=Myh6 PE=1 SV=2	Myh6	Q02566	73.6326	86	223.4	5.73	0.977	0.862	0.92	0.841	1.021	0.913	1.046	1.013	1.066	1.072	1.13537	0.0130487
Succinate dehydrogenase assembly factor 1, mitochondrial OS=Mus musculus OX=10090 GN=Sdhaf1 PE=1 SV=1	Sdhaf1	Q3U276	12.7119	1	13.1	11.24	1.362	2.667	2.325	0.697	2.71	1.867	1.479	1.891	1.415	2.654	1.1361	0.613626
Calnexin OS=Mus musculus OX=10090 GN=Canx PE=1 SV=1	Canx	P35564	42.3012	21	67.2	4.64	1.009	0.831	0.878	0.697	0.94	0.856	1.071	0.694	1.234	1.025	1.13616	0.311947
General vesicular transport factor p115 OS=Mus musculus OX=10090 GN=Uso1 PE=1 SV=2	Uso1	Q9Z1Z0	11.7831	7	106.9	4.93	0.697	0.813	0.916	0.48	0.761	0.824	0.728	0.312	0.95	1.378	1.13627	0.618922
Alpha-1-antitrypsin 1-2 OS=Mus musculus OX=10090 GN=Serpina1b PE=1 SV=2	Serpina1b	P22599	56.6586	7	45.9	5.54	1.018	1.231	1.273	1.35	1.035	1.379	1.743	1.42	1.422	1.305	1.13629	0.234673
Myocardial zonula adherens protein OS=Mus musculus OX=10090 GN=Myzap PE=1 SV=1	Myzap	Q3UIJ9	21.4592	8	53.9	6.51	1.033	1.311	0.962	1.205	1.08	1.289	1.204	1.338	1.291	1.487	1.13633	0.13905
Capping protein (Actin filament), gelsolin-like OS=Mus musculus OX=10090 GN=Capg PE=1 SV=1	Capg	Q99LB4	27.5072	6	38.7	6.95	1.07	1.247	1.002	1.454	1.104	1.737	1.222	1.396	1.505	1.172	1.13639	0.296041
Zinc finger with KRAB and SCAN domains 8 OS=Mus musculus OX=10090 GN=Zkscan8 PE=1 SV=1	Zkscan8	Q8BSL0	1.53061	1	66.6	8.07	1.046	0.927	0.897	0.915	1.126	1.028	1.222	1.107	0.943	1.026	1.13642	0.0512414
Protein CDV3 OS=Mus musculus OX=10090 GN=Cdv3 PE=1 SV=2	Cdv3	Q4VAA2	25.2669	4	29.7	6.1	0.87	1.079	0.703	1.176	0.928	1.149	1.2	1.032	1.136	1.082	1.13671	0.216189
Cytosolic non-specific dipeptidase OS=Mus musculus OX=10090 GN=Cndp2 PE=1 SV=1	Cndp2	Q9D1A2	42.1053	13	52.7	5.66	1.007	0.978	1.01	0.925	1.157	1.061	1.023	0.955	1.413	1.077	1.13707	0.146041
Phosphoribosyl pyrophosphate synthetase 1-like 3 OS=Mus musculus OX=10090 GN=Prps1l3 PE=3 SV=1	Prps1l3	G3UXL2	21.6981	5	34.8	6.98	0.906	0.906	0.951	1.016	0.301	1.464	1.205	0.991	1.427	1.061	1.13769	0.565968
Cell division control protein 42 homolog OS=Mus musculus OX=10090 GN=Cdc42 PE=1 SV=2	Cdc42	P60766	41.3613	5	21.2	6.55	1.074	0.945	1.226	0.761	0.963	1.12	1.183	1.067	1.091	1.414	1.13796	0.245232
Acetyl-CoA carboxylase 2 OS=Mus musculus OX=10090 GN=Acacb PE=1 SV=1	Acacb	E9Q4Z2	11.683	20	275.6	6.32	1.226	0.775	1.014	0.947	1.312	1.11	0.941	1.167	1.067	1.167	1.13815	0.195584
Titin OS=Mus musculus OX=10090 GN=Ttn PE=1 SV=1	Ttn	A2ASS6	58.592	51	3904.1	6.2	0.967	0.878	0.945	0.822	1.067	0.929	1.045	1.023	1.047	1.057	1.13843	0.00929931
DnaJ (Hsp40) homolog, subfamily C, member 19, isoform CRA_c OS=Mus musculus OX=10090 GN=Dnajc19 PE=1 SV=1	Dnajc19	G3X8S1	27.3885	3	17	9.63	0.942	1.093	0.678	0.858	1.06	0.998	1.052	0.969	1.14	0.879	1.13843	0.171173
Galactokinase OS=Mus musculus OX=10090 GN=Galk1 PE=1 SV=2	Galk1	Q9R0N0	29.5918	8	42.3	5.26	1.067	1.258	1.175	0.989	1.371	1.296	1.103	1.181	1.403	1.313	1.13864	0.0715987
Glycogen [starch] synthase, muscle OS=Mus musculus OX=10090 GN=Gys1 PE=1 SV=2	Gys1	Q9Z1E4	39.7019	22	83.9	6.11	1.15	0.86	0.988	0.795	1.129	0.965	0.995	1.196	1.087	1.108	1.13894	0.120935
Myomesin 2 OS=Mus musculus OX=10090 GN=Myom2 PE=1 SV=1	Myom2	Q14BI5	82.7751	106	164.6	5.77	1.003	0.884	0.98	0.785	1.059	0.91	1.041	1.076	1.062	1.093	1.13928	0.0398453
RNA-binding protein 3 OS=Mus musculus OX=10090 GN=Rbm3 PE=1 SV=1	Rbm3	Q8BG13	32.4675	2	16.8	8.38	1.834	2.032	2.063	2.042	1.853	2.704	2.34	1.917	2.467	2.348	1.13988	0.14459
Membrane-associated progesterone receptor component 2 OS=Mus musculus OX=10090 GN=Pgrmc2 PE=1 SV=2	Pgrmc2	Q80UU9	10.1382	2	23.3	5.15	1.495	0.232	2.452	1.28	1.84	1.715	1.109	1.473	2.071	1.131	1.1405	0.653492
Ras-related protein R-Ras OS=Mus musculus OX=10090 GN=Rras PE=1 SV=1	Rras	P10833	36.2385	5	23.7	6.79	0.98	0.838	0.788	0.75	0.365	1.162	1.16	0.684	1.244	1.128	1.14084	0.538763
Heterochromatin protein 1-binding protein 3 OS=Mus musculus OX=10090 GN=Hp1bp3 PE=1 SV=1	Hp1bp3	Q3TEA8	20.9386	9	60.8	9.7	1.088	0.607	0.694	0.827	1.035	0.932	0.694	0.651	0.968	1.225	1.14117	0.433761
GTP-binding nuclear protein Ran OS=Mus musculus OX=10090 GN=Ran PE=1 SV=3	Ran	P62827	63.8889	8	24.4	7.49	0.904	1.011	1.034	1.06	1.087	1.1	1.289	0.995	1.226	1.168	1.1416	0.0463903
Protein S100-A11 OS=Mus musculus OX=10090 GN=S100a11 PE=1 SV=1	S100a11	P50543	23.4694	2	11.1	5.45	1.133	1.171	0.929	0.909	0.888	1.431	1.24	0.862	1.313	1.36	1.1418	0.313756
Mitochondrial-processing peptidase subunit alpha OS=Mus musculus OX=10090 GN=Pmpca PE=1 SV=1	Pmpca	Q9DC61	36.6412	15	58.2	6.83	0.941	0.733	0.881	0.738	0.934	0.851	1.079	0.965	0.929	0.882	1.14182	0.0777979
Pyrroline-5-carboxylate reductase 3 OS=Mus musculus OX=10090 GN=Pycr3 PE=1 SV=2	Pycr3	Q9DCC4	15.6934	3	28.7	7.27	0.719	0.644	1.023	0.964	0.97	0.934	1.667	0.712	1.335	0.12	1.14189	0.682935
Proliferation-associated protein 2G4 OS=Mus musculus OX=10090 GN=Pa2g4 PE=1 SV=3	Pa2g4	P50580	40.8629	13	43.7	6.86	1.005	0.912	1.045	1.087	1.366	1.306	1.136	0.878	1.253	0.998	1.14218	0.191556
Elongation factor 1-alpha 2 OS=Mus musculus OX=10090 GN=Eef1a2 PE=1 SV=1	Eef1a2	P62631	65.2268	13	50.4	9.03	0.977	0.84	0.924	0.769	1.012	0.898	1.069	0.925	1.059	1.051	1.14226	0.0436127
Amine oxidase [flavin-containing] B OS=Mus musculus OX=10090 GN=Maob PE=1 SV=4	Maob	Q8BW75	50.3846	17	58.5	8.29	0.982	0.695	0.941	0.713	1.084	0.862	1.291	0.489	1.111	0.871	1.1424	0.462758
Mitochondrial pyruvate carrier 1 OS=Mus musculus OX=10090 GN=Mpc1 PE=1 SV=1	Mpc1	P63030	77.9817	8	12.4	9.61	1.028	0.909	0.962	0.813	0.939	1.044	1.053	1.134	1.076	1.115	1.14242	0.0301234
Myb-binding protein 1A OS=Mus musculus OX=10090 GN=Mybbp1a PE=1 SV=2	Mybbp1a	Q7TPV4	0.818452	1	151.9	8.95	0.965	0.604	0.635	0.206	0.549	0.631	0.786	0.636	0.365	1.163	1.14246	0.654402
FYVE and coiled-coil domain-containing protein 1 OS=Mus musculus OX=10090 GN=Fyco1 PE=1 SV=1	Fyco1	Q8VDC1	8.07237	8	162.2	4.98	1.1	0.781	0.938	0.816	0.828	0.92	1.144	1.125	0.973	1.24	1.1426	0.222417
Histidine triad nucleotide-binding protein 3 OS=Mus musculus OX=10090 GN=Hint3 PE=1 SV=1	Hint3	Q9CPS6	24.2424	3	18.8	6.33	1.141	1.11	0.938	0.978	1.356	1.162	1.254	1.224	1.11	1.038	1.14295	0.0641455
von Willebrand factor A domain-containing protein 5A OS=Mus musculus OX=10090 GN=Vwa5a PE=1 SV=2	Vwa5a	Q99KC8	32.5347	18	87.1	6.58	1.057	0.796	1.075	0.849	1.047	0.805	1.179	0.911	1.174	1.361	1.14324	0.281806
[Protein ADP-ribosylarginine] hydrolase-like protein 1 OS=Mus musculus OX=10090 GN=Adprhl1 PE=1 SV=1	Adprhl1	Q8BGK2	78.187	21	39.9	5.91	1.125	0.832	0.899	0.829	1.05	0.876	0.882	1.278	1.062	1.172	1.14337	0.214121
Coagulation factor XIII A chain OS=Mus musculus OX=10090 GN=F13a1 PE=1 SV=3	F13a1	Q8BH61	24.4536	13	83.2	5.92	1.076	0.849	1.223	0.644	0.996	1.144	1.252	0.903	1.287	0.926	1.14416	0.329547
Ubiquitin carboxyl-terminal hydrolase isozyme L3 OS=Mus musculus OX=10090 GN=Uchl3 PE=1 SV=2	Uchl3	Q9JKB1	50.8696	9	26.1	5.05	1.848	1.172	1.625	1.942	1.707	3.353	1.164	2.146	1.027	1.908	1.14417	0.611053
Acetolactate synthase-like protein OS=Mus musculus OX=10090 GN=Ilvbl PE=1 SV=1	Ilvbl	Q8BU33	6.01266	2	68.1	8.69	2.822	0.606	2.484	1.888	2.321	2.072	2.93	1.884	2.389	1.793	1.14436	0.540088
Core histone macro-H2A.1 OS=Mus musculus OX=10090 GN=H2afy PE=1 SV=3	H2afy	Q9QZQ8	42.4731	8	39.7	9.8	1.082	0.89	1.043	0.732	1.052	0.877	1.206	0.759	1.414	1.125	1.14456	0.345644
Vigilin OS=Mus musculus OX=10090 GN=Hdlbp PE=1 SV=1	Hdlbp	Q8VDJ3	23.8959	20	141.7	6.87	1.012	0.89	0.955	0.757	1.037	0.854	1.434	0.775	1.119	0.988	1.14499	0.328946
Thioredoxin-related transmembrane protein 2 OS=Mus musculus OX=10090 GN=Tmx2 PE=1 SV=1	Tmx2	Q9D710	13.8983	3	33.9	8.75	0.98	0.481	0.978	0.594	0.706	1.009	0.948	1.007	0.817	0.723	1.14518	0.401753
Centrin-2 OS=Mus musculus OX=10090 GN=Cetn2 PE=1 SV=1	Cetn2	Q9R1K9	9.88372	1	19.8	5	1.387	1.18	1.255	1.02	1.454	1.521	1.454	1.248	1.181	1.466	1.14608	0.0931184
Alpha-actinin-2 OS=Mus musculus OX=10090 GN=Actn2 PE=1 SV=2	Actn2	Q9JI91	77.4049	45	103.8	5.45	0.97	0.811	0.948	0.751	1.006	0.881	1.02	1.012	1.009	1.055	1.14617	0.0396391
Phenylalanine--tRNA ligase alpha subunit OS=Mus musculus OX=10090 GN=Farsa PE=1 SV=1	Farsa	Q8C0C7	31.2992	11	57.6	8.28	1.194	1.089	1.25	0.799	1.136	0.916	1.226	1.094	1.482	1.594	1.1462	0.327239
T-complex protein 1 subunit alpha OS=Mus musculus OX=10090 GN=Tcp1 PE=1 SV=3	Tcp1	P11983	51.6187	22	60.4	6.16	0.926	0.926	0.899	0.852	0.941	1.034	1.179	0.854	1.179	1.009	1.14645	0.0862463
Ig gamma-1 chain C region secreted form (Fragment) OS=Mus musculus OX=10090 GN=Ighg1 PE=1 SV=1	Ighg1	A0A0A6YWR2	19.8473	5	43.4	6.44	1.047	1.264	1.605	0.808	0.987	0.969	1.613	1.35	1.675	1.531	1.14663	0.428582
Inosine triphosphate pyrophosphatase OS=Mus musculus OX=10090 GN=Itpa PE=1 SV=2	Itpa	Q9D892	67.1717	8	21.9	5.87	0.863	1.02	0.883	0.98	1.17	1.019	1.26	1.044	0.97	0.982	1.147	0.0711683
Long-chain fatty acid transport protein 1 OS=Mus musculus OX=10090 GN=Slc27a1 PE=1 SV=1	Slc27a1	Q60714	24.1486	10	71.2	8.38	1.073	0.977	1.449	0.852	1.439	1.323	1.046	0.777	1.576	1.33	1.14778	0.396274
Lamin-B1 OS=Mus musculus OX=10090 GN=Lmnb1 PE=1 SV=3	Lmnb1	P14733	49.1497	26	66.7	5.16	1.23	1.206	1.008	1.033	1.129	1.356	1.528	0.81	1.604	1.281	1.14779	0.314133
Delta-sarcoglycan OS=Mus musculus OX=10090 GN=Sgcd PE=1 SV=1	Sgcd	P82347	30.4498	7	32.1	9.1	0.837	0.723	1.127	0.785	0.975	0.768	0.965	0.808	1.406	1.056	1.14785	0.373786
Polypyrimidine tract-binding protein 1 OS=Mus musculus OX=10090 GN=Ptbp1 PE=1 SV=2	Ptbp1	P17225	25.2372	7	56.4	8.34	1.114	1.044	0.906	0.706	0.989	1.233	0.995	0.867	1.368	1.041	1.14819	0.269178
Expressed sequence AA408296 OS=Mus musculus OX=10090 GN=Utp25 PE=1 SV=1	Utp25	A0A0R4J114	1.69271	1	88.2	5.95	2.242	2.974	1.374	2.296	0.819	5.45	2.547	1.142	3.168	2.179	1.14825	0.720877
Glucose-6-phosphate isomerase OS=Mus musculus OX=10090 GN=Gpi PE=1 SV=4	Gpi	P06745	63.9785	31	62.7	8.13	0.91	0.811	1.032	0.745	0.956	0.832	1.214	1.003	0.975	1.045	1.14828	0.147251
Proteasome activator complex subunit 2 OS=Mus musculus OX=10090 GN=Psme2 PE=1 SV=4	Psme2	P97372	61.0879	12	27	5.76	0.807	0.776	0.954	0.733	0.784	0.848	0.981	0.773	1.321	0.926	1.14842	0.304986
BolA-like protein 2 OS=Mus musculus OX=10090 GN=Bola2 PE=1 SV=1	Bola2	Q8BGS2	32.5581	2	10.2	6.16	0.766	0.591	0.848	0.208	0.618	0.662	0.679	0.619	0.507	1.073	1.14878	0.567052
Dihydropyrimidinase-related protein 2 OS=Mus musculus OX=10090 GN=Dpysl2 PE=1 SV=2	Dpysl2	O08553	73.7762	22	62.2	6.38	1.139	1.1	1.037	1.171	1.245	1.202	1.545	0.839	1.609	1.223	1.14879	0.281204
Proteasome subunit alpha type-6 OS=Mus musculus OX=10090 GN=Psma6 PE=1 SV=1	Psma6	Q9QUM9	45.5285	9	27.4	6.76	0.991	1.056	0.96	0.961	1.148	0.916	1.303	0.877	1.365	1.23	1.14903	0.19595
Ras-related protein Rab-1A OS=Mus musculus OX=10090 GN=Rab1A PE=1 SV=3	Rab1A	P62821	66.8293	7	22.7	6.21	0.977	0.716	0.92	0.64	0.979	0.718	1.027	0.922	0.991	0.972	1.1495	0.192085
Complex I assembly factor TIMMDC1, mitochondrial OS=Mus musculus OX=10090 GN=Timmdc1 PE=1 SV=1	Timmdc1	Q8BUY5	31.5789	7	31.8	9.29	0.848	0.775	0.445	0.719	1.004	0.388	1.007	0.604	0.979	0.825	1.14986	0.49932
Low molecular weight phosphotyrosine protein phosphatase OS=Mus musculus OX=10090 GN=Acp1 PE=1 SV=3	Acp1	Q9D358	58.2278	1	18.2	6.74	1.131	1.084	0.934	0.951	1.219	1.279	1.263	1.075	1.022	1.215	1.15008	0.0483686
Ubiquitin-conjugating enzyme E2 D3 OS=Mus musculus OX=10090 GN=Ube2d3 PE=1 SV=1	Ube2d3	P61079	28.5714	2	16.7	7.8	0.836	0.467	0.792	0.317	0.428	0.81	0.395	0.47	1.071	0.987	1.15008	0.633982
Transcription intermediary factor 1-beta OS=Mus musculus OX=10090 GN=Trim28 PE=1 SV=3	Trim28	Q62318	10.6715	4	88.8	5.77	0.607	0.148	0.849	0.766	0.341	0.92	0.47	0.918	0.763	0.677	1.15021	0.620603
Catenin alpha-3 OS=Mus musculus OX=10090 GN=Ctnna3 PE=1 SV=2	Ctnna3	Q65CL1	43.9106	26	99.7	6.52	0.712	0.597	1.023	0.628	1.148	0.709	0.849	0.736	0.752	0.914	1.15045	0.357106
Protein canopy homolog 2 (Fragment) OS=Mus musculus OX=10090 GN=Cnpy2 PE=1 SV=1	Cnpy2	A0A1W2P729	27.9412	3	15.3	5.58	1.922	1.558	1.599	1.42	1.04	2.952	3.353	1.752	1.328	0.795	1.15095	0.663413
Adenylyl cyclase-associated protein 2 OS=Mus musculus OX=10090 GN=Cap2 PE=1 SV=1	Cap2	Q9CYT6	45.3782	15	52.8	6.43	0.952	0.837	0.817	0.813	0.977	0.868	1.157	0.946	1.284	0.671	1.15102	0.286919
Annexin A1 OS=Mus musculus OX=10090 GN=Anxa1 PE=1 SV=2	Anxa1	P10107	43.6416	12	38.7	7.37	1.499	1.153	1.233	1.147	1.138	1.752	1.538	1.024	1.747	1.49	1.15117	0.293615
40S ribosomal protein S19 OS=Mus musculus OX=10090 GN=Rps19 PE=1 SV=3	Rps19	Q9CZX8	44.8276	7	16.1	10.4	0.943	0.883	0.811	0.931	1.022	0.923	0.965	0.876	1.184	1.193	1.15153	0.0986069
Choline transporter-like protein 2 OS=Mus musculus OX=10090 GN=Slc44a2 PE=1 SV=1	Slc44a2	A0A1L1SVG6	9.02527	4	62.6	8.21	0.936	0.745	1.195	0.731	1.125	1.074	1.264	0.626	1.225	0.917	1.15165	0.382319
Charged multivesicular body protein 3 OS=Mus musculus OX=10090 GN=Chmp3 PE=1 SV=3	Chmp3	Q9CQ10	5.35714	1	25.2	5.06	0.807	0.87	0.969	1.099	1.332	1.056	1.099	1.134	0.844	1.005	1.15176	0.177534
Cysteine and histidine-rich domain-containing protein 1 OS=Mus musculus OX=10090 GN=Chordc1 PE=1 SV=1	Chordc1	Q9D1P4	22.9607	6	37.3	7.9	0.803	0.726	1.016	0.827	0.778	0.821	1.208	1.008	0.978	1.036	1.15243	0.205607
Oxysterol-binding protein OS=Mus musculus OX=10090 GN=Osbpl9 PE=1 SV=1	Osbpl9	Q5FWX7	1.59744	1	70.1	6.05	0.303	0.582	0.334	0.755	0.858	0.822	0.624	0.366	0.733	0.01	1.15265	0.697115
Vacuolar-sorting protein SNF8 OS=Mus musculus OX=10090 GN=Snf8 PE=1 SV=1	Snf8	A2A6M1	11.1588	2	26	6.23	10.56	2.994	16.134	4.425	12.459	8.469	6.399	6.567	2.397	22.692	1.1527	0.771678
Flotillin-1 OS=Mus musculus OX=10090 GN=Flot1 PE=1 SV=1	Flot1	G3UYU4	31.3158	9	42.2	7.78	0.912	0.74	0.994	0.551	1.127	0.775	1.285	0.613	0.679	1.05	1.15296	0.46259
Coronin-6 OS=Mus musculus OX=10090 GN=Coro6 PE=1 SV=1	Coro6	Q920M5	19.9575	1	52.6	5.96	0.933	0.915	0.824	0.739	0.9	0.947	0.974	1.197	0.834	1.048	1.15313	0.114782
Dihydropyrimidinase-related protein 3 OS=Mus musculus OX=10090 GN=Dpysl3 PE=1 SV=1	Dpysl3	E9PWE8	31.6252	11	73.8	6.46	1.174	1.308	1.285	1.267	1.39	2.001	1.454	0.944	1.811	1.108	1.15322	0.378319
Protein unc-45 homolog B OS=Mus musculus OX=10090 GN=Unc45b PE=1 SV=1	Unc45b	Q8CGY6	35.1235	25	103.6	7.97	0.892	0.75	0.932	0.569	1.062	0.684	1.02	0.734	1.03	0.909	1.15367	0.284244
Alpha-1-antitrypsin 1-4 OS=Mus musculus OX=10090 GN=Serpina1d PE=1 SV=1	Serpina1d	Q00897	59.5642	7	46	5.44	1.143	1.125	1.102	1.379	0.936	1.408	1.853	1.328	1.446	1.25	1.15407	0.287532
ATPase family AAA domain-containing protein 1 OS=Mus musculus OX=10090 GN=Atad1 PE=1 SV=1	Atad1	Q9D5T0	47.6454	14	40.7	6.9	0.958	0.728	0.891	0.644	0.963	0.831	1.022	0.915	0.963	0.884	1.15451	0.0991499
Exportin-1 OS=Mus musculus OX=10090 GN=Xpo1 PE=1 SV=1	Xpo1	Q6P5F9	11.0177	10	123	6.07	0.807	0.801	0.966	0.657	0.9	0.983	0.972	0.895	0.952	0.894	1.15465	0.0498554
Gelsolin OS=Mus musculus OX=10090 GN=Gsn PE=1 SV=3	Gsn	P13020	43.8462	17	85.9	6.18	1.19	1.112	0.992	0.881	0.9	1.129	1.439	0.82	1.726	1.218	1.15481	0.397916
60S ribosomal protein L13 OS=Mus musculus OX=10090 GN=Rpl13 PE=1 SV=3	Rpl13	P47963	26.0664	6	24.3	11.55	1.042	0.982	0.917	0.795	0.915	0.924	1.303	0.944	1.144	1.245	1.15542	0.177102
ATP-binding cassette sub-family D member 3 OS=Mus musculus OX=10090 GN=Abcd3 PE=1 SV=2	Abcd3	P55096	24.1275	10	75.4	9.26	1.22	1.044	1.313	0.979	1.641	0.999	1.562	1.086	1.314	1.296	1.15569	0.2494
Dynamin-2 OS=Mus musculus OX=10090 GN=Dnm2 PE=1 SV=2	Dnm2	P39054	24.8276	10	98.1	7.43	0.97	0.71	0.898	0.635	0.919	0.805	0.986	0.834	1.037	0.989	1.15572	0.14744
Eukaryotic translation initiation factor 3 subunit J-A OS=Mus musculus OX=10090 GN=Eif3j1 PE=2 SV=1	Eif3j1	Q3UGC7	35.249	6	29.3	4.81	1.246	1.063	0.815	1.218	1.18	1.461	1.395	0.898	1.305	1.289	1.15584	0.22363
Tensin 1 OS=Mus musculus OX=10090 GN=Tns1 PE=1 SV=1	Tns1	A0A1D5RM59	36.9681	41	200.3	7.65	1.053	0.937	1.046	1.051	1.122	1.204	1.283	0.996	1.244	1.239	1.15619	0.0258183
Nidogen-2 OS=Mus musculus OX=10090 GN=Nid2 PE=1 SV=2	Nid2	O88322	22.3806	15	153.8	5.38	1.143	2.064	1.04	1.363	1.75	1.514	2.262	1.214	1.567	1.423	1.15627	0.421452
Sodium channel protein OS=Mus musculus OX=10090 GN=Scn7a PE=1 SV=1	Scn7a	B1AYL1	1.13028	1	192.1	7.42	0.998	0.06	2.347	0.667	1.108	0.388	1.487	1.859	0.765	1.456	1.15635	0.743659
Histidine-rich glycoprotein OS=Mus musculus OX=10090 GN=Hrg PE=1 SV=1	Hrg	A0A0R4J039	21.0821	10	60.4	7.61	1.551	1.654	1.251	1.592	1.679	1.487	2.154	1.319	2.189	1.666	1.15675	0.255569
Mothers against decapentaplegic homolog 1 OS=Mus musculus OX=10090 GN=Smad1 PE=1 SV=2	Smad1	P70340	2.36559	1	52.1	7.31	4.504	4.077	5.78	3.281	4.239	5.607	4.815	6.102	5.132	4.719	1.15686	0.232263
Ubiquitin carboxyl-terminal hydrolase 15 OS=Mus musculus OX=10090 GN=Usp15 PE=1 SV=1	Usp15	Q8R5H1	5.19878	3	112.3	5.17	1.283	0.527	0.464	1.228	0.62	0.612	1.301	1.038	1.193	1.313	1.15686	0.582286
Calcium/calmodulin-dependent protein kinase type II subunit alpha OS=Mus musculus OX=10090 GN=Camk2a PE=1 SV=2	Camk2a	P11798	10.6695	1	54.1	7.08	1.069	0.522	0.719	0.099	0.895	0.582	0.941	0.261	0.916	0.588	1.1576	0.664451
Serine/arginine-rich-splicing factor 1 OS=Mus musculus OX=10090 GN=Srsf1 PE=1 SV=1	Srsf1	H7BX95	39.1304	10	28.3	10.08	1	1.196	1.114	1.426	1.319	1.49	1.292	1.213	1.56	1.35	1.15766	0.0912745
Spectrin alpha chain, non-erythrocytic 1 OS=Mus musculus OX=10090 GN=Sptan1 PE=1 SV=1	Sptan1	E9Q447	68.7651	6	285.2	5.34	1.064	0.964	0.983	0.928	1.092	1.076	1.176	0.995	1.233	1.269	1.15782	0.0273674
40S ribosomal protein S30 OS=Mus musculus OX=10090 GN=Fau PE=1 SV=1	Fau	A0A494BBA8	10.2041	1	10.9	11.56	1.222	1.209	1.123	1.335	1.447	1.436	1.583	1.287	1.447	1.291	1.15784	0.0200197
Calcium load-activated calcium channel (Fragment) OS=Mus musculus OX=10090 GN=Tmco1 PE=1 SV=1	Tmco1	A0A0A6YVS2	7.5	1	22.4	10.01	1.01	0.834	0.782	0.664	1.126	0.959	0.897	0.925	0.949	0.859	1.15805	0.116498
Transmembrane protein 256 OS=Mus musculus OX=10090 GN=Tmem256 PE=1 SV=1	Tmem256	Q5F285	32.7434	2	11.6	8.94	1.192	0.834	0.871	0.304	1.021	0.836	0.817	0.893	1.076	0.918	1.15818	0.436443
L-lactate dehydrogenase A chain OS=Mus musculus OX=10090 GN=Ldha PE=1 SV=3	Ldha	P06151	80.1205	23	36.5	7.74	0.881	0.858	0.971	0.741	0.972	0.917	1.053	1.086	1.024	0.944	1.15831	0.0263303
Protein FAM210A OS=Mus musculus OX=10090 GN=Fam210a PE=1 SV=1	Fam210a	Q8BGY7	26.3736	5	31.6	9.82	0.545	0.837	1.008	0.84	0.949	0.848	0.994	0.889	1.005	0.928	1.15851	0.157494
Glycerol-3-phosphate dehydrogenase 1-like protein OS=Mus musculus OX=10090 GN=Gpd1l PE=1 SV=2	Gpd1l	Q3ULJ0	43.8746	11	38.2	6.77	0.969	0.751	0.826	0.704	0.87	0.968	0.996	1.093	0.788	0.934	1.15877	0.104911
EH domain-containing protein 1 OS=Mus musculus OX=10090 GN=Ehd1 PE=1 SV=1	Ehd1	Q9WVK4	76.2172	20	60.6	6.83	0.942	0.953	1.046	0.93	1.191	0.972	1.262	1.03	1.208	1.067	1.15905	0.0383298
Cullin-associated NEDD8-dissociated protein 1 OS=Mus musculus OX=10090 GN=Cand1 PE=1 SV=2	Cand1	Q6ZQ38	27.3171	22	136.2	5.78	1.132	0.849	1.194	0.836	1.101	1.145	1.235	1.025	1.353	1.115	1.15915	0.12981
Proteasome subunit alpha type-3 OS=Mus musculus OX=10090 GN=Psma3 PE=1 SV=3	Psma3	O70435	30.9804	7	28.4	5.44	0.983	0.793	0.958	0.822	0.907	1.023	1.076	1.009	1.12	1.049	1.15936	0.0277593
Surfeit locus protein 4 OS=Mus musculus OX=10090 GN=Surf4 PE=1 SV=1	Surf4	Q64310	17.8439	3	30.4	7.78	2.163	1.125	1.348	0.619	1.189	1.639	0.983	1.262	1.176	2.894	1.15991	0.646171
Proteasome subunit beta type-5 OS=Mus musculus OX=10090 GN=Psmb5 PE=1 SV=3	Psmb5	O55234	52.2727	11	28.5	7.02	0.884	1.126	0.902	0.817	1.247	0.936	1.236	1.264	0.83	0.975	1.15992	0.214186
Spliceosome RNA helicase Ddx39b OS=Mus musculus OX=10090 GN=Ddx39b PE=1 SV=1	Ddx39b	Q9Z1N5	46.2617	13	49	5.67	0.908	1.039	1.135	1.036	1.084	1.017	1.56	0.792	1.478	1.236	1.16027	0.311261
Histone H2A type 1-F OS=Mus musculus OX=10090 GN=Hist1h2af PE=1 SV=3	Hist1h2af	Q8CGP5	64.6154	3	14.2	11.05	0.963	0.817	0.938	1.005	0.942	1.083	1.384	0.799	1.141	1.136	1.16125	0.195559
Ras-related protein Rab-1B OS=Mus musculus OX=10090 GN=Rab1b PE=1 SV=1	Rab1b	Q9D1G1	63.6816	5	22.2	5.73	0.943	0.654	0.945	0.698	0.965	0.773	0.986	0.951	0.977	0.992	1.16132	0.119075
60S ribosomal protein L8 OS=Mus musculus OX=10090 GN=Rpl8 PE=1 SV=2	Rpl8	P62918	46.6926	8	28	11.03	1.176	0.93	1.058	0.958	1.04	1.107	1.194	1.153	1.44	1.248	1.16157	0.0810414
Alpha-parvin OS=Mus musculus OX=10090 GN=Parva PE=1 SV=1	Parva	Q9EPC1	15.0538	4	42.3	5.95	1.647	1.758	0.802	1.526	1.153	2.643	2.192	0.846	1.929	1.23	1.16204	0.572051
THO complex subunit 4 OS=Mus musculus OX=10090 GN=Alyref PE=1 SV=3	Alyref	O08583	27.0588	5	26.9	11.15	1.612	2.063	1.307	1.806	1.469	2.003	1.647	1.119	3.129	2.465	1.16205	0.504524
Zinc finger, BED type-containing 5 (Fragment) OS=Mus musculus OX=10090 GN=Zbed5 PE=4 SV=8	Zbed5	D3Z5B1	20.2186	2	19.2	8.28	1.01	1.381	0.568	0.549	0.941	1.155	1.003	1.227	0.841	0.948	1.16211	0.436906
Serine/threonine-protein phosphatase PP1-beta catalytic subunit OS=Mus musculus OX=10090 GN=Ppp1cb PE=1 SV=3	Ppp1cb	P62141	74.3119	7	37.2	6.19	1.102	0.879	1.114	0.851	1.057	1.106	1.314	1.08	1.244	1.078	1.16219	0.0733745
Programmed cell death 6-interacting protein OS=Mus musculus OX=10090 GN=Pdcd6ip PE=1 SV=3	Pdcd6ip	Q9WU78	40.046	24	96	6.52	0.962	0.847	0.859	0.74	0.987	0.854	1.204	0.9	1.093	0.904	1.16236	0.111841
ADAMTS-like 5 OS=Mus musculus OX=10090 GN=Adamtsl5 PE=1 SV=1	Adamtsl5	D3Z689	18.3505	5	53.6	8.13	1.001	0.576	0.936	0.202	0.777	0.417	0.785	1.12	0.812	0.823	1.16243	0.567841
Aspartate aminotransferase, cytoplasmic OS=Mus musculus OX=10090 GN=Got1 PE=1 SV=3	Got1	P05201	80.8717	26	46.2	7.14	0.986	0.976	1.127	1.002	1.197	1.149	1.223	1.176	1.271	1.12	1.16288	0.00274749
TIP41-like protein OS=Mus musculus OX=10090 GN=Tiprl PE=1 SV=1	Tiprl	Q8BH58	25.4613	4	31.2	5.63	1.021	0.899	0.903	0.658	0.982	0.725	1.093	0.746	1.023	1.504	1.16308	0.39205
Myosin-14 OS=Mus musculus OX=10090 GN=Myh14 PE=1 SV=1	Myh14	Q6URW6	19.35	19	228.4	5.55	1.741	0.981	1.239	0.953	1.31	1.372	1.952	1.197	1.485	1.258	1.16321	0.348127
Proteolipid protein 2 OS=Mus musculus OX=10090 GN=Plp2 PE=1 SV=1	Plp2	Q9R1Q7	7.89474	1	16.6	7.14	1.111	0.537	0.845	0.713	0.88	0.514	1.034	0.978	1.074	1.114	1.16324	0.401487
Arf-GAP domain and FG repeat-containing protein 1 OS=Mus musculus OX=10090 GN=Agfg1 PE=1 SV=1	Agfg1	A0A087WNV1	12.476	3	53.9	8.92	1.103	0.938	0.91	1.157	0.981	1.062	1.715	1.283	0.727	1.401	1.16342	0.387429
Microtubule-actin cross-linking factor 1 OS=Mus musculus OX=10090 GN=Macf1 PE=1 SV=1	Macf1	B1ARU1	0.712468	1	662.9	5.3	0.658	2.046	1.077	84.058	53.585	96.789	0.317	1.221	0.521	0.908	1.1638	0.895314
Ubiquitin-like modifier-activating enzyme 1 OS=Mus musculus OX=10090 GN=Uba1 PE=1 SV=1	Uba1	Q02053	54.3478	38	117.7	5.66	0.971	0.868	0.986	0.832	1.034	0.993	1.252	0.951	1.133	1.022	1.16398	0.046367
Dihydroorotate dehydrogenase (quinone), mitochondrial OS=Mus musculus OX=10090 GN=Dhodh PE=1 SV=2	Dhodh	O35435	25.3165	6	42.7	9.55	0.724	1.129	0.483	0.819	1.04	1.524	0.881	1.037	0.879	0.148	1.16408	0.619619
40S ribosomal protein S8 OS=Mus musculus OX=10090 GN=Rps8 PE=1 SV=2	Rps8	P62242	45.6731	8	24.2	10.32	0.872	0.826	1.064	0.976	1.041	1.039	1.321	0.92	1.124	1.082	1.16408	0.0913052
60S ribosomal protein L24 OS=Mus musculus OX=10090 GN=Rpl24 PE=1 SV=2	Rpl24	Q8BP67	26.7516	5	17.8	11.25	1.091	0.763	0.944	0.757	1.043	0.871	1.257	0.936	1.137	0.964	1.16418	0.168775
Caveolin-3 OS=Mus musculus OX=10090 GN=Cav3 PE=1 SV=1	Cav3	P51637	19.8675	2	17.3	5.81	0.95	0.637	0.903	0.665	0.971	0.727	0.968	0.76	1.016	1.068	1.16429	0.213207
Fermitin family homolog 2 OS=Mus musculus OX=10090 GN=Fermt2 PE=1 SV=1	Fermt2	Q8CIB5	42.2059	20	77.8	6.7	0.957	0.753	0.833	0.657	0.921	0.956	1.084	0.775	0.938	0.918	1.165	0.100489
Integrin beta-1 OS=Mus musculus OX=10090 GN=Itgb1 PE=1 SV=1	Itgb1	P09055	35.0877	20	88.2	5.94	1.005	0.901	0.927	0.894	0.94	1.184	1.003	0.84	1.417	1.13	1.16519	0.186227
28 kDa heat- and acid-stable phosphoprotein OS=Mus musculus OX=10090 GN=Pdap1 PE=1 SV=1	Pdap1	Q3UHX2	22.6519	5	20.6	7.39	0.904	1.937	3.576	3.94	1.234	1.591	1.179	3.895	4.779	5.426	1.16533	0.713651
Spectrin beta chain OS=Mus musculus OX=10090 GN=Sptb PE=1 SV=1	Sptb	Q3UGX2	35.6376	55	267.9	5.49	1.034	0.926	1.109	1.024	1.076	1.045	1.376	1.098	1.413	1.147	1.1654	0.0878147
Predicted gene, 27029 OS=Mus musculus OX=10090 GN=Gm27029 PE=4 SV=1	Gm27029	A2A4P3	8.57143	3	58.1	5.62	1.009	0.451	0.671	1.29	1.069	1.46	1.633	0.542	0.34	0.937	1.16555	0.644647
Phenylalanine--tRNA ligase beta subunit OS=Mus musculus OX=10090 GN=Farsb PE=1 SV=2	Farsb	Q9WUA2	21.0526	11	65.7	7.12	0.786	0.994	0.943	0.717	0.843	0.822	1.137	1.108	1.199	0.91	1.16647	0.183003
Gamma-glutamylcyclotransferase OS=Mus musculus OX=10090 GN=Ggct PE=1 SV=1	Ggct	Q9D7X8	18.0851	3	21.2	5.67	1.094	1.403	1.182	1.663	1.142	1.585	2.436	0.917	1.535	1.737	1.1671	0.459234
Myopalladin OS=Mus musculus OX=10090 GN=Mypn PE=1 SV=2	Mypn	Q5DTJ9	9.35361	10	144	6.54	1.637	1.024	1.471	0.649	1.158	1.207	1.372	1.326	1.696	1.612	1.16726	0.365372
26S proteasome non-ATPase regulatory subunit 7 OS=Mus musculus OX=10090 GN=Psmd7 PE=1 SV=2	Psmd7	P26516	40.4984	10	36.5	6.77	0.976	0.803	1.122	0.873	1.004	0.973	1.169	1.105	1.247	1.111	1.16746	0.0697559
Coagulation factor VIII OS=Mus musculus OX=10090 GN=F8 PE=2 SV=2	F8	Q06194	0.344976	1	266	7.34	1.01	0.463	0.785	0.352	0.727	0.107	0.426	0.59	2.251	0.471	1.16782	0.793618
Ubiquitin-conjugating enzyme E2 K OS=Mus musculus OX=10090 GN=Ube2k PE=1 SV=3	Ube2k	P61087	58.5	8	22.4	5.44	0.859	0.873	0.899	0.878	0.92	1.045	0.882	1.013	1.129	1.159	1.16804	0.031505
Calumenin OS=Mus musculus OX=10090 GN=Calu PE=1 SV=1	Calu	O35887	31.1111	1	37	4.67	1.187	1.141	0.968	1.507	0.879	1.252	1.749	1.011	2.005	1.521	1.1683	0.4228
Bifunctional epoxide hydrolase 2 OS=Mus musculus OX=10090 GN=Ephx2 PE=1 SV=2	Ephx2	P34914	76.5343	31	62.5	6.19	1.085	0.89	1.056	0.758	1.244	1.133	1.291	0.976	0.964	1.033	1.16847	0.124723
RAC-beta serine/threonine-protein kinase OS=Mus musculus OX=10090 GN=Akt2 PE=1 SV=1	Akt2	Q60823	6.65281	2	55.7	6.37	0.952	0.883	1.031	0.753	0.907	0.994	0.908	1.139	1.359	1.038	1.16883	0.161865
Guanine nucleotide-binding protein subunit gamma OS=Mus musculus OX=10090 GN=Gng12 PE=1 SV=1	Gng12	A0A0N4SW28	49.3976	3	9.2	9.25	1.197	0.925	0.945	0.764	0.931	0.996	1.216	1.181	1.184	1.21	1.16906	0.12573
Splicing factor 3B subunit 1 OS=Mus musculus OX=10090 GN=Sf3b1 PE=1 SV=1	Sf3b1	G5E866	3.83436	3	145.7	7.09	0.802	0.947	1.029	0.762	0.835	0.934	1.4	0.509	1.184	1.351	1.17006	0.429724
Serine hydroxymethyltransferase (Fragment) OS=Mus musculus OX=10090 GN=Shmt1 PE=1 SV=1	Shmt1	G3UZ26	5.92255	1	48.4	7.01	0.233	0.663	1.546	0.888	0.663	0.826	0.804	2.269	0.98	0.303	1.17017	0.736554
AP-2 complex subunit alpha-1 OS=Mus musculus OX=10090 GN=Ap2a1 PE=1 SV=1	Ap2a1	P17426	18.6285	9	107.6	7.03	1.046	0.752	1.109	0.665	0.974	1.016	1.227	0.949	1.158	0.948	1.17059	0.185491
Geranylgeranyl transferase type-2 subunit alpha OS=Mus musculus OX=10090 GN=Rabggta PE=1 SV=1	Rabggta	Q9JHK4	24.3386	11	64.9	5.8	0.714	0.995	1.011	0.745	0.834	1.003	1.159	1.106	0.975	1.008	1.17076	0.120303
ATP synthase protein 8 OS=Mus musculus OX=10090 GN=Mtatp8 PE=1 SV=1	Mtatp8	P03930	34.3284	2	7.8	9.88	0.818	0.579	0.692	0.593	0.793	0.76	0.816	0.849	0.693	0.8	1.17102	0.0568117
Vinexin OS=Mus musculus OX=10090 GN=Sorbs3 PE=1 SV=1	Sorbs3	A0A2I3BS41	4.1958	2	80.3	9	4.147	1.698	2.382	5.9	3.935	3.307	4.963	2.453	5.022	5.145	1.17152	0.534433
40S ribosomal protein S3a OS=Mus musculus OX=10090 GN=Rps3a PE=1 SV=3	Rps3a	P97351	55.303	15	29.9	9.73	1.006	0.853	0.859	0.849	1.048	1.061	1.188	0.931	1.007	1.034	1.17167	0.0192578
Proteasome subunit beta type-2 OS=Mus musculus OX=10090 GN=Psmb2 PE=1 SV=1	Psmb2	Q9R1P3	49.2537	7	22.9	7.02	0.944	0.882	0.985	0.81	1.09	1.026	0.908	1.023	1.202	1.115	1.17168	0.030309
Nucleophosmin OS=Mus musculus OX=10090 GN=Npm1 PE=1 SV=1	Npm1	Q61937	29.1096	6	32.5	4.77	1.278	1.17	0.814	0.923	1.101	1.25	1.377	0.983	1.285	1.36	1.1718	0.15933
Carboxylesterase 1D OS=Mus musculus OX=10090 GN=Ces1d PE=1 SV=1	Ces1d	Q8VCT4	45.8407	16	61.7	6.61	1.003	1.11	0.937	0.831	1.242	1.141	1.292	0.844	1.361	0.942	1.17186	0.182229
Transmembrane emp24 domain-containing protein 5 OS=Mus musculus OX=10090 GN=Tmed5 PE=1 SV=1	Tmed5	Q9CXE7	5.24017	1	26.2	4.93	0.529	0.611	0.622	0.578	0.795	1.726	0.342	0.403	0.626	0.222	1.17208	0.729428
Eukaryotic translation initiation factor 3 subunit H OS=Mus musculus OX=10090 GN=Eif3h PE=1 SV=1	Eif3h	Q91WK2	14.4886	3	39.8	6.67	1.349	0.324	1.252	0.656	0.898	1.17	1.194	0.917	0.971	1.147	1.1723	0.47372
Flavin reductase (NADPH) OS=Mus musculus OX=10090 GN=Blvrb PE=1 SV=3	Blvrb	Q923D2	70.3883	10	22.2	7.01	1.3	1.315	1.26	1.464	1.359	1.548	1.86	1.255	1.735	1.636	1.17288	0.0942061
Inosine-5'-monophosphate dehydrogenase 2 OS=Mus musculus OX=10090 GN=Impdh2 PE=1 SV=2	Impdh2	P24547	13.035	4	55.8	7.28	0.321	0.47	0.724	0.162	0.592	0.628	0.092	0.607	0.414	0.618	1.17313	0.626455
Actin-related protein 2 OS=Mus musculus OX=10090 GN=Actr2 PE=1 SV=1	Actr2	P61161	36.2944	9	44.7	6.74	0.832	0.837	0.898	0.672	0.874	0.835	1.101	0.866	1.172	0.852	1.1732	0.133877
Lipid droplet-associated hydrolase OS=Mus musculus OX=10090 GN=Ldah PE=1 SV=1	Ldah	A0A0F6AIX6	27.5424	4	26.8	8.66	1.25	0.519	0.726	0.458	1.063	0.123	1.156	0.955	1.094	0.806	1.17327	0.611859
T-complex protein 1 subunit delta OS=Mus musculus OX=10090 GN=Cct4 PE=1 SV=3	Cct4	P80315	52.5046	18	58	8.02	0.942	0.857	0.982	0.672	0.924	0.873	1.219	0.955	1.121	0.986	1.17347	0.120514
Xaa-Pro dipeptidase OS=Mus musculus OX=10090 GN=Pepd PE=1 SV=3	Pepd	Q11136	12.7789	5	55	5.78	1.92	0.781	1.677	1.195	1.615	1.731	1.635	1.403	1.667	1.761	1.17375	0.283793
Calsequestrin-2 OS=Mus musculus OX=10090 GN=Casq2 PE=1 SV=3	Casq2	O09161	46.747	15	48.1	4.27	1.005	0.912	0.975	0.894	1.302	1.107	1.08	1.053	1.007	1.117	1.1738	0.0185323
Isoamyl acetate-hydrolyzing esterase 1 homolog OS=Mus musculus OX=10090 GN=Iah1 PE=1 SV=1	Iah1	Q9DB29	13.253	2	28	5.52	1.184	0.979	1.097	0.089	0.991	0.514	1.316	0.877	0.988	1.212	1.17408	0.569955
von Willebrand factor A domain-containing protein 1 OS=Mus musculus OX=10090 GN=Vwa1 PE=1 SV=1	Vwa1	Q8R2Z5	31.5663	6	44.7	6.54	0.683	1.288	0.525	1.027	1.33	1.186	0.958	1.063	0.864	0.804	1.17419	0.39202
Histidine--tRNA ligase, cytoplasmic OS=Mus musculus OX=10090 GN=Hars PE=1 SV=2	Hars	Q61035	21.0216	7	57.4	6	0.771	0.844	0.879	0.641	0.934	0.925	0.878	0.962	1.037	0.786	1.17427	0.051715
Eukaryotic translation initiation factor 2B, subunit 3 OS=Mus musculus OX=10090 GN=Eif2b3 PE=1 SV=1	Eif2b3	B1AUN2	3.53982	1	50.5	6.74	0.773	0.847	1.143	0.998	0.928	1.19	1.036	0.941	1.234	1.296	1.17433	0.150833
Catenin beta-1 OS=Mus musculus OX=10090 GN=Ctnnb1 PE=1 SV=1	Ctnnb1	Q02248	44.8143	19	85.4	5.86	1.111	1.005	1.275	0.892	1.278	1.131	1.091	1.063	1.581	1.402	1.17457	0.164911
Polyadenylate-binding protein OS=Mus musculus OX=10090 GN=Pabpc4 PE=1 SV=1	Pabpc4	Q91YZ8	34.7967	13	67.8	9.5	0.92	0.907	0.968	0.716	1.105	0.916	1.119	0.893	1.104	1.051	1.17497	0.0531852
Ras-related protein Rab-11B OS=Mus musculus OX=10090 GN=Rab11b PE=1 SV=3	Rab11b	P46638	54.1284	11	24.5	5.94	1.054	0.899	1.025	0.857	1.101	1.11	1.308	0.991	1.146	1.104	1.17514	0.0319475
Neutral cholesterol ester hydrolase 1 OS=Mus musculus OX=10090 GN=Nceh1 PE=1 SV=1	Nceh1	Q8BLF1	52.9412	16	45.7	7.05	1.207	0.753	1.035	0.896	1.273	0.989	0.987	1.194	1.169	1.247	1.17519	0.126728
Coiled-coil domain-containing 141 OS=Mus musculus OX=10090 GN=Ccdc141 PE=1 SV=1	Ccdc141	A2AST1	22.6051	21	164.8	5.63	1.143	1.094	1.159	0.873	1.221	0.873	1.775	1.021	1.189	1.447	1.17529	0.307632
Septin 4 (Fragment) OS=Mus musculus OX=10090 GN=Sept4 PE=1 SV=1	Sept4	Q5ND13	3.87931	1	26.8	5.31	6.162	5.412	6.946	2.066	6.172	6.485	8.717	0.521	9.156	5.247	1.17549	0.628809
Guanylate-binding protein 2 OS=Mus musculus OX=10090 GN=Gbp2 PE=1 SV=1	Gbp2	Q9Z0E6	5.26316	2	66.7	5.71	0.744	0.102	1.328	0.663	0.809	1.188	1.118	0.18	0.781	0.927	1.17566	0.656902
26S proteasome regulatory subunit 7 OS=Mus musculus OX=10090 GN=Psmc2 PE=1 SV=5	Psmc2	P46471	56.582	22	48.6	5.95	1.139	0.871	0.902	1.014	0.975	0.99	1.269	1.046	1.387	1.258	1.17592	0.123606
Proteasome subunit beta type-7 OS=Mus musculus OX=10090 GN=Psmb7 PE=1 SV=1	Psmb7	P70195	55.2347	9	29.9	7.99	1.076	1.282	1.309	0.956	1.213	1.691	1.465	1.554	1.058	1.175	1.17615	0.191502
Costars family protein ABRACL (Fragment) OS=Mus musculus OX=10090 GN=Abracl PE=1 SV=1	Abracl	A0A1W2P7X0	66.6667	3	6.4	8.92	1.211	1.349	0.933	0.99	1.213	1.387	1.248	1.679	1.21	1.173	1.1763	0.150375
Proteasome subunit alpha type-2 OS=Mus musculus OX=10090 GN=Psma2 PE=1 SV=3	Psma2	P49722	51.2821	8	25.9	7.43	0.909	0.766	0.966	0.912	1.067	0.887	1.046	0.899	1.124	1.247	1.17647	0.0782488
Heat shock protein HSP 90-beta OS=Mus musculus OX=10090 GN=Hsp90ab1 PE=1 SV=3	Hsp90ab1	P11499	63.674	26	83.2	5.03	0.917	0.81	0.929	0.734	0.931	0.926	1.085	0.905	1.094	1.045	1.17719	0.0306534
Malectin OS=Mus musculus OX=10090 GN=Mlec PE=1 SV=2	Mlec	Q6ZQI3	24.3986	5	32.3	6.05	1.192	0.87	0.678	0.827	0.646	1.037	1.746	1.046	1.082	0.745	1.17783	0.480596
Reticulon-2 OS=Mus musculus OX=10090 GN=Rtn2 PE=1 SV=1	Rtn2	O70622	16.1359	5	51.3	4.88	1.096	0.819	0.932	0.75	1.267	0.919	1.254	0.839	1.126	0.955	1.17876	0.182694
Serum paraoxonase/arylesterase 1 (Fragment) OS=Mus musculus OX=10090 GN=Pon1 PE=1 SV=9	Pon1	H3BK03	14.8438	3	28.7	5.45	0.343	0.476	0.316	0.983	0.754	1.026	0.437	0.039	0.852	0.637	1.17879	0.672944
Basic leucine zipper and W2 domain-containing protein 2 OS=Mus musculus OX=10090 GN=Bzw2 PE=1 SV=1	Bzw2	Q91VK1	32.6969	11	48	6.68	0.941	0.716	1.016	0.793	1.135	0.849	1.143	0.952	1.132	0.92	1.17927	0.107138
Plastin-3 (Fragment) OS=Mus musculus OX=10090 GN=Pls3 PE=1 SV=1	Pls3	A0A1C7CYV0	35.4531	13	70.6	5.62	1.335	0.991	1.043	0.76	1.079	1.371	1.152	1.066	1.606	1.03	1.1793	0.248029
Ribosome-binding protein 1 OS=Mus musculus OX=10090 GN=Rrbp1 PE=1 SV=1	Rrbp1	A2AVJ7	21.4481	11	158.3	9.19	1.169	1.234	1.564	0.95	0.881	1.681	1.544	1.146	1.423	2.026	1.17972	0.362427
Septin 9 (Fragment) OS=Mus musculus OX=10090 GN=Sept9 PE=1 SV=1	Sept9	A2A6U5	7.85124	2	27.6	8.6	1.932	1.832	0.632	1.409	1.181	2.14	2.279	1.062	2.239	1.372	1.17979	0.502523
Histone H1.3 OS=Mus musculus OX=10090 GN=Hist1h1d PE=1 SV=2	Hist1h1d	P43277	43.8914	1	22.1	11.03	0.788	0.756	0.911	1.183	0.952	0.96	1.408	0.789	1.086	1.244	1.17995	0.267944
Coatomer subunit delta OS=Mus musculus OX=10090 GN=Arcn1 PE=1 SV=2	Arcn1	Q5XJY5	17.8082	8	57.2	6.21	1.01	1.002	0.814	0.581	1.16	0.843	1.037	0.81	1.115	1.068	1.18051	0.19572
Inositol-3-phosphate synthase 1 OS=Mus musculus OX=10090 GN=Isyna1 PE=1 SV=1	Isyna1	Q9JHU9	2.33393	1	60.9	6.42	0.855	0.859	1.323	0.985	1.019	0.979	1.267	1.069	1.082	1.707	1.18067	0.301118
Cyclin-dependent-like kinase 5 OS=Mus musculus OX=10090 GN=Cdk5 PE=1 SV=1	Cdk5	P49615	13.3562	3	33.3	7.66	1.031	1.012	0.866	0.518	0.92	0.703	1.023	1.143	1.042	1.24	1.18101	0.27965
Heat shock 70 kDa protein 12B OS=Mus musculus OX=10090 GN=Hspa12b PE=1 SV=1	Hspa12b	Q9CZJ2	31.3869	13	76.1	8.47	1.078	0.945	1.143	0.847	1.369	1.082	1.169	1.119	1.281	1.09	1.18116	0.0507351
Ataxin-10 OS=Mus musculus OX=10090 GN=Atxn10 PE=1 SV=2	Atxn10	P28658	16	5	53.7	5.25	1.475	1.394	2.495	1.242	2.085	2.332	2.612	1.012	1.251	2.413	1.18125	0.481815
Annexin A5 OS=Mus musculus OX=10090 GN=Anxa5 PE=1 SV=1	Anxa5	P48036	72.7273	21	35.7	4.96	1.134	0.979	0.918	0.919	1.069	1.244	1.227	1.018	1.261	1.181	1.18143	0.0250091
Dysferlin OS=Mus musculus OX=10090 GN=Dysf PE=1 SV=1	Dysf	A0A0N4SWH3	18.9253	28	239.1	5.6	0.991	0.836	1.008	0.649	1.256	0.948	1.041	0.976	0.858	1.097	1.18178	0.139274
AarF domain-containing protein kinase 1 OS=Mus musculus OX=10090 GN=Adck1 PE=1 SV=1	Adck1	Q9D0L4	31.0476	10	59.7	8.05	1.198	0.8	0.798	0.806	0.977	0.98	0.892	1.362	0.983	1.192	1.18194	0.207468
Prolargin OS=Mus musculus OX=10090 GN=Prelp PE=1 SV=2	Prelp	Q9JK53	38.8889	12	43.3	9.54	2.817	1.837	0.701	3.22	1.245	4.132	3.663	0.582	3.665	1.923	1.18251	0.667048
60S ribosomal protein L5 OS=Mus musculus OX=10090 GN=Rpl5 PE=1 SV=3	Rpl5	P47962	50.1684	10	34.4	9.77	0.995	0.971	1.055	1.023	1.215	1.031	1.495	1.069	1.273	1.092	1.18282	0.0727724
14-3-3 protein eta OS=Mus musculus OX=10090 GN=Ywhah PE=1 SV=2	Ywhah	P68510	52.8455	9	28.2	4.89	1.23	1.079	1.04	0.896	1.141	1.168	1.404	1.158	1.44	1.221	1.18288	0.0554033
Integrin alpha-7 OS=Mus musculus OX=10090 GN=Itga7 PE=1 SV=1	Itga7	G3X9Q1	32.6585	1	124.5	5.74	0.09	0.932	1.056	0.953	1.444	0.608	1.959	0.237	0.896	0.235	1.18311	0.734124
Keratin, type I cytoskeletal 10 OS=Mus musculus OX=10090 GN=Krt10 PE=1 SV=1	Krt10	A2A513	12.8342	6	57	5.07	0.805	0.645	0.913	0.456	1.298	0.435	0.861	0.841	0.625	0.944	1.1834	0.466961
Sorting nexin 1 OS=Mus musculus OX=10090 GN=Snx1 PE=1 SV=1	Snx1	Q6NZD2	6.71785	1	58.8	5.26	2.253	1.749	1.045	2.873	3.673	1.494	1.381	1.205	2.495	3.813	1.18359	0.603771
Integrin alpha-7 OS=Mus musculus OX=10090 GN=Itga7 PE=1 SV=1	Itga7	Q3TZS3	32.4561	1	124.9	5.74	0.944	0.944	0.854	0.974	1.197	1.073	1.174	0.817	1.266	1.072	1.18389	0.0734496
Plasma protease C1 inhibitor OS=Mus musculus OX=10090 GN=Serping1 PE=1 SV=3	Serping1	P97290	19.246	6	55.5	6.29	0.803	0.975	0.938	0.957	0.862	0.874	1.397	1.118	1.549	0.726	1.1845	0.348294
Tight junction protein ZO-2 OS=Mus musculus OX=10090 GN=Tjp2 PE=1 SV=1	Tjp2	A0A3B2WBH9	1.03004	1	131	6.79	0.602	1.315	2.13	1.14	1.423	2.383	1.068	1.6	1.168	1.574	1.1845	0.50825
H-2 class I histocompatibility antigen, Q10 alpha chain OS=Mus musculus OX=10090 GN=H2-Q10 PE=1 SV=3	H2-Q10	P01898	32	5	37.2	5.25	1.275	0.961	0.907	0.95	1.031	1.395	1.306	1.04	1.452	1.051	1.18495	0.152017
39S ribosomal protein L44, mitochondrial OS=Mus musculus OX=10090 GN=Mrpl44 PE=1 SV=3	Mrpl44	Q9CY73	15.9159	5	37.5	8.51	1.149	0.765	1.032	0.635	1.073	0.589	1.235	1.43	1.101	0.937	1.18496	0.366326
Protein phosphatase 1 regulatory subunit 12A OS=Mus musculus OX=10090 GN=Ppp1r12a PE=1 SV=2	Ppp1r12a	Q9DBR7	7.77454	4	114.9	5.49	1.164	0.424	1.389	1.32	1.766	1.042	1.086	0.655	1.98	1.109	1.18501	0.537779
DCC-interacting protein 13-alpha OS=Mus musculus OX=10090 GN=Appl1 PE=1 SV=1	Appl1	Q8K3H0	10.0424	4	79.3	5.41	0.98	1.016	0.794	0.741	0.794	1.217	1.135	1.066	1.161	0.904	1.18512	0.138733
60S ribosomal protein L30 OS=Mus musculus OX=10090 GN=Rpl30 PE=1 SV=2	Rpl30	P62889	40.8696	3	12.8	9.63	1.094	0.955	1.216	0.871	1.155	1.172	1.135	1.223	1.429	1.239	1.1852	0.0464528
Tubulin beta-6 chain OS=Mus musculus OX=10090 GN=Tubb6 PE=1 SV=1	Tubb6	Q922F4	40.2685	2	50.1	4.89	0.46	1.316	1.306	0.642	1.228	1.387	1.107	1.305	0.868	0.726	1.18528	0.45543
Amylo-1,6-glucosidase, 4-alpha-glucanotransferase OS=Mus musculus OX=10090 GN=Agl PE=1 SV=1	Agl	F8VPN4	60.1828	66	174.2	6.74	0.914	0.739	0.863	0.68	0.992	0.807	1.077	0.868	1.032	0.908	1.18565	0.0605144
Actin, cytoplasmic 1 OS=Mus musculus OX=10090 GN=Actb PE=1 SV=1	Actb	P60710	87.7333	1	41.7	5.48	1.044	0.98	0.836	0.749	0.951	1.335	1.16	0.868	1.06	1.046	1.18592	0.128454
Syntaxin-1A OS=Mus musculus OX=10090 GN=Stx1a PE=1 SV=3	Stx1a	O35526	5.55556	1	33	5.24	1.835	0.645	0.87	0.685	1.054	1.213	0.835	1.611	1.394	1.071	1.18596	0.494207
Leukotriene A-4 hydrolase OS=Mus musculus OX=10090 GN=Lta4h PE=1 SV=4	Lta4h	P24527	40.5892	18	69	6.42	0.95	0.827	0.975	0.701	1.003	0.928	1.221	0.777	1.335	0.882	1.1866	0.214461
Leucine-rich repeat-containing protein 10 OS=Mus musculus OX=10090 GN=Lrrc10 PE=1 SV=1	Lrrc10	Q8K3W2	16.7883	4	31.2	8.63	0.751	0.88	0.678	0.667	0.936	0.616	0.952	0.756	1.091	0.946	1.1866	0.179525
Puromycin-sensitive aminopeptidase OS=Mus musculus OX=10090 GN=Npepps PE=1 SV=2	Npepps	Q11011	45.3261	30	103.3	5.9	0.977	0.922	1.054	0.911	1.376	1.067	1.118	0.95	1.263	1.104	1.18668	0.0571258
Metalloproteinase inhibitor 3 (Fragment) OS=Mus musculus OX=10090 GN=Timp3 PE=1 SV=1	Timp3	E9QAB2	24	1	5.8	10.36	1.814	0.936	0.807	1.486	1.328	1.715	1.903	1.138	1.589	1.307	1.18712	0.349542
Prenylcysteine oxidase OS=Mus musculus OX=10090 GN=Pcyox1 PE=1 SV=1	Pcyox1	Q9CQF9	14.4554	4	56.5	6.92	0.225	1.519	1.055	0.95	1.209	1.439	1.299	1.019	0.436	1.276	1.18752	0.547488
Keratin, type II cuticular Hb2 OS=Mus musculus OX=10090 GN=Krt82 PE=1 SV=2	Krt82	Q99M74	5.81395	2	57.1	6.25	1.382	1.077	3.78	0.126	0.509	7.322	1.307	0.668	0.215	1.321	1.18795	0.847665
Plastin-2 OS=Mus musculus OX=10090 GN=Lcp1 PE=1 SV=4	Lcp1	Q61233	30.7815	10	70.1	5.33	1.063	0.811	0.902	0.613	1.122	1.154	1.073	0.698	0.968	1.024	1.18796	0.193986
Basement membrane-specific heparan sulfate proteoglycan core protein OS=Mus musculus OX=10090 GN=Hspg2 PE=1 SV=1	Hspg2	E9PZ16	50.6046	128	469.5	6.47	1.055	0.884	0.986	0.869	1.065	1.189	1.19	0.964	1.213	1.14	1.18802	0.0177521
Sodium/potassium-transporting ATPase subunit alpha-1 OS=Mus musculus OX=10090 GN=Atp1a1 PE=1 SV=1	Atp1a1	Q8VDN2	47.3118	31	112.9	5.45	0.939	0.811	0.914	0.759	1.112	0.913	1.102	0.83	1.143	1	1.18804	0.0562094
39S ribosomal protein L19, mitochondrial OS=Mus musculus OX=10090 GN=Mrpl19 PE=1 SV=1	Mrpl19	Q9D338	11.6438	3	33.6	9.44	0.321	1.185	1.065	0.988	1.145	0.917	1.07	0.865	1.159	1.187	1.18816	0.34851
Peptidyl-prolyl cis-trans isomerase B OS=Mus musculus OX=10090 GN=Ppib PE=1 SV=2	Ppib	P24369	51.3889	12	23.7	9.55	1.254	1.47	0.949	1.168	1.234	1.423	1.713	1.333	1.708	1.219	1.18846	0.147632
Profilin-1 OS=Mus musculus OX=10090 GN=Pfn1 PE=1 SV=2	Pfn1	P62962	90.7143	10	14.9	8.28	1.058	0.999	0.99	0.893	0.999	1.214	1.308	1.013	1.327	1.17	1.18968	0.0412108
Guanine nucleotide-binding protein G(q) subunit alpha OS=Mus musculus OX=10090 GN=Gnaq PE=1 SV=4	Gnaq	P21279	9.7493	2	42.1	5.68	1.009	0.206	0.933	0.12	0.121	0.858	1.307	0.373	1.032	0.358	1.19018	0.727846
Amine oxidase [flavin-containing] A OS=Mus musculus OX=10090 GN=Maoa PE=1 SV=3	Maoa	Q64133	10.8365	4	59.6	7.81	1.047	0.806	0.864	0.91	1.382	0.959	0.767	1.065	1.399	0.904	1.19033	0.248062
T-complex protein 1 subunit epsilon OS=Mus musculus OX=10090 GN=Cct5 PE=1 SV=1	Cct5	P80316	68.0222	23	59.6	6.02	0.992	0.926	1.03	0.822	1.03	1.088	1.141	0.946	1.377	1.151	1.19063	0.0619006
Bis(5'-adenosyl)-triphosphatase enpp4 OS=Mus musculus OX=10090 GN=Enpp4 PE=1 SV=1	Enpp4	Q8BTJ4	4.82456	2	51.6	6.73	1.32	0.242	0.557	0.944	0.078	1.108	0.968	0.968	1.221	1.13	1.19121	0.619162
Alcohol dehydrogenase class-3 OS=Mus musculus OX=10090 GN=Adh5 PE=1 SV=3	Adh5	P28474	51.6043	14	39.5	7.25	1.152	0.918	1.091	0.804	1.126	1.039	1.311	1.185	1.259	1.166	1.19142	0.0449462
L-lactate dehydrogenase B chain OS=Mus musculus OX=10090 GN=Ldhb PE=1 SV=2	Ldhb	P16125	86.2275	25	36.5	6.05	0.962	0.875	1.049	0.856	1.094	1.049	1.147	1.126	1.077	1.198	1.19205	0.0036991
40S ribosomal protein S20 OS=Mus musculus OX=10090 GN=Rps20 PE=1 SV=1	Rps20	P60867	25.2101	3	13.4	9.94	0.98	0.83	0.935	0.779	1.011	1.015	1.196	0.951	1.043	1.086	1.19221	0.0169179
ATP-binding cassette sub-family E member 1 OS=Mus musculus OX=10090 GN=Abce1 PE=1 SV=1	Abce1	P61222	31.8865	14	67.3	8.34	1.139	0.951	1.009	0.757	1.266	0.751	1.598	0.95	1.132	1.199	1.19225	0.280241
Elongation factor 2 OS=Mus musculus OX=10090 GN=Eef2 PE=1 SV=2	Eef2	P58252	67.366	48	95.3	6.83	0.972	0.815	0.945	0.706	1.005	0.966	1.171	0.895	1.083	1.029	1.19236	0.0430603
Vesicle-associated membrane protein-associated protein A OS=Mus musculus OX=10090 GN=Vapa PE=1 SV=2	Vapa	Q9WV55	40.5622	7	27.8	8.4	0.979	0.812	0.805	0.795	0.986	0.958	1.248	0.836	1.032	1.006	1.19257	0.0667845
Cadherin-5 OS=Mus musculus OX=10090 GN=Cdh5 PE=1 SV=2	Cdh5	P55284	5.61224	3	87.8	5.3	0.322	1.104	1.516	0.388	0.979	1.02	0.909	0.357	2.025	0.667	1.19259	0.673567
Collagen alpha-2(VI) chain OS=Mus musculus OX=10090 GN=Col6a2 PE=1 SV=3	Col6a2	Q02788	27.9497	23	110.3	6.42	0.738	0.923	0.997	0.957	0.615	0.757	1.467	0.675	1.616	1.337	1.19262	0.473202
GTP-binding protein OS=Mus musculus OX=10090 GN=Rrad PE=1 SV=1	Rrad	Q6PGA2	30.2932	6	33.2	9.26	0.916	0.939	1.056	0.96	1.256	1.282	1.494	0.85	0.773	1.271	1.1928	0.234854
Isochorismatase domain-containing protein 1 OS=Mus musculus OX=10090 GN=Isoc1 PE=1 SV=1	Isoc1	Q91V64	31.9865	6	32	7.39	0.986	0.827	0.6	0.621	0.957	0.901	1.076	0.66	1.078	0.758	1.19314	0.229951
Glycogen phosphorylase, muscle form OS=Mus musculus OX=10090 GN=Pygm PE=1 SV=3	Pygm	Q9WUB3	69.715	48	97.2	7.11	0.931	0.77	0.936	0.654	1.033	0.858	1.021	0.973	1.069	0.936	1.19315	0.0440279
Cartilage intermediate layer protein 2 OS=Mus musculus OX=10090 GN=Cilp2 PE=1 SV=1	Cilp2	D3Z7H8	1.11876	1	125.9	7.77	2.793	0.651	0.328	0.844	1.943	1.036	2.353	0.399	0.386	2.146	1.19339	0.732594
5-oxoprolinase OS=Mus musculus OX=10090 GN=Oplah PE=1 SV=1	Oplah	Q8K010	19.3323	14	137.5	6.28	0.953	1.016	0.909	0.587	1.067	0.949	1.192	1.08	1.171	0.744	1.19346	0.178585
60S ribosomal protein L27a OS=Mus musculus OX=10090 GN=Rpl27a PE=1 SV=5	Rpl27a	P14115	33.7838	5	16.6	11.12	1.289	0.951	1.045	0.9	1.046	1.107	1.475	1.2	1.39	1.277	1.19395	0.0976749
40S ribosomal protein S24 OS=Mus musculus OX=10090 GN=Rps24 PE=1 SV=1	Rps24	P62849	35.3383	5	15.4	10.78	0.907	0.756	0.769	0.888	0.885	0.857	1.183	0.813	1.062	1.146	1.19398	0.101359
Y-box-binding protein 1 OS=Mus musculus OX=10090 GN=Ybx1 PE=1 SV=3	Ybx1	P62960	63.6646	6	35.7	9.88	0.895	1.019	0.286	1.163	1.099	1.009	0.832	0.969	0.937	1.178	1.19417	0.350668
Tyrosine-protein phosphatase non-receptor type 11 OS=Mus musculus OX=10090 GN=Ptpn11 PE=1 SV=2	Ptpn11	P35235	41.0385	16	68.4	7.3	0.954	0.952	1.233	0.857	1.264	1.06	1.37	1.296	1.145	1.023	1.19419	0.0766317
Hyaluronan-binding protein 2 OS=Mus musculus OX=10090 GN=Habp2 PE=1 SV=1	Habp2	E9QM92	1.62455	1	61.8	6.29	1.321	1.074	1.238	0.712	1.195	1.209	1.803	0.146	2.02	1.411	1.19432	0.563234
LYR motif-containing protein 4 OS=Mus musculus OX=10090 GN=Lyrm4 PE=1 SV=1	Lyrm4	Q8K215	57.1429	5	10.8	10.13	1.092	0.829	1.049	1.129	1.162	1.602	1.094	0.719	1.49	1.277	1.19444	0.271522
Desmoglein-2 OS=Mus musculus OX=10090 GN=Dsg2 PE=1 SV=3	Dsg2	O55111	28.9661	21	122.3	5.3	0.753	1.265	1.466	1.137	1.575	1.349	1.473	1.116	1.652	1.116	1.19469	0.213508
Proteasome adapter and scaffold protein ECM29 OS=Mus musculus OX=10090 GN=Ecpas PE=1 SV=3	Ecpas	Q6PDI5	12.5543	14	203.6	7.06	1.059	0.887	0.804	0.757	0.959	1.285	1.151	0.81	1.217	0.863	1.19475	0.170691
Spectrin alpha chain, erythrocytic 1 OS=Mus musculus OX=10090 GN=Spta1 PE=1 SV=3	Spta1	P08032	29.648	46	279.7	5.03	1.016	0.844	0.972	1.033	0.845	1.043	1.385	1.099	1.394	1.161	1.19483	0.133312
T-complex protein 1 subunit eta OS=Mus musculus OX=10090 GN=Cct7 PE=1 SV=1	Cct7	P80313	45.7721	18	59.6	7.84	0.884	0.765	0.816	0.751	1.004	0.834	1.153	0.853	0.969	0.951	1.19486	0.0390003
Laminin subunit alpha-4 OS=Mus musculus OX=10090 GN=Lama4 PE=1 SV=2	Lama4	P97927	16.7401	22	201.7	6.21	0.935	1.062	1.135	1.043	1.228	1.324	1.435	0.989	1.317	1.19	1.19489	0.0425363
Rab11 family-interacting protein 5 OS=Mus musculus OX=10090 GN=Rab11fip5 PE=1 SV=1	Rab11fip5	A0A0N4SW73	5.00759	5	139.5	5.12	1.146	0.875	0.745	1.096	1.12	1.173	1.593	1.216	0.618	1.204	1.19524	0.315236
26S proteasome non-ATPase regulatory subunit 12 OS=Mus musculus OX=10090 GN=Psmd12 PE=1 SV=4	Psmd12	Q9D8W5	30.0439	10	52.9	7.06	1.05	1.079	1.118	0.889	1.189	1.011	1.42	1.16	1.412	1.224	1.19536	0.0540693
ADP-ribosylation factor-like protein 2 OS=Mus musculus OX=10090 GN=Arl2 PE=1 SV=1	Arl2	Q9D0J4	6.52174	1	20.9	5.96	2.815	0.447	6.796	5.331	4.061	5.201	2.309	4.445	7.055	4.534	1.19588	0.594486
Serum albumin OS=Mus musculus OX=10090 GN=Alb PE=1 SV=3	Alb	P07724	83.2237	61	68.6	6.07	1.111	0.984	0.957	0.819	0.893	1.052	1.486	0.933	1.505	1.08	1.19676	0.228388
Biliverdin reductase A OS=Mus musculus OX=10090 GN=Blvra PE=1 SV=1	Blvra	Q9CY64	54.5763	13	33.5	7.02	1.091	1.046	0.921	1.025	1.322	1	1.436	1.225	1.189	1.158	1.19683	0.037993
E3 ubiquitin-protein ligase HUWE1 OS=Mus musculus OX=10090 GN=Huwe1 PE=1 SV=5	Huwe1	Q7TMY8	3.51839	11	482.3	5.22	1.149	0.674	0.787	0.705	0.964	1.429	1.159	1.093	0.794	0.514	1.19718	0.397265
Rab3 GTPase-activating protein non-catalytic subunit OS=Mus musculus OX=10090 GN=Rab3gap2 PE=1 SV=1	Rab3gap2	A0A0A6YWM5	0.950988	1	152.4	6.18	1.367	1.17	0.187	0.773	1.753	1.359	1.392	0.034	1.639	0.103	1.19722	0.708283
Retinol-binding protein 1 OS=Mus musculus OX=10090 GN=Rbp1 PE=1 SV=2	Rbp1	Q00915	52.5926	6	15.8	5.25	6.767	2.84	0.907	2.254	3.744	4.548	8.976	1.229	2.874	1.559	1.19726	0.728404
Glutamine--tRNA ligase OS=Mus musculus OX=10090 GN=Qars PE=1 SV=1	Qars	Q8BML9	30.3226	15	87.6	7.31	1.087	1.023	0.989	0.547	1.009	1.225	0.806	1.114	1.212	1.184	1.19766	0.195147
Caveolin-2 OS=Mus musculus OX=10090 GN=Cav2 PE=1 SV=1	Cav2	Q9WVC3	63.5802	6	18.2	5.63	0.825	0.542	0.629	0.556	0.875	0.624	0.768	0.725	0.768	0.826	1.19801	0.0994992
Ras-related protein Rab-2A OS=Mus musculus OX=10090 GN=Rab2a PE=1 SV=1	Rab2a	P53994	67.9245	13	23.5	6.54	1.072	0.832	0.877	0.747	0.95	1.165	1.24	0.968	1.106	0.914	1.1986	0.0779271
Sarcospan OS=Mus musculus OX=10090 GN=Sspn PE=1 SV=1	Sspn	E9Q8Y7	14.2857	2	15.7	7.81	1.082	0.798	0.564	0.83	1.079	1.073	1.129	0.584	0.87	1.153	1.19894	0.277074
Medium-chain acyl-CoA ligase ACSF2, mitochondrial OS=Mus musculus OX=10090 GN=Acsf2 PE=1 SV=1	Acsf2	Q8VCW8	43.5772	17	67.9	8.18	1.251	0.991	0.839	0.909	1.09	1.065	1.407	1.356	1.275	0.983	1.199	0.118461
Histone H2A.V OS=Mus musculus OX=10090 GN=H2afv PE=1 SV=3	H2afv	Q3THW5	53.9062	3	13.5	10.58	0.971	0.84	0.874	0.925	0.997	1.086	1.289	0.749	1.257	1.115	1.19908	0.118414
40S ribosomal protein S25 OS=Mus musculus OX=10090 GN=Rps25 PE=1 SV=1	Rps25	A0A1L1SQA8	21.5054	3	10.3	9.99	1.108	1.096	1.072	1.087	1.095	1.222	1.453	1.267	1.476	1.337	1.19948	0.0187354
Myotilin OS=Mus musculus OX=10090 GN=Myot PE=1 SV=1	Myot	Q9JIF9	39.1129	13	55.3	8.84	2.115	0.626	1.62	3.138	2.856	2.111	2.238	1.6	2.417	2.276	1.19998	0.441481
Antithrombin-III OS=Mus musculus OX=10090 GN=Serpinc1 PE=1 SV=1	Serpinc1	P32261	57.8495	20	52	6.46	1.179	0.883	0.893	0.957	1.062	1.207	1.403	1.049	1.374	0.947	1.20007	0.111836
Rab-interacting lysosomal protein OS=Mus musculus OX=10090 GN=Rilp PE=1 SV=1	Rilp	Q5ND29	1.89702	1	41.1	5.33	0.688	0.15	0.649	1.951	0.687	0.082	1.003	0.498	1.474	2.447	1.2005	0.75073
Eukaryotic initiation factor 4A-I OS=Mus musculus OX=10090 GN=Eif4a1 PE=1 SV=1	Eif4a1	P60843	60.5911	12	46.1	5.48	0.981	1.056	1.009	0.905	1.171	1.162	1.319	1.02	1.311	1.138	1.20155	0.0132973
Eukaryotic translation initiation factor 3 subunit B OS=Mus musculus OX=10090 GN=Eif3b PE=1 SV=1	Eif3b	Q8JZQ9	23.9103	13	91.3	5.02	1.042	0.886	1.087	0.832	1.212	1.057	1.212	0.948	1.356	1.149	1.20163	0.0555564
Histone H4 OS=Mus musculus OX=10090 GN=H4c1 PE=1 SV=2	H4c1	P62806	53.3981	9	11.4	11.36	1.05	0.89	0.973	1.12	1.182	1.221	1.385	0.898	1.417	1.171	1.20241	0.0822308
ATP-dependent 6-phosphofructokinase OS=Mus musculus OX=10090 GN=Pfkp PE=1 SV=1	Pfkp	Q8C605	31.25	14	85.5	6.89	0.885	1.019	1.021	0.827	1.088	0.929	1.325	1.184	1.043	1.199	1.20256	0.0456489
N-acetyl-D-glucosamine kinase OS=Mus musculus OX=10090 GN=Nagk PE=1 SV=3	Nagk	Q9QZ08	23.6152	6	37.2	5.73	0.901	0.769	0.782	0.474	0.592	0.573	1.272	0.516	0.764	1.564	1.20324	0.541515
Collagen alpha-3(IV) chain OS=Mus musculus OX=10090 GN=Col4a3 PE=1 SV=2	Col4a3	Q9QZS0	0.599161	1	161.6	9.48	1.215	1.129	1.066	0.954	1.095	1.522	1.674	0.822	1.533	1.236	1.20409	0.225961
Myosin-9 OS=Mus musculus OX=10090 GN=Myh9 PE=1 SV=4	Myh9	Q8VDD5	44.7959	58	226.2	5.66	1.143	0.982	0.844	0.616	0.921	1.207	1.289	0.948	1.045	1.068	1.20465	0.149024
Ketosamine-3-kinase OS=Mus musculus OX=10090 GN=Fn3krp PE=1 SV=2	Fn3krp	Q8K274	10.0324	2	34.4	7.87	0.981	0.152	0.498	0.507	0.226	0.085	0.47	0.651	1.26	1.172	1.20486	0.707623
Phosphoenolpyruvate carboxykinase [GTP], mitochondrial OS=Mus musculus OX=10090 GN=Pck2 PE=1 SV=1	Pck2	A0A0R4J0G0	4.1979	2	73.4	7.74	2.145	0.846	2.343	0.86	0.514	3.157	2.292	1.322	1.361	2.55	1.20504	0.604221
39S ribosomal protein L14, mitochondrial OS=Mus musculus OX=10090 GN=Mrpl14 PE=1 SV=1	Mrpl14	Q9D1I6	13.7931	3	15.9	10.99	0.964	0.991	0.804	1.099	1.113	1.127	1.298	1.185	1.085	1.169	1.20563	0.0123759
Peptidyl-prolyl cis-trans isomerase FKBP8 OS=Mus musculus OX=10090 GN=Fkbp8 PE=1 SV=2	Fkbp8	O35465	7.71144	2	43.5	5.16	0.674	0.449	0.857	0.717	0.811	0.881	0.908	0.825	1.419	0.035	1.20603	0.572862
Calcium/calmodulin-dependent protein kinase type II subunit delta OS=Mus musculus OX=10090 GN=Camk2d PE=1 SV=2	Camk2d	E9Q1W0	26.9531	6	57.7	7.15	0.897	0.832	0.811	0.66	0.876	0.858	1.096	0.9	1.03	1.03	1.20625	0.0333107
Ribosome maturation protein SBDS OS=Mus musculus OX=10090 GN=Sbds PE=1 SV=4	Sbds	P70122	11.2	3	28.8	8.76	1.235	0.594	0.15	0.348	0.934	0.131	0.442	0.555	1.121	1.028	1.20642	0.670375
Phosphoglucomutase-like protein 5 OS=Mus musculus OX=10090 GN=Pgm5 PE=1 SV=2	Pgm5	Q8BZF8	68.254	27	62.2	7.18	1.099	0.722	0.967	0.715	0.951	1.059	1.163	0.931	1.122	1.114	1.20658	0.0776297
Kynurenine--oxoglutarate transaminase 1 OS=Mus musculus OX=10090 GN=Kyat1 PE=1 SV=1	Kyat1	Q8BTY1	30.6604	7	47.5	6.95	1.407	1.274	1.461	1.092	1.309	1.732	1.562	1.796	1.456	1.618	1.2066	0.0424337
Methionine--tRNA ligase, mitochondrial OS=Mus musculus OX=10090 GN=Mars2 PE=1 SV=2	Mars2	Q499X9	14.8464	6	65.8	8.09	0.974	0.726	0.835	0.664	1.166	0.931	0.959	0.883	1.045	0.807	1.20684	0.0841368
CCN family member 2 OS=Mus musculus OX=10090 GN=Ccn2 PE=2 SV=3	Ccn2	P29268	10.3448	3	37.8	7.81	0.838	0.46	0.763	0.117	0.495	0.29	1.303	0.426	0.297	1.132	1.20692	0.677686
DNA damage-binding protein 1 OS=Mus musculus OX=10090 GN=Ddb1 PE=1 SV=2	Ddb1	Q3U1J4	23.7719	20	126.8	5.26	1.13	0.941	1.125	0.828	1.118	1.113	1.568	1.082	1.293	1.111	1.20693	0.10228
Ras-related protein Ral-A OS=Mus musculus OX=10090 GN=Rala PE=1 SV=1	Rala	P63321	34.9515	5	23.5	7.11	1.017	0.793	1.065	0.701	1.162	0.891	1.213	0.902	1.122	1.184	1.20694	0.104631
28S ribosomal protein S17, mitochondrial OS=Mus musculus OX=10090 GN=Mrps17 PE=1 SV=1	Mrps17	Q9CQE3	44.1667	3	13.4	9.89	0.987	0.736	0.937	0.553	1.286	0.989	0.79	0.853	0.65	1.25	1.20718	0.306621
40S ribosomal protein S6 OS=Mus musculus OX=10090 GN=Rps6 PE=1 SV=1	Rps6	P62754	25.7028	5	28.7	10.84	1.098	0.877	0.871	0.801	1.081	1.189	1.122	0.968	1.125	1.12	1.20739	0.0174631
Peflin OS=Mus musculus OX=10090 GN=Pef1 PE=1 SV=1	Pef1	Q8BFY6	8.72727	2	29.2	6.3	2.162	1.839	0.378	1.229	1.945	1.731	2.128	1.44	1.443	1.473	1.2078	0.422063
NEDD8-activating enzyme E1 catalytic subunit OS=Mus musculus OX=10090 GN=Uba3 PE=1 SV=2	Uba3	Q8C878	25.1082	7	51.7	5.45	1.306	0.977	0.724	0.347	0.979	1.069	1.447	0.26	1.065	1.257	1.20791	0.523955
Beta-2-glycoprotein 1 OS=Mus musculus OX=10090 GN=Apoh PE=1 SV=1	Apoh	Q01339	44.3478	13	38.6	8.22	1.254	1.169	0.849	1.042	1.161	1.259	1.88	1.148	1.464	0.905	1.208	0.259619
T-complex protein 1 subunit zeta OS=Mus musculus OX=10090 GN=Cct6a PE=1 SV=3	Cct6a	P80317	38.9831	16	58	7.08	0.938	0.86	1.004	0.752	0.913	1.218	1.143	0.955	1.183	1.032	1.20878	0.0430063
Alanine aminotransferase 1 OS=Mus musculus OX=10090 GN=Gpt PE=1 SV=3	Gpt	Q8QZR5	31.4516	12	55.1	6.64	1.467	0.921	0.981	0.673	1.247	1.65	1.45	0.977	1.154	0.851	1.20881	0.322614
Sorbitol dehydrogenase OS=Mus musculus OX=10090 GN=Sord PE=1 SV=3	Sord	Q64442	36.1345	9	38.2	7.02	1.225	1.348	1.054	0.966	0.878	1.362	1.683	1.436	1.345	1.625	1.20894	0.17387
E3 ubiquitin-protein ligase NEDD4 OS=Mus musculus OX=10090 GN=Nedd4 PE=1 SV=3	Nedd4	P46935	23.3371	14	102.6	5.26	1.054	0.911	0.953	0.432	1.026	1.056	1.095	0.721	1.155	1.022	1.20896	0.227579
Stromal membrane-associated protein 2 OS=Mus musculus OX=10090 GN=Smap2 PE=1 SV=1	Smap2	Q7TN29	1.86916	1	46.5	8.87	0.956	0.785	1.069	0.875	1.439	1.134	1.313	0.872	0.844	1.081	1.20905	0.175253
Obg-like ATPase 1 OS=Mus musculus OX=10090 GN=Ola1 PE=1 SV=1	Ola1	Q9CZ30	35.6061	10	44.7	7.81	0.987	0.867	0.979	0.962	1.036	1.112	1.361	1.119	1.121	1.135	1.20931	0.0111115
Tumor protein D52 (Fragment) OS=Mus musculus OX=10090 GN=Tpd52 PE=1 SV=1	Tpd52	D3Z7X7	26.699	3	22.5	5.52	1.685	0.897	2.659	3.066	2.742	3.646	1.423	1.372	2.756	3.131	1.20942	0.495707
Glycerophosphocholine phosphodiesterase GPCPD1 OS=Mus musculus OX=10090 GN=Gpcpd1 PE=1 SV=1	Gpcpd1	Q8C0L9	5.33333	3	76.5	5.58	1.697	1.198	1.471	1.038	1.931	1.487	1.736	1.785	1.654	1.211	1.20947	0.141475
Neurogenic locus notch homolog protein 4 OS=Mus musculus OX=10090 GN=Notch4 PE=1 SV=3	Notch4	P31695	0.509165	1	206.6	5.86	42.687	100	60.252	9.102	89.408	41.179	27.303	100	54.101	72.809	1.20983	0.606773
[truncated: 870 more rows]
