# Supplementary material for: PERM1 regulates energy metabolism in the heart via ERRα/PGC−1α axis
Source: Front Cardiovasc Med. 2022 Nov 7;9:1033457. doi: 10.3389/fcvm.2022.1033457 (PMC9676655; doi:10.3389/fcvm.2022.1033457)
Supplement: Supplementary file 2 [file Table_2.XLSX]

## Sheet: Dataset 2_Upregulated Pathways_
#term ID	term description	observed gene count	background gene count	strength	false discovery rate	matching proteins in your network (IDs)	matching proteins in your network (labels)
mmu03010	Ribosome	35	128	1.28	6.67e-29	10090.ENSMUSP00000002844,10090.ENSMUSP00000003521,10090.ENSMUSP00000006496,10090.ENSMUSP00000008812,10090.ENSMUSP00000024734,10090.ENSMUSP00000025014,10090.ENSMUSP00000025511,10090.ENSMUSP00000025836,10090.ENSMUSP00000029722,10090.ENSMUSP00000031617,10090.ENSMUSP00000032597,10090.ENSMUSP00000032998,10090.ENSMUSP00000034966,10090.ENSMUSP00000035177,10090.ENSMUSP00000048469,10090.ENSMUSP00000054490…	Mrpl2,Rps11,Rps9,Rps18,Mrpl14,Mrpl28,Rps14,Mrpl11,Rps3a1,Rpl6,Rpl28,Rps3,Rpl4,Mrpl3,Rpl10a,Rps23,Rps25,Rpl36,Rps2,Rpl11,Rps6,Rpl7a,Rpl38,Rpl18,Rps16,Rpl30,Rpl35a,Rpl13a,Rpl12,Rpl22,Rps20,Rps13,Rpl3l,Mrpl13,Fau
mmu00010	Glycolysis / Gluconeogenesis	13	65	1.14	8.33e-09	10090.ENSMUSP00000005964,10090.ENSMUSP00000020522,10090.ENSMUSP00000020768,10090.ENSMUSP00000030455,10090.ENSMUSP00000032373,10090.ENSMUSP00000034834,10090.ENSMUSP00000047393,10090.ENSMUSP00000059801,10090.ENSMUSP00000073764,10090.ENSMUSP00000084582,10090.ENSMUSP00000103267,10090.ENSMUSP00000113942,10090.ENSMUSP00000117030	Adh5,Pfkl,Pgam2,Akr1a1,Ldhb,Pkm,Bpgm,Pfkm,Aldh3a2,Pgm1,Ldha,Gapdh,Pfkp
mmu01100	Metabolic pathways	46	1296	0.39	1.87e-06	10090.ENSMUSP00000002064,10090.ENSMUSP00000003643,10090.ENSMUSP00000004172,10090.ENSMUSP00000005964,10090.ENSMUSP00000015791,10090.ENSMUSP00000019965,10090.ENSMUSP00000020522,10090.ENSMUSP00000020768,10090.ENSMUSP00000020886,10090.ENSMUSP00000021091,10090.ENSMUSP00000022322,10090.ENSMUSP00000022529,10090.ENSMUSP00000023043,10090.ENSMUSP00000024031,10090.ENSMUSP00000026196,10090.ENSMUSP00000026270…	Blvra,Ckm,Hmox2,Adh5,Lama5,Smpd2,Pfkl,Pgam2,Nampt,Pafah1b1,Glud1,Tkt,Adsl,Acy1,Got1,Sacm1l,Akr1a1,Paics,Rpn1,Ldhb,Fah,Pkm,Gclc,Bpgm,Pygm,Adk,Tst,Gpam,Pfkm,Acox1,Aldh3a2,Pgd,Pgm1,Nt5c3b,Idh1,Cds2,Ugp2,Aco1,Akr1b3,Agpat3,Ldha,Ccbl1,Rpn2,Gapdh,Pfkp,Nt5c2
mmu01230	Biosynthesis of amino acids	11	75	1.01	2.21e-06	10090.ENSMUSP00000020522,10090.ENSMUSP00000020768,10090.ENSMUSP00000022529,10090.ENSMUSP00000024031,10090.ENSMUSP00000026196,10090.ENSMUSP00000034834,10090.ENSMUSP00000059801,10090.ENSMUSP00000095316,10090.ENSMUSP00000100038,10090.ENSMUSP00000113942,10090.ENSMUSP00000117030	Pfkl,Pgam2,Tkt,Acy1,Got1,Pkm,Pfkm,Idh1,Aco1,Gapdh,Pfkp
mmu01200	Carbon metabolism	13	118	0.89	2.25e-06	10090.ENSMUSP00000005964,10090.ENSMUSP00000020522,10090.ENSMUSP00000020768,10090.ENSMUSP00000022322,10090.ENSMUSP00000022529,10090.ENSMUSP00000026196,10090.ENSMUSP00000034834,10090.ENSMUSP00000059801,10090.ENSMUSP00000081141,10090.ENSMUSP00000095316,10090.ENSMUSP00000100038,10090.ENSMUSP00000113942,10090.ENSMUSP00000117030	Adh5,Pfkl,Pgam2,Glud1,Tkt,Got1,Pkm,Pfkm,Pgd,Idh1,Aco1,Gapdh,Pfkp
mmu04922	Glucagon signaling pathway	10	99	0.85	0.00014	10090.ENSMUSP00000001780,10090.ENSMUSP00000005606,10090.ENSMUSP00000020522,10090.ENSMUSP00000020768,10090.ENSMUSP00000032373,10090.ENSMUSP00000034834,10090.ENSMUSP00000047564,10090.ENSMUSP00000049584,10090.ENSMUSP00000102009,10090.ENSMUSP00000103267	Akt1,Prkaca,Pfkl,Pgam2,Ldhb,Pkm,Pygm,Itpr2,Camk2d,Ldha
mmu03013	RNA transport	12	164	0.71	0.00028	10090.ENSMUSP00000023599,10090.ENSMUSP00000025955,10090.ENSMUSP00000031383,10090.ENSMUSP00000032992,10090.ENSMUSP00000042457,10090.ENSMUSP00000047678,10090.ENSMUSP00000054556,10090.ENSMUSP00000059395,10090.ENSMUSP00000075089,10090.ENSMUSP00000099933,10090.ENSMUSP00000124551,10090.ENSMUSP00000127034	Eif4a2,Eif3a,Ran,Eif3c,Eef1a1,Eif4g1,Eef1a2,Eif2s3x,Upf1,Xpo1,Eif4g2,Eif4a1
mmu05230	Central carbon metabolism in cancer	8	64	0.94	0.00028	10090.ENSMUSP00000001780,10090.ENSMUSP00000020522,10090.ENSMUSP00000020768,10090.ENSMUSP00000034834,10090.ENSMUSP00000059801,10090.ENSMUSP00000065983,10090.ENSMUSP00000103267,10090.ENSMUSP00000117030	Akt1,Pfkl,Pgam2,Pkm,Pfkm,Mapk1,Ldha,Pfkp
mmu00030	Pentose phosphate pathway	6	32	1.12	0.00039	10090.ENSMUSP00000020522,10090.ENSMUSP00000022529,10090.ENSMUSP00000059801,10090.ENSMUSP00000081141,10090.ENSMUSP00000084582,10090.ENSMUSP00000117030	Pfkl,Tkt,Pfkm,Pgd,Pgm1,Pfkp
mmu00052	Galactose metabolism	6	32	1.12	0.00039	10090.ENSMUSP00000020522,10090.ENSMUSP00000059801,10090.ENSMUSP00000084582,10090.ENSMUSP00000099939,10090.ENSMUSP00000100045,10090.ENSMUSP00000117030	Pfkl,Pfkm,Pgm1,Ugp2,Akr1b3,Pfkp
mmu04152	AMPK signaling pathway	10	124	0.75	0.00048	10090.ENSMUSP00000001780,10090.ENSMUSP00000007708,10090.ENSMUSP00000020522,10090.ENSMUSP00000021001,10090.ENSMUSP00000028238,10090.ENSMUSP00000046101,10090.ENSMUSP00000059801,10090.ENSMUSP00000108987,10090.ENSMUSP00000110021,10090.ENSMUSP00000117030	Akt1,Ppp2r1a,Pfkl,Rab10,Rab14,Eef2,Pfkm,Cab39,Rab11b,Pfkp
mmu05414	Dilated cardiomyopathy (DCM)	8	86	0.81	0.0012	10090.ENSMUSP00000005606,10090.ENSMUSP00000021750,10090.ENSMUSP00000028522,10090.ENSMUSP00000031423,10090.ENSMUSP00000080538,10090.ENSMUSP00000097561,10090.ENSMUSP00000099451,10090.ENSMUSP00000127070	Prkaca,Ryr2,Itga6,Atp2a2,Myh6,Ttn,Sgca,Mybpc3
mmu04066	HIF-1 signaling pathway	8	102	0.74	0.0032	10090.ENSMUSP00000001780,10090.ENSMUSP00000020522,10090.ENSMUSP00000035163,10090.ENSMUSP00000065983,10090.ENSMUSP00000099878,10090.ENSMUSP00000102009,10090.ENSMUSP00000103267,10090.ENSMUSP00000113942	Akt1,Pfkl,Ica,Mapk1,Rps6,Camk2d,Ldha,Gapdh
mmu05132	Salmonella infection	7	78	0.8	0.0036	10090.ENSMUSP00000006467,10090.ENSMUSP00000018437,10090.ENSMUSP00000018851,10090.ENSMUSP00000065983,10090.ENSMUSP00000079380,10090.ENSMUSP00000109230,10090.ENSMUSP00000114839	Arpc2,Pfn1,Dync1h1,Mapk1,Rac1,Rab7,Arpc4
mmu05205	Proteoglycans in cancer	11	199	0.59	0.0036	10090.ENSMUSP00000001780,10090.ENSMUSP00000005606,10090.ENSMUSP00000049584,10090.ENSMUSP00000054499,10090.ENSMUSP00000065983,10090.ENSMUSP00000079380,10090.ENSMUSP00000099368,10090.ENSMUSP00000099878,10090.ENSMUSP00000102009,10090.ENSMUSP00000113571,10090.ENSMUSP00000131316	Akt1,Prkaca,Itpr2,Fn1,Mapk1,Rac1,Cttn,Rps6,Camk2d,Ank1,Hspg2
mmu01210	2-Oxocarboxylic acid metabolism	4	19	1.17	0.0041	10090.ENSMUSP00000024031,10090.ENSMUSP00000026196,10090.ENSMUSP00000095316,10090.ENSMUSP00000100038	Acy1,Got1,Idh1,Aco1
mmu04261	Adrenergic signaling in cardiomyocytes	9	140	0.65	0.0041	10090.ENSMUSP00000001780,10090.ENSMUSP00000005606,10090.ENSMUSP00000007708,10090.ENSMUSP00000021750,10090.ENSMUSP00000031423,10090.ENSMUSP00000065983,10090.ENSMUSP00000080538,10090.ENSMUSP00000083077,10090.ENSMUSP00000102009	Akt1,Prkaca,Ppp2r1a,Ryr2,Atp2a2,Mapk1,Myh6,Atp1a2,Camk2d
mmu05410	Hypertrophic cardiomyopathy (HCM)	7	82	0.77	0.0041	10090.ENSMUSP00000021750,10090.ENSMUSP00000028522,10090.ENSMUSP00000031423,10090.ENSMUSP00000080538,10090.ENSMUSP00000097561,10090.ENSMUSP00000099451,10090.ENSMUSP00000127070	Ryr2,Itga6,Atp2a2,Myh6,Ttn,Sgca,Mybpc3
mmu04962	Vasopressin-regulated water reabsorption	5	43	0.91	0.0074	10090.ENSMUSP00000005606,10090.ENSMUSP00000009157,10090.ENSMUSP00000018851,10090.ENSMUSP00000099364,10090.ENSMUSP00000110021	Prkaca,Dynll1,Dync1h1,Nsf,Rab11b
mmu00970	Aminoacyl-tRNA biosynthesis	5	44	0.9	0.0077	10090.ENSMUSP00000003572,10090.ENSMUSP00000027602,10090.ENSMUSP00000036710,10090.ENSMUSP00000101669,10090.ENSMUSP00000132082	Gars,Dars,Lars2,Yars,Iars
mmu04510	Focal adhesion	10	195	0.55	0.0083	10090.ENSMUSP00000001780,10090.ENSMUSP00000015791,10090.ENSMUSP00000019992,10090.ENSMUSP00000023072,10090.ENSMUSP00000023467,10090.ENSMUSP00000028522,10090.ENSMUSP00000054499,10090.ENSMUSP00000065983,10090.ENSMUSP00000068895,10090.ENSMUSP00000079380	Akt1,Lama5,Lama4,Parvb,Pak2,Itga6,Fn1,Mapk1,Capn2,Rac1
mmu00270	Cysteine and methionine metabolism	5	46	0.88	0.0084	10090.ENSMUSP00000026196,10090.ENSMUSP00000032373,10090.ENSMUSP00000034905,10090.ENSMUSP00000055743,10090.ENSMUSP00000103267	Got1,Ldhb,Gclc,Tst,Ldha
mmu05100	Bacterial invasion of epithelial cells	6	74	0.75	0.0101	10090.ENSMUSP00000006467,10090.ENSMUSP00000054499,10090.ENSMUSP00000079380,10090.ENSMUSP00000099368,10090.ENSMUSP00000099475,10090.ENSMUSP00000114839	Arpc2,Fn1,Rac1,Cttn,Cltc,Arpc4
mmu04144	Endocytosis	11	258	0.47	0.0168	10090.ENSMUSP00000006467,10090.ENSMUSP00000021001,10090.ENSMUSP00000024860,10090.ENSMUSP00000025083,10090.ENSMUSP00000025684,10090.ENSMUSP00000050689,10090.ENSMUSP00000096397,10090.ENSMUSP00000099475,10090.ENSMUSP00000109230,10090.ENSMUSP00000110021,10090.ENSMUSP00000114839	Arpc2,Rab10,Ehd3,Kif5b,Ehd1,Arf3,Ehd2,Cltc,Rab7,Rab11b,Arpc4
mmu04919	Thyroid hormone signaling pathway	7	115	0.63	0.0174	10090.ENSMUSP00000001780,10090.ENSMUSP00000005606,10090.ENSMUSP00000031423,10090.ENSMUSP00000065983,10090.ENSMUSP00000080538,10090.ENSMUSP00000083077,10090.ENSMUSP00000117030	Akt1,Prkaca,Atp2a2,Mapk1,Myh6,Atp1a2,Pfkp
mmu05134	Legionellosis	5	57	0.79	0.0174	10090.ENSMUSP00000020285,10090.ENSMUSP00000020653,10090.ENSMUSP00000042457,10090.ENSMUSP00000054556,10090.ENSMUSP00000093955	Sar1a,Sar1b,Eef1a1,Eef1a2,Eef1g
mmu00051	Fructose and mannose metabolism	4	35	0.9	0.0199	10090.ENSMUSP00000020522,10090.ENSMUSP00000059801,10090.ENSMUSP00000100045,10090.ENSMUSP00000117030	Pfkl,Pfkm,Akr1b3,Pfkp
mmu00480	Glutathione metabolism	5	61	0.76	0.0199	10090.ENSMUSP00000001713,10090.ENSMUSP00000034903,10090.ENSMUSP00000034905,10090.ENSMUSP00000081141,10090.ENSMUSP00000095316	Gstt1,Gsta4,Gclc,Pgd,Idh1
mmu00561	Glycerolipid metabolism	5	60	0.76	0.0199	10090.ENSMUSP00000030455,10090.ENSMUSP00000057635,10090.ENSMUSP00000073764,10090.ENSMUSP00000100045,10090.ENSMUSP00000101028	Akr1a1,Gpam,Aldh3a2,Akr1b3,Agpat3
mmu04024	cAMP signaling pathway	9	194	0.51	0.0199	10090.ENSMUSP00000001780,10090.ENSMUSP00000005606,10090.ENSMUSP00000021750,10090.ENSMUSP00000031423,10090.ENSMUSP00000063325,10090.ENSMUSP00000065983,10090.ENSMUSP00000079380,10090.ENSMUSP00000083077,10090.ENSMUSP00000102009	Akt1,Prkaca,Ryr2,Atp2a2,Acox1,Mapk1,Rac1,Atp1a2,Camk2d
mmu04142	Lysosome	7	123	0.6	0.0199	10090.ENSMUSP00000007602,10090.ENSMUSP00000009234,10090.ENSMUSP00000022196,10090.ENSMUSP00000031377,10090.ENSMUSP00000090844,10090.ENSMUSP00000099382,10090.ENSMUSP00000099475	M6pr,Ap1b1,Ap3b1,Scarb2,Ap1g1,Ctsa,Cltc
mmu04610	Complement and coagulation cascades	6	88	0.68	0.0199	10090.ENSMUSP00000022616,10090.ENSMUSP00000025229,10090.ENSMUSP00000069418,10090.ENSMUSP00000073695,10090.ENSMUSP00000107607,10090.ENSMUSP00000112174	Clu,Cfb,C4b,Serpina1c,Cfh,Klkb1
mmu00620	Pyruvate metabolism	4	38	0.87	0.0213	10090.ENSMUSP00000032373,10090.ENSMUSP00000034834,10090.ENSMUSP00000073764,10090.ENSMUSP00000103267	Ldhb,Pkm,Aldh3a2,Ldha
mmu04141	Protein processing in endoplasmic reticulum	8	161	0.54	0.0213	10090.ENSMUSP00000020285,10090.ENSMUSP00000020653,10090.ENSMUSP00000022734,10090.ENSMUSP00000024739,10090.ENSMUSP00000032143,10090.ENSMUSP00000048053,10090.ENSMUSP00000068895,10090.ENSMUSP00000112081	Sar1a,Sar1b,Dnajc3,Hsp90ab1,Rpn1,Wfs1,Capn2,Rpn2
mmu04530	Tight junction	8	165	0.53	0.0229	10090.ENSMUSP00000005606,10090.ENSMUSP00000007708,10090.ENSMUSP00000041857,10090.ENSMUSP00000058391,10090.ENSMUSP00000079380,10090.ENSMUSP00000099368,10090.ENSMUSP00000104324,10090.ENSMUSP00000137503	Prkaca,Ppp2r1a,Rab8b,Rap2c,Rac1,Cttn,Myh13,Actr3
mmu04728	Dopaminergic synapse	7	129	0.58	0.0229	10090.ENSMUSP00000001780,10090.ENSMUSP00000005606,10090.ENSMUSP00000007708,10090.ENSMUSP00000025083,10090.ENSMUSP00000049584,10090.ENSMUSP00000071654,10090.ENSMUSP00000102009	Akt1,Prkaca,Ppp2r1a,Kif5b,Itpr2,Gsk3a,Camk2d
mmu00220	Arginine biosynthesis	3	19	1.04	0.0234	10090.ENSMUSP00000022322,10090.ENSMUSP00000024031,10090.ENSMUSP00000026196	Glud1,Acy1,Got1
mmu04371	Apelin signaling pathway	7	134	0.56	0.0257	10090.ENSMUSP00000001780,10090.ENSMUSP00000005606,10090.ENSMUSP00000021750,10090.ENSMUSP00000048218,10090.ENSMUSP00000049584,10090.ENSMUSP00000065983,10090.ENSMUSP00000099878	Akt1,Prkaca,Ryr2,Acta2,Itpr2,Mapk1,Rps6
mmu05412	Arrhythmogenic right ventricular cardiomyopathy (ARVC)	5	71	0.69	0.0281	10090.ENSMUSP00000021750,10090.ENSMUSP00000028522,10090.ENSMUSP00000031423,10090.ENSMUSP00000067708,10090.ENSMUSP00000099451	Ryr2,Itga6,Atp2a2,Actn2,Sgca
mmu03050	Proteasome	4	45	0.79	0.0309	10090.ENSMUSP00000017572,10090.ENSMUSP00000026560,10090.ENSMUSP00000030642,10090.ENSMUSP00000125548	Psmd11,Psmd13,Psmb2,Psma3
mmu05416	Viral myocarditis	5	76	0.66	0.035	10090.ENSMUSP00000047678,10090.ENSMUSP00000079380,10090.ENSMUSP00000080538,10090.ENSMUSP00000099451,10090.ENSMUSP00000124551	Eif4g1,Rac1,Myh6,Sgca,Eif4g2
mmu04114	Oocyte meiosis	6	112	0.57	0.0391	10090.ENSMUSP00000005606,10090.ENSMUSP00000007708,10090.ENSMUSP00000044645,10090.ENSMUSP00000049584,10090.ENSMUSP00000065983,10090.ENSMUSP00000102009	Prkaca,Ppp2r1a,Smc1a,Itpr2,Mapk1,Camk2d
mmu04512	ECM-receptor interaction	5	81	0.63	0.0428	10090.ENSMUSP00000015791,10090.ENSMUSP00000019992,10090.ENSMUSP00000028522,10090.ENSMUSP00000054499,10090.ENSMUSP00000131316	Lama5,Lama4,Itga6,Fn1,Hspg2
mmu04666	Fc gamma R-mediated phagocytosis	5	83	0.62	0.046	10090.ENSMUSP00000001780,10090.ENSMUSP00000006467,10090.ENSMUSP00000065983,10090.ENSMUSP00000079380,10090.ENSMUSP00000114839	Akt1,Arpc2,Mapk1,Rac1,Arpc4
