# Supplementary material for: PERM1 regulates energy metabolism in the heart via ERRα/PGC−1α axis
Source: Front Cardiovasc Med. 2022 Nov 7;9:1033457. doi: 10.3389/fcvm.2022.1033457 (PMC9676655; doi:10.3389/fcvm.2022.1033457)
Supplement: Supplementary file 3 [file Table_3.XLSX]

## Sheet: enrichment.Component-2
#term ID	term description	observed gene count	background gene count	strength	false discovery rate	matching proteins in your network (IDs)	matching proteins in your network (labels)
GO:0005737	Cytoplasm	273	10283	0.27	7.92e-45	10090.ENSMUSP00000000769,10090.ENSMUSP00000000985,10090.ENSMUSP00000001713,10090.ENSMUSP00000001780,10090.ENSMUSP00000001989,10090.ENSMUSP00000002064,10090.ENSMUSP00000002844,10090.ENSMUSP00000003183,10090.ENSMUSP00000003521,10090.ENSMUSP00000003572,10090.ENSMUSP00000003612,10090.ENSMUSP00000003643,10090.ENSMUSP00000004172,10090.ENSMUSP00000004508,10090.ENSMUSP00000005234,10090.ENSMUSP00000005606…	Serpinf1,Oxa1l,Gstt1,Akt1,Uba1,Blvra,Mrpl2,Ppp5c,Rps11,Gars,Dusp3,Ckm,Hmox2,Tmed4,Wdr1,Prkaca,Adh5,Reep5,Arpc2,Rps9,Slc4a1,Lsm2,M6pr,Ppp2r1a,Rps18,Dynll1,Ap1b1,Syngr1,Arih2,Rhot1,Cyb5r3,Pfn1,Dync1h1,Slc25a22,Trip10,Sar1a,Rab21,Pfkl,Sar1b,Pgam2,Nampt,Rab10,Pafah1b1,Ahsa1,Ryr2,Ap3b1,Scamp1,Glud1,Tkt,Clu,Dnajc3,Adsl,Parvb,Twf1,Srl,Sdf2l1,Pak2,Eif4a2,Psmg1,Tmem50b,Gpd1,Acy1,March5,Mrpl14,Hsp90ab1,Ehd…
GO:0005622	Intracellular	282	12596	0.19	6.47e-32	10090.ENSMUSP00000000769,10090.ENSMUSP00000000985,10090.ENSMUSP00000001713,10090.ENSMUSP00000001780,10090.ENSMUSP00000001989,10090.ENSMUSP00000002064,10090.ENSMUSP00000002844,10090.ENSMUSP00000003183,10090.ENSMUSP00000003521,10090.ENSMUSP00000003572,10090.ENSMUSP00000003612,10090.ENSMUSP00000003643,10090.ENSMUSP00000004172,10090.ENSMUSP00000004508,10090.ENSMUSP00000005234,10090.ENSMUSP00000005606…	Serpinf1,Oxa1l,Gstt1,Akt1,Uba1,Blvra,Mrpl2,Ppp5c,Rps11,Gars,Dusp3,Ckm,Hmox2,Tmed4,Wdr1,Prkaca,Adh5,Reep5,Arpc2,Rps9,Slc4a1,Lsm2,M6pr,Ppp2r1a,Rps18,Dynll1,Ap1b1,Syngr1,Arih2,Psmd11,Rhot1,Cyb5r3,Pfn1,Dync1h1,Slc25a22,Trip10,Sar1a,Rab21,Pfkl,Sar1b,Pgam2,Nampt,Rab10,Pafah1b1,Ahsa1,Ryr2,Ap3b1,Scamp1,Glud1,Tkt,Clu,Dnajc3,Adsl,Parvb,Twf1,Srl,Sdf2l1,Pak2,Fyttd1,Eif4a2,Psmg1,Tmem50b,Gpd1,Acy1,March5,Mrpl1…
GO:0005829	Cytosol	143	3573	0.44	4.72e-30	10090.ENSMUSP00000001713,10090.ENSMUSP00000001780,10090.ENSMUSP00000001989,10090.ENSMUSP00000002064,10090.ENSMUSP00000003183,10090.ENSMUSP00000003521,10090.ENSMUSP00000003572,10090.ENSMUSP00000003612,10090.ENSMUSP00000005606,10090.ENSMUSP00000005964,10090.ENSMUSP00000006496,10090.ENSMUSP00000007708,10090.ENSMUSP00000008812,10090.ENSMUSP00000009157,10090.ENSMUSP00000009234,10090.ENSMUSP00000018437…	Gstt1,Akt1,Uba1,Blvra,Ppp5c,Rps11,Gars,Dusp3,Prkaca,Adh5,Rps9,Ppp2r1a,Rps18,Dynll1,Ap1b1,Pfn1,Pfkl,Pgam2,Nampt,Pafah1b1,Ahsa1,Clu,Dnajc3,Adsl,Twf1,Pak2,Psmg1,Gpd1,Hsp90ab1,Ehd3,Mrpl28,Kif5b,Etf1,Rps14,Osbp,Dpp3,Eif3a,Got1,Psmd13,Cct8,Dars,Rab14,Ola1,Map1lc3a,Anxa5,Naa15,Rps3a1,Cpne3,Akr1a1,Psmb2,Trappc3,Stx12,Vamp3,Paics,Ran,Cct6a,Fscn1,Rpl6,Cct7,Rpn1,Ldhb,Rpl28,Rps3,Hbb-y,Emc8,Pkm,Gclc,Rpl4,Oxsr…
GO:0044391	Ribosomal subunit	39	181	1.18	1.5e-28	10090.ENSMUSP00000002844,10090.ENSMUSP00000003521,10090.ENSMUSP00000006496,10090.ENSMUSP00000008812,10090.ENSMUSP00000024734,10090.ENSMUSP00000025014,10090.ENSMUSP00000025511,10090.ENSMUSP00000025836,10090.ENSMUSP00000029722,10090.ENSMUSP00000031617,10090.ENSMUSP00000032597,10090.ENSMUSP00000032998,10090.ENSMUSP00000034966,10090.ENSMUSP00000035177,10090.ENSMUSP00000043561,10090.ENSMUSP00000045111…	Mrpl2,Rps11,Rps9,Rps18,Mrpl14,Mrpl28,Rps14,Mrpl11,Rps3a1,Rpl6,Rpl28,Rps3,Rpl4,Mrpl3,Mrpl41,Mrps34,Mrps35,Rpl10a,Rps23,Rps25,Rpl36,Rpl27,Rps2,Rpl11,Rps6,Rpl7a,Rpl38,Rpl18,Rps16,Rpl30,Rpl35a,Rpl13a,Rpl12,Rpl22,Mrps24,Rps20,Rps13,Mrpl13,Fau
GO:0005840	Ribosome	41	213	1.13	1.61e-28	10090.ENSMUSP00000002844,10090.ENSMUSP00000003521,10090.ENSMUSP00000006496,10090.ENSMUSP00000008812,10090.ENSMUSP00000024734,10090.ENSMUSP00000025014,10090.ENSMUSP00000025511,10090.ENSMUSP00000025836,10090.ENSMUSP00000029722,10090.ENSMUSP00000031617,10090.ENSMUSP00000032597,10090.ENSMUSP00000032998,10090.ENSMUSP00000034966,10090.ENSMUSP00000035177,10090.ENSMUSP00000038135,10090.ENSMUSP00000043561…	Mrpl2,Rps11,Rps9,Rps18,Mrpl14,Mrpl28,Rps14,Mrpl11,Rps3a1,Rpl6,Rpl28,Rps3,Rpl4,Mrpl3,Dhx9,Mrpl41,Mrps34,Eef2,Mrps35,Rpl10a,Rps23,Rps25,Rpl36,Rpl27,Rps2,Rpl11,Rps6,Rpl7a,Rpl38,Rpl18,Rps16,Rpl30,Rpl35a,Rpl13a,Rpl12,Rpl22,Mrps24,Rps20,Rps13,Mrpl13,Fau
GO:0110165	Cellular anatomical entity	303	15632	0.13	1.39e-26	10090.ENSMUSP00000000769,10090.ENSMUSP00000000985,10090.ENSMUSP00000001713,10090.ENSMUSP00000001780,10090.ENSMUSP00000001989,10090.ENSMUSP00000002064,10090.ENSMUSP00000002844,10090.ENSMUSP00000003183,10090.ENSMUSP00000003521,10090.ENSMUSP00000003572,10090.ENSMUSP00000003612,10090.ENSMUSP00000003643,10090.ENSMUSP00000004172,10090.ENSMUSP00000004508,10090.ENSMUSP00000005234,10090.ENSMUSP00000005606…	Serpinf1,Oxa1l,Gstt1,Akt1,Uba1,Blvra,Mrpl2,Ppp5c,Rps11,Gars,Dusp3,Ckm,Hmox2,Tmed4,Wdr1,Prkaca,Adh5,Reep5,Arpc2,Rps9,Slc4a1,Lsm2,M6pr,Ppp2r1a,Rps18,Dynll1,Ap1b1,Syngr1,Arih2,Lama5,Rhot1,Cyb5r3,Pfn1,Dync1h1,Slc25a22,Trip10,Smpd2,Lama4,Sar1a,Rab21,Pfkl,Sar1b,Pgam2,Nampt,Rab10,Pafah1b1,Ahsa1,Ryr2,Ap3b1,Scamp1,Glud1,Tkt,Clu,Dnajc3,Adsl,Parvb,Twf1,Srl,Sdf2l1,Pak2,Fyttd1,Rabl3,Eif4a2,Psmg1,Tmem50b,Gpd1,…
GO:0043229	Intracellular organelle	255	11084	0.2	6.97e-26	10090.ENSMUSP00000000769,10090.ENSMUSP00000000985,10090.ENSMUSP00000001713,10090.ENSMUSP00000001780,10090.ENSMUSP00000001989,10090.ENSMUSP00000002844,10090.ENSMUSP00000003183,10090.ENSMUSP00000003521,10090.ENSMUSP00000003572,10090.ENSMUSP00000003612,10090.ENSMUSP00000004172,10090.ENSMUSP00000004508,10090.ENSMUSP00000005234,10090.ENSMUSP00000005606,10090.ENSMUSP00000005964,10090.ENSMUSP00000006027…	Serpinf1,Oxa1l,Gstt1,Akt1,Uba1,Mrpl2,Ppp5c,Rps11,Gars,Dusp3,Hmox2,Tmed4,Wdr1,Prkaca,Adh5,Reep5,Arpc2,Rps9,Slc4a1,Lsm2,M6pr,Ppp2r1a,Rps18,Dynll1,Ap1b1,Syngr1,Arih2,Rhot1,Cyb5r3,Pfn1,Dync1h1,Slc25a22,Trip10,Sar1a,Rab21,Sar1b,Pgam2,Nampt,Rab10,Pafah1b1,Ahsa1,Ryr2,Ap3b1,Scamp1,Glud1,Tkt,Clu,Dnajc3,Adsl,Parvb,Twf1,Srl,Sdf2l1,Pak2,Fyttd1,Psmg1,Tmem50b,Gpd1,March5,Mrpl14,Hsp90ab1,Ehd3,Mrpl28,Kif5b,Rps14…
GO:0043226	Organelle	260	11550	0.19	1.59e-25	10090.ENSMUSP00000000769,10090.ENSMUSP00000000985,10090.ENSMUSP00000001713,10090.ENSMUSP00000001780,10090.ENSMUSP00000001989,10090.ENSMUSP00000002844,10090.ENSMUSP00000003183,10090.ENSMUSP00000003521,10090.ENSMUSP00000003572,10090.ENSMUSP00000003612,10090.ENSMUSP00000004172,10090.ENSMUSP00000004508,10090.ENSMUSP00000005234,10090.ENSMUSP00000005606,10090.ENSMUSP00000005964,10090.ENSMUSP00000006027…	Serpinf1,Oxa1l,Gstt1,Akt1,Uba1,Mrpl2,Ppp5c,Rps11,Gars,Dusp3,Hmox2,Tmed4,Wdr1,Prkaca,Adh5,Reep5,Arpc2,Rps9,Slc4a1,Lsm2,M6pr,Ppp2r1a,Rps18,Dynll1,Ap1b1,Syngr1,Arih2,Rhot1,Cyb5r3,Pfn1,Dync1h1,Slc25a22,Trip10,Sar1a,Rab21,Sar1b,Pgam2,Nampt,Rab10,Pafah1b1,Ahsa1,Ryr2,Ap3b1,Scamp1,Glud1,Tkt,Clu,Dnajc3,Adsl,Parvb,Twf1,Srl,Sdf2l1,Pak2,Fyttd1,Psmg1,Tmem50b,Gpd1,Acy1,March5,Mrpl14,Hsp90ab1,Ehd3,Mrpl28,Kif5b,…
GO:0022626	Cytosolic ribosome	29	99	1.31	2.47e-24	10090.ENSMUSP00000003521,10090.ENSMUSP00000006496,10090.ENSMUSP00000008812,10090.ENSMUSP00000025511,10090.ENSMUSP00000029722,10090.ENSMUSP00000031617,10090.ENSMUSP00000032597,10090.ENSMUSP00000032998,10090.ENSMUSP00000034966,10090.ENSMUSP00000048469,10090.ENSMUSP00000054490,10090.ENSMUSP00000079180,10090.ENSMUSP00000079340,10090.ENSMUSP00000090305,10090.ENSMUSP00000092502,10090.ENSMUSP00000099595…	Rps11,Rps9,Rps18,Rps14,Rps3a1,Rpl6,Rpl28,Rps3,Rpl4,Rpl10a,Rps23,Rps25,Rpl36,Rpl27,Rps2,Rpl11,Rps6,Rpl7a,Rpl38,Rpl18,Rps16,Rpl30,Rpl35a,Rpl13a,Rpl12,Rpl22,Rps20,Rps13,Fau
GO:0030054	Cell junction	95	2050	0.51	2.21e-22	10090.ENSMUSP00000001780,10090.ENSMUSP00000001989,10090.ENSMUSP00000005234,10090.ENSMUSP00000005606,10090.ENSMUSP00000006467,10090.ENSMUSP00000006496,10090.ENSMUSP00000006749,10090.ENSMUSP00000007708,10090.ENSMUSP00000008812,10090.ENSMUSP00000009727,10090.ENSMUSP00000015791,10090.ENSMUSP00000018437,10090.ENSMUSP00000019992,10090.ENSMUSP00000020343,10090.ENSMUSP00000020886,10090.ENSMUSP00000021001…	Akt1,Uba1,Wdr1,Prkaca,Arpc2,Rps9,Slc4a1,Ppp2r1a,Rps18,Syngr1,Lama5,Pfn1,Lama4,Rab21,Nampt,Rab10,Pafah1b1,Ap3b1,Scamp1,Clu,Parvb,Twf1,Pak2,Rps14,Osbp,Eif3a,Got1,Tm9sf2,Dars,Rab14,Itga6,Map1lc3a,Anxa5,Rps3a1,Cpne3,Akr1a1,Stx12,Vamp3,Atp2a2,Fscn1,Rpl6,Rps3,Rexo2,Rpl4,Rab8b,Eef2,Eif4g1,Wfs1,Rpl10a,Rps23,Eef1a2,Prkar1a,Rap2c,Gdi2,Mapk1,Actn2,Capn2,C4b,Sypl,Rps25,Rpl36,Rac1,Pecam1,Atp1a2,Usp14,Rps2,Spt…
GO:0043231	Intracellular membrane-bounded organelle	222	9507	0.21	1.51e-19	10090.ENSMUSP00000000985,10090.ENSMUSP00000001713,10090.ENSMUSP00000001780,10090.ENSMUSP00000001989,10090.ENSMUSP00000002844,10090.ENSMUSP00000003183,10090.ENSMUSP00000003572,10090.ENSMUSP00000003612,10090.ENSMUSP00000004172,10090.ENSMUSP00000004508,10090.ENSMUSP00000005606,10090.ENSMUSP00000005964,10090.ENSMUSP00000006027,10090.ENSMUSP00000006467,10090.ENSMUSP00000006496,10090.ENSMUSP00000007266…	Oxa1l,Gstt1,Akt1,Uba1,Mrpl2,Ppp5c,Gars,Dusp3,Hmox2,Tmed4,Prkaca,Adh5,Reep5,Arpc2,Rps9,Lsm2,M6pr,Ppp2r1a,Rps18,Dynll1,Ap1b1,Arih2,Rhot1,Cyb5r3,Pfn1,Dync1h1,Slc25a22,Trip10,Sar1a,Rab21,Sar1b,Pgam2,Nampt,Rab10,Pafah1b1,Ahsa1,Ryr2,Ap3b1,Scamp1,Glud1,Tkt,Clu,Dnajc3,Adsl,Srl,Sdf2l1,Pak2,Fyttd1,Psmg1,Tmem50b,Gpd1,March5,Mrpl14,Hsp90ab1,Ehd3,Mrpl28,Rps14,Osbp,Ehd1,Mrpl11,Eif3a,Arl3,Got1,Sacm1l,Psmd13,Tm9…
GO:0045202	Synapse	76	1492	0.55	1.62e-19	10090.ENSMUSP00000005606,10090.ENSMUSP00000006467,10090.ENSMUSP00000006496,10090.ENSMUSP00000007708,10090.ENSMUSP00000008812,10090.ENSMUSP00000009727,10090.ENSMUSP00000015791,10090.ENSMUSP00000018437,10090.ENSMUSP00000019992,10090.ENSMUSP00000020343,10090.ENSMUSP00000021001,10090.ENSMUSP00000021091,10090.ENSMUSP00000022196,10090.ENSMUSP00000022197,10090.ENSMUSP00000022616,10090.ENSMUSP00000023467…	Prkaca,Arpc2,Rps9,Ppp2r1a,Rps18,Syngr1,Lama5,Pfn1,Lama4,Rab21,Rab10,Pafah1b1,Ap3b1,Scamp1,Clu,Pak2,Rps14,Eif3a,Got1,Tm9sf2,Dars,Rab14,Map1lc3a,Anxa5,Rps3a1,Akr1a1,Stx12,Vamp3,Atp2a2,Rpl6,Rps3,Rpl4,Rab8b,Eef2,Eif4g1,Wfs1,Rpl10a,Rps23,Eef1a2,Prkar1a,Gdi2,Mapk1,Actn2,C4b,Sypl,Rps25,Rpl36,Rac1,Atp1a2,Usp14,Rps2,Nsf,Cttn,Cltc,Rpl11,Sptbn1,Rpl7a,Epb4.1,Camk2d,Rpl38,Rpl18,Rpl30,Rab7,Rab11b,Dtna,Ank1,Gap…
GO:1990904	Ribonucleoprotein complex	51	669	0.72	2.9e-19	10090.ENSMUSP00000002844,10090.ENSMUSP00000003521,10090.ENSMUSP00000006496,10090.ENSMUSP00000007266,10090.ENSMUSP00000008812,10090.ENSMUSP00000024734,10090.ENSMUSP00000025014,10090.ENSMUSP00000025511,10090.ENSMUSP00000025836,10090.ENSMUSP00000025955,10090.ENSMUSP00000029722,10090.ENSMUSP00000029780,10090.ENSMUSP00000031617,10090.ENSMUSP00000032597,10090.ENSMUSP00000032992,10090.ENSMUSP00000032998…	Mrpl2,Rps11,Rps9,Lsm2,Rps18,Mrpl14,Mrpl28,Rps14,Mrpl11,Eif3a,Rps3a1,Ptbp2,Rpl6,Rpl28,Eif3c,Rps3,Rpl4,Mrpl3,Dhx9,Mrpl41,Mrps34,Eef2,Eif4g1,Mrps35,Rpl10a,Rps23,Syncrip,Upf1,Rps25,Rpl36,Rpl27,Rps2,Rpl11,Rps6,Xpo1,Rpl7a,Rpl38,Rpl18,Rps16,Rpl30,Celf2,Rpl35a,Gapdh,Rpl13a,Rpl12,Rpl22,Mrps24,Rps20,Rps13,Mrpl13,Fau
GO:0043227	Membrane-bounded organelle	233	10370	0.19	3.03e-19	10090.ENSMUSP00000000769,10090.ENSMUSP00000000985,10090.ENSMUSP00000001713,10090.ENSMUSP00000001780,10090.ENSMUSP00000001989,10090.ENSMUSP00000002844,10090.ENSMUSP00000003183,10090.ENSMUSP00000003572,10090.ENSMUSP00000003612,10090.ENSMUSP00000004172,10090.ENSMUSP00000004508,10090.ENSMUSP00000005606,10090.ENSMUSP00000005964,10090.ENSMUSP00000006027,10090.ENSMUSP00000006467,10090.ENSMUSP00000006496…	Serpinf1,Oxa1l,Gstt1,Akt1,Uba1,Mrpl2,Ppp5c,Gars,Dusp3,Hmox2,Tmed4,Prkaca,Adh5,Reep5,Arpc2,Rps9,Lsm2,M6pr,Ppp2r1a,Rps18,Dynll1,Ap1b1,Syngr1,Arih2,Rhot1,Cyb5r3,Pfn1,Dync1h1,Slc25a22,Trip10,Sar1a,Rab21,Sar1b,Pgam2,Nampt,Rab10,Pafah1b1,Ahsa1,Ryr2,Ap3b1,Scamp1,Glud1,Tkt,Clu,Dnajc3,Adsl,Srl,Sdf2l1,Pak2,Fyttd1,Psmg1,Tmem50b,Gpd1,Acy1,March5,Mrpl14,Hsp90ab1,Ehd3,Mrpl28,Kif5b,Rps14,Osbp,Ehd1,Mrpl11,Eif3a,…
GO:0032991	Protein-containing complex	144	4895	0.31	1.67e-17	10090.ENSMUSP00000000985,10090.ENSMUSP00000001780,10090.ENSMUSP00000002844,10090.ENSMUSP00000003183,10090.ENSMUSP00000003521,10090.ENSMUSP00000005606,10090.ENSMUSP00000006467,10090.ENSMUSP00000006496,10090.ENSMUSP00000007266,10090.ENSMUSP00000007708,10090.ENSMUSP00000008812,10090.ENSMUSP00000009157,10090.ENSMUSP00000009234,10090.ENSMUSP00000013338,10090.ENSMUSP00000015791,10090.ENSMUSP00000017572…	Oxa1l,Akt1,Mrpl2,Ppp5c,Rps11,Prkaca,Arpc2,Rps9,Lsm2,Ppp2r1a,Rps18,Dynll1,Ap1b1,Arih2,Lama5,Psmd11,Dync1h1,Sar1a,Pfkl,Sar1b,Pafah1b1,Ryr2,Ap3b1,Clu,Adsl,Sdf2l1,Psmg1,Gpd1,Mrpl14,Hsp90ab1,Mrpl28,Kif5b,Etf1,Rps14,Mrpl11,Eif3a,Sacm1l,Psmd13,Cct8,Dars,Itga6,Fam98b,Naa15,Casq2,Rps3a1,Ptbp2,Cisd2,Psmb2,Trappc3,Stx12,Vamp3,Ran,Cct6a,Atp2a2,Rpl6,Cct7,Rpn1,Rpl28,Eif3c,Rps3,Lamtor1,Hbb-y,Emc8,Pkm,Gclc,Rpl4,…
GO:0015934	Large ribosomal subunit	22	114	1.13	4.75e-15	10090.ENSMUSP00000002844,10090.ENSMUSP00000024734,10090.ENSMUSP00000025014,10090.ENSMUSP00000025836,10090.ENSMUSP00000031617,10090.ENSMUSP00000032597,10090.ENSMUSP00000034966,10090.ENSMUSP00000035177,10090.ENSMUSP00000043561,10090.ENSMUSP00000048469,10090.ENSMUSP00000079340,10090.ENSMUSP00000090305,10090.ENSMUSP00000099595,10090.ENSMUSP00000099962,10090.ENSMUSP00000102213,10090.ENSMUSP00000103365…	Mrpl2,Mrpl14,Mrpl28,Mrpl11,Rpl6,Rpl28,Rpl4,Mrpl3,Mrpl41,Rpl10a,Rpl36,Rpl27,Rpl11,Rpl7a,Rpl38,Rpl18,Rpl30,Rpl35a,Rpl13a,Rpl12,Rpl22,Mrpl13
GO:0012505	Endomembrane system	119	3859	0.33	5.98e-15	10090.ENSMUSP00000001989,10090.ENSMUSP00000003572,10090.ENSMUSP00000004172,10090.ENSMUSP00000004508,10090.ENSMUSP00000005606,10090.ENSMUSP00000006027,10090.ENSMUSP00000006467,10090.ENSMUSP00000007602,10090.ENSMUSP00000009157,10090.ENSMUSP00000009234,10090.ENSMUSP00000009727,10090.ENSMUSP00000018186,10090.ENSMUSP00000018851,10090.ENSMUSP00000019631,10090.ENSMUSP00000020285,10090.ENSMUSP00000020343…	Uba1,Gars,Hmox2,Tmed4,Prkaca,Reep5,Arpc2,M6pr,Dynll1,Ap1b1,Syngr1,Cyb5r3,Dync1h1,Trip10,Sar1a,Rab21,Sar1b,Rab10,Pafah1b1,Ahsa1,Ryr2,Ap3b1,Scamp1,Tkt,Clu,Dnajc3,Srl,Sdf2l1,Rabl3,Psmg1,Tmem50b,March5,Ehd3,Osbp,Ehd1,Arl3,Sacm1l,Tm9sf2,Tsn,Rab14,Stom,Map1lc3a,Anxa5,Casq2,Rps3a1,Cisd2,Trappc3,Stx12,Vamp3,Ran,Cct6a,Atp2a2,Rpl6,Calu,Rpn1,Rps3,Lamtor1,Tmem38a,Emc8,Rpl4,Hhatl,Rab8b,Tmem33,Fmo2,Pygm,Wfs1,I…
GO:0005783	Endoplasmic reticulum	62	1311	0.52	3.95e-14	10090.ENSMUSP00000001989,10090.ENSMUSP00000004172,10090.ENSMUSP00000004508,10090.ENSMUSP00000006027,10090.ENSMUSP00000020285,10090.ENSMUSP00000020653,10090.ENSMUSP00000021001,10090.ENSMUSP00000021425,10090.ENSMUSP00000021750,10090.ENSMUSP00000022616,10090.ENSMUSP00000022734,10090.ENSMUSP00000023161,10090.ENSMUSP00000023453,10090.ENSMUSP00000023630,10090.ENSMUSP00000023686,10090.ENSMUSP00000024078…	Uba1,Hmox2,Tmed4,Reep5,Sar1a,Sar1b,Rab10,Ahsa1,Ryr2,Clu,Dnajc3,Srl,Sdf2l1,Psmg1,Tmem50b,March5,Sacm1l,Tsn,Rab14,Stom,Anxa5,Casq2,Rps3a1,Cisd2,Trappc3,Atp2a2,Rpl6,Calu,Rpn1,Rps3,Tmem38a,Rpl4,Hhatl,Tmem33,Pygm,Wfs1,Itpr2,Cmya5,Rps23,Syncrip,Vapb,Atl2,Capn2,Serpina1c,Aldh3a2,Rtn1,Rpl27,Eef1g,Cds2,Faf1,Rps6,Aco1,Agpat3,Camk2d,Rpl18,Copg1,Rpn2,Ank1,Tecr,Dhrs7c,Erap1,Spcs3
GO:0043232	Intracellular non-membrane-bounded organelle	119	4035	0.31	1.52e-13	10090.ENSMUSP00000001780,10090.ENSMUSP00000001989,10090.ENSMUSP00000002844,10090.ENSMUSP00000003521,10090.ENSMUSP00000005234,10090.ENSMUSP00000005606,10090.ENSMUSP00000006467,10090.ENSMUSP00000006496,10090.ENSMUSP00000006749,10090.ENSMUSP00000007266,10090.ENSMUSP00000007708,10090.ENSMUSP00000008812,10090.ENSMUSP00000009157,10090.ENSMUSP00000018186,10090.ENSMUSP00000018437,10090.ENSMUSP00000018851…	Akt1,Uba1,Mrpl2,Rps11,Wdr1,Prkaca,Arpc2,Rps9,Slc4a1,Lsm2,Ppp2r1a,Rps18,Dynll1,Cyb5r3,Pfn1,Dync1h1,Trip10,Rab10,Pafah1b1,Ryr2,Clu,Parvb,Twf1,Mrpl14,Mrpl28,Kif5b,Rps14,Osbp,Ehd1,Mrpl11,Eif3a,Arl3,Tm9sf2,Cct8,Stom,Ola1,Map1lc3a,Anxa5,Casq2,Rps3a1,Cpne3,Ran,Cct6a,Fscn1,Rpl6,Cct7,Rpl28,Rps3,Rexo2,Rpl4,Mrpl3,Esf1,Dhx9,Fhod3,Eef1a1,Mrpl41,Smc1a,Mrps34,Eef2,Hydin,Pygm,Eif4g1,Acta2,Mrps35,Rpl10a,Cmya5,Rps…
GO:0015935	Small ribosomal subunit	17	72	1.22	8.65e-13	10090.ENSMUSP00000003521,10090.ENSMUSP00000006496,10090.ENSMUSP00000008812,10090.ENSMUSP00000025511,10090.ENSMUSP00000029722,10090.ENSMUSP00000032998,10090.ENSMUSP00000045111,10090.ENSMUSP00000048348,10090.ENSMUSP00000054490,10090.ENSMUSP00000079180,10090.ENSMUSP00000092502,10090.ENSMUSP00000099878,10090.ENSMUSP00000103940,10090.ENSMUSP00000119535,10090.ENSMUSP00000120528,10090.ENSMUSP00000126294…	Rps11,Rps9,Rps18,Rps14,Rps3a1,Rps3,Mrps34,Mrps35,Rps23,Rps25,Rps2,Rps6,Rps16,Mrps24,Rps20,Rps13,Fau
GO:0022627	Cytosolic small ribosomal subunit	14	41	1.38	2.86e-12	10090.ENSMUSP00000003521,10090.ENSMUSP00000006496,10090.ENSMUSP00000008812,10090.ENSMUSP00000025511,10090.ENSMUSP00000029722,10090.ENSMUSP00000032998,10090.ENSMUSP00000054490,10090.ENSMUSP00000079180,10090.ENSMUSP00000092502,10090.ENSMUSP00000099878,10090.ENSMUSP00000103940,10090.ENSMUSP00000120528,10090.ENSMUSP00000126294,10090.ENSMUSP00000136358	Rps11,Rps9,Rps18,Rps14,Rps3a1,Rps3,Rps23,Rps25,Rps2,Rps6,Rps16,Rps20,Rps13,Fau
GO:0022625	Cytosolic large ribosomal subunit	15	55	1.28	5.14e-12	10090.ENSMUSP00000031617,10090.ENSMUSP00000032597,10090.ENSMUSP00000034966,10090.ENSMUSP00000048469,10090.ENSMUSP00000079340,10090.ENSMUSP00000090305,10090.ENSMUSP00000099595,10090.ENSMUSP00000099962,10090.ENSMUSP00000102213,10090.ENSMUSP00000103365,10090.ENSMUSP00000106014,10090.ENSMUSP00000110731,10090.ENSMUSP00000115722,10090.ENSMUSP00000117461,10090.ENSMUSP00000118787	Rpl6,Rpl28,Rpl4,Rpl10a,Rpl36,Rpl27,Rpl11,Rpl7a,Rpl38,Rpl18,Rpl30,Rpl35a,Rpl13a,Rpl12,Rpl22
GO:0005739	Mitochondrion	69	1776	0.43	5.79e-12	10090.ENSMUSP00000000985,10090.ENSMUSP00000001780,10090.ENSMUSP00000001989,10090.ENSMUSP00000002844,10090.ENSMUSP00000003572,10090.ENSMUSP00000005606,10090.ENSMUSP00000005964,10090.ENSMUSP00000009157,10090.ENSMUSP00000017831,10090.ENSMUSP00000018186,10090.ENSMUSP00000019226,10090.ENSMUSP00000022196,10090.ENSMUSP00000022322,10090.ENSMUSP00000022616,10090.ENSMUSP00000023043,10090.ENSMUSP00000023760…	Oxa1l,Akt1,Uba1,Mrpl2,Gars,Prkaca,Adh5,Dynll1,Rhot1,Cyb5r3,Slc25a22,Ap3b1,Glud1,Clu,Adsl,Gpd1,March5,Mrpl14,Hsp90ab1,Mrpl28,Rps14,Mrpl11,Stom,Cisd2,Cpne3,Cct7,Ldhb,Tmem126b,Rps3,Emc8,Rexo2,Pkm,Gsta4,Gclc,Mrpl3,Lars2,Bri3bp,Rab8b,Mrpl41,Mrps34,Mrps35,Rpl10a,Dnajc11,Tst,Ankrd37,Gpam,Acox1,Mapk1,Capn2,Gsk3a,Aldh3a2,Myh6,Guf1,Mtch1,Idh1,Ctsa,Cltc,Aco1,Ldha,Anxa6,Cfh,Ccbl1,Rab11b,Rpl35a,Gapdh,Mpc1,Mrp…
GO:0031090	Organelle membrane	94	2973	0.34	9.29e-12	10090.ENSMUSP00000000985,10090.ENSMUSP00000001989,10090.ENSMUSP00000004508,10090.ENSMUSP00000007602,10090.ENSMUSP00000009234,10090.ENSMUSP00000009727,10090.ENSMUSP00000017831,10090.ENSMUSP00000018186,10090.ENSMUSP00000019226,10090.ENSMUSP00000020285,10090.ENSMUSP00000020343,10090.ENSMUSP00000020653,10090.ENSMUSP00000021001,10090.ENSMUSP00000021091,10090.ENSMUSP00000021750,10090.ENSMUSP00000022196…	Oxa1l,Uba1,Tmed4,M6pr,Ap1b1,Syngr1,Rhot1,Cyb5r3,Slc25a22,Sar1a,Rab21,Sar1b,Rab10,Pafah1b1,Ryr2,Ap3b1,Scamp1,Glud1,Tkt,Clu,Sdf2l1,Tmem50b,March5,Hsp90ab1,Ehd3,Osbp,Ehd1,Arl3,Sacm1l,Tm9sf2,Rab14,Map1lc3a,Cisd2,Trappc3,Stx12,Vamp3,Scarb2,Atp2a2,Calu,Rpn1,Tmem126b,Rps3,Lamtor1,Tmem38a,Emc8,Hhatl,Bri3bp,Rab8b,Tmem33,Fmo2,Wfs1,Itpr2,Dnajc11,Tst,Gpam,Rap2c,Acox1,Vapb,Atl2,Aldh3a2,Sypl,Rtn1,Stk24,Rac1,At…
GO:0098805	Whole membrane	59	1415	0.46	3.12e-11	10090.ENSMUSP00000001989,10090.ENSMUSP00000005606,10090.ENSMUSP00000007602,10090.ENSMUSP00000009234,10090.ENSMUSP00000009727,10090.ENSMUSP00000017831,10090.ENSMUSP00000018186,10090.ENSMUSP00000019965,10090.ENSMUSP00000020285,10090.ENSMUSP00000020343,10090.ENSMUSP00000020653,10090.ENSMUSP00000021001,10090.ENSMUSP00000022196,10090.ENSMUSP00000022197,10090.ENSMUSP00000024078,10090.ENSMUSP00000024739…	Uba1,Prkaca,M6pr,Ap1b1,Syngr1,Rhot1,Cyb5r3,Smpd2,Sar1a,Rab21,Sar1b,Rab10,Ap3b1,Scamp1,March5,Hsp90ab1,Ehd3,Ehd1,Tm9sf2,Rab14,Stom,Map1lc3a,Cisd2,Stx12,Vamp3,Scarb2,Ldhb,Lamtor1,Bri3bp,Rab8b,Eef2,Wfs1,Itpr2,Dnajc11,Prkar1a,Gpam,Rap2c,Acox1,Mapk1,Capn2,Sypl,Rac1,Pecam1,Atp1a2,Ap1g1,Ehd2,Ctsa,Sgca,Cltc,Xpo1,Myo1c,Anxa6,Clint1,Rab7,Copg1,Rab11b,Rpn2,Copa,Snapin
GO:0098588	Bounding membrane of organelle	62	1636	0.42	3.64e-10	10090.ENSMUSP00000001989,10090.ENSMUSP00000007602,10090.ENSMUSP00000009234,10090.ENSMUSP00000009727,10090.ENSMUSP00000017831,10090.ENSMUSP00000018186,10090.ENSMUSP00000020285,10090.ENSMUSP00000020343,10090.ENSMUSP00000020653,10090.ENSMUSP00000021001,10090.ENSMUSP00000021750,10090.ENSMUSP00000022196,10090.ENSMUSP00000022197,10090.ENSMUSP00000023686,10090.ENSMUSP00000024078,10090.ENSMUSP00000024739…	Uba1,M6pr,Ap1b1,Syngr1,Rhot1,Cyb5r3,Sar1a,Rab21,Sar1b,Rab10,Ryr2,Ap3b1,Scamp1,Tmem50b,March5,Hsp90ab1,Ehd3,Osbp,Ehd1,Arl3,Sacm1l,Tm9sf2,Rab14,Map1lc3a,Cisd2,Trappc3,Stx12,Vamp3,Scarb2,Atp2a2,Lamtor1,Tmem38a,Bri3bp,Rab8b,Wfs1,Itpr2,Dnajc11,Gpam,Rap2c,Acox1,Vapb,Sypl,Rtn1,Stk24,Rac1,Rpl27,Ap1g1,Ehd2,Ctsa,Cltc,Camk2d,Anxa6,Clint1,Rab7,Copg1,Rab11b,Arl1,Rpn2,Copa,Snapin,Dhrs7c,Actr3
GO:0043292	Contractile fiber	22	237	0.81	1.95e-09	10090.ENSMUSP00000006749,10090.ENSMUSP00000021750,10090.ENSMUSP00000023072,10090.ENSMUSP00000023087,10090.ENSMUSP00000029266,10090.ENSMUSP00000029454,10090.ENSMUSP00000031617,10090.ENSMUSP00000034966,10090.ENSMUSP00000041361,10090.ENSMUSP00000047564,10090.ENSMUSP00000048218,10090.ENSMUSP00000050408,10090.ENSMUSP00000067708,10090.ENSMUSP00000072945,10090.ENSMUSP00000079664,10090.ENSMUSP00000080538…	Slc4a1,Ryr2,Parvb,Twf1,Anxa5,Casq2,Rpl6,Rpl4,Fhod3,Pygm,Acta2,Cmya5,Actn2,Myom1,Pecam1,Myh6,Ttn,Sptan1,Sptbn1,Cab39,Ank1,Mybpc3
GO:0005844	Polysome	14	75	1.11	2.47e-09	10090.ENSMUSP00000031617,10090.ENSMUSP00000032998,10090.ENSMUSP00000038135,10090.ENSMUSP00000046101,10090.ENSMUSP00000047678,10090.ENSMUSP00000048469,10090.ENSMUSP00000054490,10090.ENSMUSP00000079180,10090.ENSMUSP00000099595,10090.ENSMUSP00000099878,10090.ENSMUSP00000099962,10090.ENSMUSP00000102213,10090.ENSMUSP00000103365,10090.ENSMUSP00000106014	Rpl6,Rps3,Dhx9,Eef2,Eif4g1,Rpl10a,Rps23,Rps25,Rpl11,Rps6,Rpl7a,Rpl38,Rpl18,Rpl30
GO:0099080	Supramolecular complex	48	1160	0.46	7.82e-09	10090.ENSMUSP00000006467,10090.ENSMUSP00000006749,10090.ENSMUSP00000007266,10090.ENSMUSP00000009157,10090.ENSMUSP00000018851,10090.ENSMUSP00000019631,10090.ENSMUSP00000021091,10090.ENSMUSP00000021750,10090.ENSMUSP00000023072,10090.ENSMUSP00000023087,10090.ENSMUSP00000025083,10090.ENSMUSP00000025955,10090.ENSMUSP00000026009,10090.ENSMUSP00000026704,10090.ENSMUSP00000029128,10090.ENSMUSP00000029266…	Arpc2,Slc4a1,Lsm2,Dynll1,Dync1h1,Trip10,Pafah1b1,Ryr2,Parvb,Twf1,Kif5b,Eif3a,Arl3,Cct8,Map1lc3a,Anxa5,Casq2,Cct6a,Rpl6,Cct7,Rpl28,Rpl4,Dhx9,Fhod3,Smc1a,Pygm,Eif4g1,Acta2,Cmya5,Tubb2a,Actn2,Gsk3a,Myom1,Upf1,Rac1,Pecam1,Myh6,Ttn,Sptan1,Cttn,Cltc,Rps6,Sptbn1,Xpo1,Myo1c,Cab39,Ank1,Mybpc3
GO:0016529	Sarcoplasmic reticulum	13	70	1.11	1.26e-08	10090.ENSMUSP00000020285,10090.ENSMUSP00000021750,10090.ENSMUSP00000023161,10090.ENSMUSP00000029454,10090.ENSMUSP00000031423,10090.ENSMUSP00000031779,10090.ENSMUSP00000034244,10090.ENSMUSP00000047564,10090.ENSMUSP00000049584,10090.ENSMUSP00000050408,10090.ENSMUSP00000102009,10090.ENSMUSP00000113571,10090.ENSMUSP00000130924	Sar1a,Ryr2,Srl,Casq2,Atp2a2,Calu,Tmem38a,Pygm,Itpr2,Cmya5,Camk2d,Ank1,Dhrs7c
GO:0042788	Polysomal ribosome	10	32	1.34	2.15e-08	10090.ENSMUSP00000031617,10090.ENSMUSP00000038135,10090.ENSMUSP00000046101,10090.ENSMUSP00000048469,10090.ENSMUSP00000054490,10090.ENSMUSP00000099595,10090.ENSMUSP00000099962,10090.ENSMUSP00000102213,10090.ENSMUSP00000103365,10090.ENSMUSP00000106014	Rpl6,Dhx9,Eef2,Rpl10a,Rps23,Rpl11,Rpl7a,Rpl38,Rpl18,Rpl30
GO:0030016	Myofibril	20	227	0.79	3.19e-08	10090.ENSMUSP00000006749,10090.ENSMUSP00000021750,10090.ENSMUSP00000023072,10090.ENSMUSP00000023087,10090.ENSMUSP00000029266,10090.ENSMUSP00000029454,10090.ENSMUSP00000031617,10090.ENSMUSP00000034966,10090.ENSMUSP00000041361,10090.ENSMUSP00000047564,10090.ENSMUSP00000050408,10090.ENSMUSP00000067708,10090.ENSMUSP00000072945,10090.ENSMUSP00000080538,10090.ENSMUSP00000097561,10090.ENSMUSP00000097797…	Slc4a1,Ryr2,Parvb,Twf1,Anxa5,Casq2,Rpl6,Rpl4,Fhod3,Pygm,Cmya5,Actn2,Myom1,Myh6,Ttn,Sptan1,Sptbn1,Cab39,Ank1,Mybpc3
GO:0048471	Perinuclear region of cytoplasm	37	775	0.52	3.19e-08	10090.ENSMUSP00000000769,10090.ENSMUSP00000005606,10090.ENSMUSP00000007602,10090.ENSMUSP00000021001,10090.ENSMUSP00000021091,10090.ENSMUSP00000022616,10090.ENSMUSP00000023087,10090.ENSMUSP00000023467,10090.ENSMUSP00000023599,10090.ENSMUSP00000024739,10090.ENSMUSP00000024860,10090.ENSMUSP00000025083,10090.ENSMUSP00000025590,10090.ENSMUSP00000025684,10090.ENSMUSP00000028238,10090.ENSMUSP00000028241…	Serpinf1,Prkaca,M6pr,Rab10,Pafah1b1,Clu,Twf1,Pak2,Eif4a2,Hsp90ab1,Ehd3,Kif5b,Osbp,Ehd1,Rab14,Stom,Naa15,Cisd2,Vamp3,Atp2a2,Hhatl,Rab8b,Gc,Cmya5,Arf3,Capn2,Upf1,Ap1g1,Ehd2,Faf1,Rps6,Akr1b3,Camk2d,Anxa6,Clint1,Snapin,Actr3
GO:0099512	Supramolecular fiber	39	861	0.5	4.14e-08	10090.ENSMUSP00000006467,10090.ENSMUSP00000006749,10090.ENSMUSP00000009157,10090.ENSMUSP00000018851,10090.ENSMUSP00000019631,10090.ENSMUSP00000021091,10090.ENSMUSP00000021750,10090.ENSMUSP00000023072,10090.ENSMUSP00000023087,10090.ENSMUSP00000025083,10090.ENSMUSP00000025955,10090.ENSMUSP00000026009,10090.ENSMUSP00000026704,10090.ENSMUSP00000029128,10090.ENSMUSP00000029266,10090.ENSMUSP00000029454…	Arpc2,Slc4a1,Dynll1,Dync1h1,Trip10,Pafah1b1,Ryr2,Parvb,Twf1,Kif5b,Eif3a,Arl3,Cct8,Map1lc3a,Anxa5,Casq2,Cct6a,Rpl6,Cct7,Rpl4,Fhod3,Pygm,Acta2,Cmya5,Tubb2a,Actn2,Gsk3a,Myom1,Pecam1,Myh6,Ttn,Sptan1,Cttn,Cltc,Sptbn1,Myo1c,Cab39,Ank1,Mybpc3
GO:0030017	Sarcomere	19	207	0.81	4.31e-08	10090.ENSMUSP00000006749,10090.ENSMUSP00000021750,10090.ENSMUSP00000023072,10090.ENSMUSP00000029266,10090.ENSMUSP00000029454,10090.ENSMUSP00000031617,10090.ENSMUSP00000034966,10090.ENSMUSP00000041361,10090.ENSMUSP00000047564,10090.ENSMUSP00000050408,10090.ENSMUSP00000067708,10090.ENSMUSP00000072945,10090.ENSMUSP00000080538,10090.ENSMUSP00000097561,10090.ENSMUSP00000097797,10090.ENSMUSP00000099902…	Slc4a1,Ryr2,Parvb,Anxa5,Casq2,Rpl6,Rpl4,Fhod3,Pygm,Cmya5,Actn2,Myom1,Myh6,Ttn,Sptan1,Sptbn1,Cab39,Ank1,Mybpc3
GO:0031982	Vesicle	65	2007	0.35	4.62e-08	10090.ENSMUSP00000000769,10090.ENSMUSP00000001780,10090.ENSMUSP00000001989,10090.ENSMUSP00000003572,10090.ENSMUSP00000004508,10090.ENSMUSP00000005606,10090.ENSMUSP00000006467,10090.ENSMUSP00000007602,10090.ENSMUSP00000009157,10090.ENSMUSP00000009234,10090.ENSMUSP00000009727,10090.ENSMUSP00000020285,10090.ENSMUSP00000020343,10090.ENSMUSP00000020653,10090.ENSMUSP00000021001,10090.ENSMUSP00000021091…	Serpinf1,Akt1,Uba1,Gars,Tmed4,Prkaca,Arpc2,M6pr,Dynll1,Ap1b1,Syngr1,Sar1a,Rab21,Sar1b,Rab10,Pafah1b1,Ryr2,Ap3b1,Scamp1,Clu,Acy1,Hsp90ab1,Ehd3,Kif5b,Ehd1,Tm9sf2,Rab14,Stom,Map1lc3a,Anxa5,Stx12,Vamp3,Scarb2,Ran,Cct6a,Atp2a2,Calu,Rpn1,Lamtor1,Rab8b,Tmem33,Cd81,Wfs1,Itpr2,Fn1,Prkar1a,Rap2c,Hist1h1a,Mapk1,Sypl,Rnpep,Rac1,Atp1a2,Usp14,Ap1g1,Ehd2,Cltc,Myo1c,Anxa6,Clint1,Rab7,Copg1,Rab11b,Copa,Snapin
GO:0042995	Cell projection	74	2472	0.32	6.66e-08	10090.ENSMUSP00000000769,10090.ENSMUSP00000001780,10090.ENSMUSP00000003183,10090.ENSMUSP00000003572,10090.ENSMUSP00000005234,10090.ENSMUSP00000005606,10090.ENSMUSP00000006467,10090.ENSMUSP00000007708,10090.ENSMUSP00000009157,10090.ENSMUSP00000018437,10090.ENSMUSP00000018851,10090.ENSMUSP00000019631,10090.ENSMUSP00000020343,10090.ENSMUSP00000021001,10090.ENSMUSP00000021091,10090.ENSMUSP00000021750…	Serpinf1,Akt1,Ppp5c,Gars,Wdr1,Prkaca,Arpc2,Ppp2r1a,Dynll1,Pfn1,Dync1h1,Trip10,Rab21,Rab10,Pafah1b1,Ryr2,Ap3b1,Clu,Parvb,Twf1,Hsp90ab1,Ehd3,Kif5b,Ehd1,Arl3,Got1,Cct8,Itga6,Anxa5,Ptbp2,Vamp3,Ran,Atp2a2,Fscn1,Rpl28,Rps3,Pkm,Eef1a1,Guca2b,Hydin,Gc,Wfs1,Acta2,Itpr2,Prkar1a,Pfkm,Mapk1,Actn2,Capn2,C4b,Gsk3a,Rnpep,Rac1,Pecam1,Atp1a2,Sptan1,Nsf,Cttn,Rps6,Sptbn1,Akr1b3,Camk2d,Ldha,Myo1c,Cfh,Dtna,Robo2,Ank1…
GO:0120025	Plasma membrane bounded cell projection	71	2387	0.32	2.04e-07	10090.ENSMUSP00000000769,10090.ENSMUSP00000001780,10090.ENSMUSP00000003183,10090.ENSMUSP00000003572,10090.ENSMUSP00000005606,10090.ENSMUSP00000006467,10090.ENSMUSP00000007708,10090.ENSMUSP00000009157,10090.ENSMUSP00000018437,10090.ENSMUSP00000018851,10090.ENSMUSP00000020343,10090.ENSMUSP00000021001,10090.ENSMUSP00000021091,10090.ENSMUSP00000021750,10090.ENSMUSP00000022196,10090.ENSMUSP00000022616…	Serpinf1,Akt1,Ppp5c,Gars,Prkaca,Arpc2,Ppp2r1a,Dynll1,Pfn1,Dync1h1,Rab21,Rab10,Pafah1b1,Ryr2,Ap3b1,Clu,Parvb,Twf1,Hsp90ab1,Ehd3,Kif5b,Ehd1,Arl3,Got1,Cct8,Itga6,Anxa5,Ptbp2,Vamp3,Ran,Atp2a2,Fscn1,Rpl28,Rps3,Pkm,Eef1a1,Guca2b,Hydin,Gc,Wfs1,Acta2,Itpr2,Prkar1a,Pfkm,Mapk1,Actn2,Capn2,C4b,Gsk3a,Rnpep,Rac1,Pecam1,Atp1a2,Sptan1,Nsf,Cttn,Rps6,Sptbn1,Akr1b3,Camk2d,Ldha,Myo1c,Cfh,Dtna,Robo2,Ank1,Copa,Snapin…
GO:0042175	Nuclear outer membrane-endoplasmic reticulum membrane network	40	963	0.46	2.21e-07	10090.ENSMUSP00000001989,10090.ENSMUSP00000004508,10090.ENSMUSP00000018186,10090.ENSMUSP00000020343,10090.ENSMUSP00000020653,10090.ENSMUSP00000021001,10090.ENSMUSP00000021750,10090.ENSMUSP00000022529,10090.ENSMUSP00000023453,10090.ENSMUSP00000023686,10090.ENSMUSP00000024078,10090.ENSMUSP00000025590,10090.ENSMUSP00000026270,10090.ENSMUSP00000028238,10090.ENSMUSP00000029815,10090.ENSMUSP00000031423…	Uba1,Tmed4,Cyb5r3,Rab21,Sar1b,Rab10,Ryr2,Tkt,Sdf2l1,Tmem50b,March5,Osbp,Sacm1l,Rab14,Cisd2,Atp2a2,Calu,Rpn1,Tmem38a,Emc8,Hhatl,Tmem33,Fmo2,Wfs1,Itpr2,Vapb,Atl2,Aldh3a2,Rtn1,Rpl27,Cds2,Faf1,Xpo1,Agpat3,Camk2d,Rpn2,Tecr,Dhrs7c,Erap1,Spcs3
GO:0042470	Melanosome	13	102	0.95	5.58e-07	10090.ENSMUSP00000000769,10090.ENSMUSP00000009727,10090.ENSMUSP00000024739,10090.ENSMUSP00000028241,10090.ENSMUSP00000031383,10090.ENSMUSP00000031779,10090.ENSMUSP00000032143,10090.ENSMUSP00000042852,10090.ENSMUSP00000075990,10090.ENSMUSP00000079380,10090.ENSMUSP00000099475,10090.ENSMUSP00000104511,10090.ENSMUSP00000109230	Serpinf1,Syngr1,Hsp90ab1,Stom,Ran,Calu,Rpn1,Tmem33,Sypl,Rac1,Cltc,Anxa6,Rab7
GO:0012506	Vesicle membrane	27	507	0.57	7.32e-07	10090.ENSMUSP00000009234,10090.ENSMUSP00000009727,10090.ENSMUSP00000020285,10090.ENSMUSP00000020343,10090.ENSMUSP00000020653,10090.ENSMUSP00000021001,10090.ENSMUSP00000021750,10090.ENSMUSP00000022196,10090.ENSMUSP00000022197,10090.ENSMUSP00000028238,10090.ENSMUSP00000030698,10090.ENSMUSP00000030797,10090.ENSMUSP00000031377,10090.ENSMUSP00000031423,10090.ENSMUSP00000041857,10090.ENSMUSP00000048053…	Ap1b1,Syngr1,Sar1a,Rab21,Sar1b,Rab10,Ryr2,Ap3b1,Scamp1,Rab14,Stx12,Vamp3,Scarb2,Atp2a2,Rab8b,Wfs1,Itpr2,Sypl,Ap1g1,Cltc,Myo1c,Clint1,Rab7,Copg1,Rab11b,Copa,Snapin
GO:0005789	Endoplasmic reticulum membrane	38	940	0.45	1.03e-06	10090.ENSMUSP00000001989,10090.ENSMUSP00000004508,10090.ENSMUSP00000018186,10090.ENSMUSP00000020343,10090.ENSMUSP00000020653,10090.ENSMUSP00000021001,10090.ENSMUSP00000021750,10090.ENSMUSP00000022529,10090.ENSMUSP00000023453,10090.ENSMUSP00000023686,10090.ENSMUSP00000024078,10090.ENSMUSP00000025590,10090.ENSMUSP00000026270,10090.ENSMUSP00000029815,10090.ENSMUSP00000031423,10090.ENSMUSP00000031779…	Uba1,Tmed4,Cyb5r3,Rab21,Sar1b,Rab10,Ryr2,Tkt,Sdf2l1,Tmem50b,March5,Osbp,Sacm1l,Cisd2,Atp2a2,Calu,Rpn1,Tmem38a,Emc8,Hhatl,Tmem33,Fmo2,Wfs1,Itpr2,Vapb,Atl2,Aldh3a2,Rtn1,Rpl27,Cds2,Faf1,Agpat3,Camk2d,Rpn2,Tecr,Dhrs7c,Erap1,Spcs3
GO:0030659	Cytoplasmic vesicle membrane	26	485	0.57	1.16e-06	10090.ENSMUSP00000009234,10090.ENSMUSP00000009727,10090.ENSMUSP00000020285,10090.ENSMUSP00000020343,10090.ENSMUSP00000020653,10090.ENSMUSP00000021001,10090.ENSMUSP00000021750,10090.ENSMUSP00000022196,10090.ENSMUSP00000022197,10090.ENSMUSP00000028238,10090.ENSMUSP00000030698,10090.ENSMUSP00000030797,10090.ENSMUSP00000031377,10090.ENSMUSP00000041857,10090.ENSMUSP00000048053,10090.ENSMUSP00000049584…	Ap1b1,Syngr1,Sar1a,Rab21,Sar1b,Rab10,Ryr2,Ap3b1,Scamp1,Rab14,Stx12,Vamp3,Scarb2,Rab8b,Wfs1,Itpr2,Sypl,Ap1g1,Cltc,Myo1c,Clint1,Rab7,Copg1,Rab11b,Copa,Snapin
GO:0030018	Z disc	14	134	0.86	1.36e-06	10090.ENSMUSP00000006749,10090.ENSMUSP00000021750,10090.ENSMUSP00000023072,10090.ENSMUSP00000029266,10090.ENSMUSP00000029454,10090.ENSMUSP00000041361,10090.ENSMUSP00000047564,10090.ENSMUSP00000067708,10090.ENSMUSP00000072945,10090.ENSMUSP00000080538,10090.ENSMUSP00000097561,10090.ENSMUSP00000097797,10090.ENSMUSP00000108987,10090.ENSMUSP00000113571	Slc4a1,Ryr2,Parvb,Anxa5,Casq2,Fhod3,Pygm,Actn2,Myom1,Myh6,Ttn,Sptan1,Cab39,Ank1
GO:0031410	Cytoplasmic vesicle	58	1872	0.33	1.64e-06	10090.ENSMUSP00000000769,10090.ENSMUSP00000001989,10090.ENSMUSP00000003572,10090.ENSMUSP00000004508,10090.ENSMUSP00000005606,10090.ENSMUSP00000006467,10090.ENSMUSP00000007602,10090.ENSMUSP00000009157,10090.ENSMUSP00000009234,10090.ENSMUSP00000009727,10090.ENSMUSP00000020285,10090.ENSMUSP00000020343,10090.ENSMUSP00000020653,10090.ENSMUSP00000021001,10090.ENSMUSP00000021750,10090.ENSMUSP00000022196…	Serpinf1,Uba1,Gars,Tmed4,Prkaca,Arpc2,M6pr,Dynll1,Ap1b1,Syngr1,Sar1a,Rab21,Sar1b,Rab10,Ryr2,Ap3b1,Scamp1,Clu,Hsp90ab1,Ehd3,Kif5b,Ehd1,Tm9sf2,Rab14,Stom,Map1lc3a,Anxa5,Stx12,Vamp3,Scarb2,Ran,Cct6a,Calu,Rpn1,Lamtor1,Rab8b,Tmem33,Wfs1,Itpr2,Prkar1a,Rap2c,Mapk1,Sypl,Rnpep,Rac1,Atp1a2,Usp14,Ap1g1,Ehd2,Cltc,Myo1c,Anxa6,Clint1,Rab7,Copg1,Rab11b,Copa,Snapin
GO:0043209	Myelin sheath	17	212	0.75	1.64e-06	10090.ENSMUSP00000005234,10090.ENSMUSP00000022529,10090.ENSMUSP00000024860,10090.ENSMUSP00000025684,10090.ENSMUSP00000031565,10090.ENSMUSP00000032373,10090.ENSMUSP00000034834,10090.ENSMUSP00000042457,10090.ENSMUSP00000049584,10090.ENSMUSP00000054556,10090.ENSMUSP00000062996,10090.ENSMUSP00000083077,10090.ENSMUSP00000097797,10090.ENSMUSP00000099364,10090.ENSMUSP00000099475,10090.ENSMUSP00000100045…	Wdr1,Tkt,Ehd3,Ehd1,Fscn1,Ldhb,Pkm,Eef1a1,Itpr2,Eef1a2,Gdi2,Atp1a2,Sptan1,Nsf,Cltc,Akr1b3,Gapdh
GO:0031672	A band	9	43	1.16	2.1e-06	10090.ENSMUSP00000021750,10090.ENSMUSP00000031617,10090.ENSMUSP00000034966,10090.ENSMUSP00000050408,10090.ENSMUSP00000072945,10090.ENSMUSP00000097561,10090.ENSMUSP00000099902,10090.ENSMUSP00000113571,10090.ENSMUSP00000127070	Ryr2,Rpl6,Rpl4,Cmya5,Myom1,Ttn,Sptbn1,Ank1,Mybpc3
GO:0016020	Membrane	156	7623	0.15	3.43e-06	10090.ENSMUSP00000000985,10090.ENSMUSP00000001780,10090.ENSMUSP00000001989,10090.ENSMUSP00000003183,10090.ENSMUSP00000003612,10090.ENSMUSP00000004172,10090.ENSMUSP00000004508,10090.ENSMUSP00000005234,10090.ENSMUSP00000005606,10090.ENSMUSP00000006027,10090.ENSMUSP00000006467,10090.ENSMUSP00000006749,10090.ENSMUSP00000007602,10090.ENSMUSP00000007708,10090.ENSMUSP00000009157,10090.ENSMUSP00000009234…	Oxa1l,Akt1,Uba1,Ppp5c,Dusp3,Hmox2,Tmed4,Wdr1,Prkaca,Reep5,Arpc2,Slc4a1,M6pr,Ppp2r1a,Dynll1,Ap1b1,Syngr1,Rhot1,Cyb5r3,Slc25a22,Trip10,Smpd2,Sar1a,Rab21,Pfkl,Sar1b,Nampt,Rab10,Pafah1b1,Ryr2,Ap3b1,Scamp1,Glud1,Tkt,Clu,Parvb,Sdf2l1,Pak2,Tmem50b,March5,Hsp90ab1,Ehd3,Osbp,Ehd1,Arl3,Sacm1l,Tm9sf2,Rab14,Stom,Itga6,Map1lc3a,Anxa5,Cisd2,Cpne3,Ambp,Akr1a1,Trappc3,Stx12,Vamp3,Klb,Scarb2,Atp2a2,Fscn1,Calu,Rpn…
GO:0098563	Intrinsic component of synaptic vesicle membrane	10	65	1.03	4.66e-06	10090.ENSMUSP00000009727,10090.ENSMUSP00000021001,10090.ENSMUSP00000022197,10090.ENSMUSP00000028238,10090.ENSMUSP00000030698,10090.ENSMUSP00000030797,10090.ENSMUSP00000048053,10090.ENSMUSP00000075990,10090.ENSMUSP00000109230,10090.ENSMUSP00000110021	Syngr1,Rab10,Scamp1,Rab14,Stx12,Vamp3,Wfs1,Sypl,Rab7,Rab11b
GO:0098794	Postsynapse	32	761	0.47	5.2e-06	10090.ENSMUSP00000005606,10090.ENSMUSP00000006467,10090.ENSMUSP00000008812,10090.ENSMUSP00000018437,10090.ENSMUSP00000023467,10090.ENSMUSP00000025511,10090.ENSMUSP00000025955,10090.ENSMUSP00000026624,10090.ENSMUSP00000030698,10090.ENSMUSP00000031617,10090.ENSMUSP00000032998,10090.ENSMUSP00000034966,10090.ENSMUSP00000047678,10090.ENSMUSP00000048469,10090.ENSMUSP00000065983,10090.ENSMUSP00000067708…	Prkaca,Arpc2,Rps18,Pfn1,Pak2,Rps14,Eif3a,Tm9sf2,Stx12,Rpl6,Rps3,Rpl4,Eif4g1,Rpl10a,Mapk1,Actn2,Rps25,Rac1,Atp1a2,Nsf,Cttn,Sptbn1,Epb4.1,Rpl38,Rpl30,Ank1,Gapdh,Bai3,Rpl12,Eif4g2,Rps13,Actr3
GO:0030658	Transport vesicle membrane	15	189	0.74	1.04e-05	10090.ENSMUSP00000009727,10090.ENSMUSP00000020285,10090.ENSMUSP00000020653,10090.ENSMUSP00000021001,10090.ENSMUSP00000022197,10090.ENSMUSP00000028238,10090.ENSMUSP00000030698,10090.ENSMUSP00000030797,10090.ENSMUSP00000048053,10090.ENSMUSP00000075990,10090.ENSMUSP00000090844,10090.ENSMUSP00000099475,10090.ENSMUSP00000109230,10090.ENSMUSP00000110021,10090.ENSMUSP00000122090	Syngr1,Sar1a,Sar1b,Rab10,Scamp1,Rab14,Stx12,Vamp3,Wfs1,Sypl,Ap1g1,Cltc,Rab7,Rab11b,Snapin
GO:0043005	Neuron projection	49	1583	0.33	2.02e-05	10090.ENSMUSP00000000769,10090.ENSMUSP00000003183,10090.ENSMUSP00000003572,10090.ENSMUSP00000005606,10090.ENSMUSP00000006467,10090.ENSMUSP00000007708,10090.ENSMUSP00000009157,10090.ENSMUSP00000018437,10090.ENSMUSP00000018851,10090.ENSMUSP00000020343,10090.ENSMUSP00000021091,10090.ENSMUSP00000021750,10090.ENSMUSP00000022196,10090.ENSMUSP00000022616,10090.ENSMUSP00000024739,10090.ENSMUSP00000025083…	Serpinf1,Ppp5c,Gars,Prkaca,Arpc2,Ppp2r1a,Dynll1,Pfn1,Dync1h1,Rab21,Pafah1b1,Ryr2,Ap3b1,Clu,Hsp90ab1,Kif5b,Arl3,Got1,Anxa5,Ptbp2,Vamp3,Fscn1,Rpl28,Rps3,Guca2b,Gc,Wfs1,Itpr2,Mapk1,Capn2,C4b,Gsk3a,Rnpep,Rac1,Atp1a2,Sptan1,Nsf,Cttn,Rps6,Sptbn1,Camk2d,Myo1c,Cfh,Dtna,Robo2,Ank1,Copa,Snapin,Eif4g2
GO:0070161	Anchoring junction	27	626	0.48	3.17e-05	10090.ENSMUSP00000001780,10090.ENSMUSP00000001989,10090.ENSMUSP00000005234,10090.ENSMUSP00000006467,10090.ENSMUSP00000006749,10090.ENSMUSP00000023072,10090.ENSMUSP00000023087,10090.ENSMUSP00000023467,10090.ENSMUSP00000028522,10090.ENSMUSP00000029266,10090.ENSMUSP00000029885,10090.ENSMUSP00000031423,10090.ENSMUSP00000031565,10090.ENSMUSP00000034524,10090.ENSMUSP00000058391,10090.ENSMUSP00000065983…	Akt1,Uba1,Wdr1,Arpc2,Slc4a1,Parvb,Twf1,Pak2,Itga6,Anxa5,Cpne3,Atp2a2,Fscn1,Rexo2,Rap2c,Mapk1,Actn2,Capn2,Pecam1,Atp1a2,Sptan1,Cttn,Sgca,Akr1b3,Camk2d,Anxa6,Actr3
GO:0030672	Synaptic vesicle membrane	12	129	0.81	3.41e-05	10090.ENSMUSP00000009727,10090.ENSMUSP00000021001,10090.ENSMUSP00000022197,10090.ENSMUSP00000028238,10090.ENSMUSP00000030698,10090.ENSMUSP00000030797,10090.ENSMUSP00000048053,10090.ENSMUSP00000075990,10090.ENSMUSP00000099475,10090.ENSMUSP00000109230,10090.ENSMUSP00000110021,10090.ENSMUSP00000122090	Syngr1,Rab10,Scamp1,Rab14,Stx12,Vamp3,Wfs1,Sypl,Cltc,Rab7,Rab11b,Snapin
GO:0014069	Postsynaptic density	21	414	0.55	4.82e-05	10090.ENSMUSP00000008812,10090.ENSMUSP00000023467,10090.ENSMUSP00000025511,10090.ENSMUSP00000025955,10090.ENSMUSP00000031617,10090.ENSMUSP00000032998,10090.ENSMUSP00000034966,10090.ENSMUSP00000048469,10090.ENSMUSP00000065983,10090.ENSMUSP00000067708,10090.ENSMUSP00000079180,10090.ENSMUSP00000099364,10090.ENSMUSP00000099368,10090.ENSMUSP00000099902,10090.ENSMUSP00000101595,10090.ENSMUSP00000102213…	Rps18,Pak2,Rps14,Eif3a,Rpl6,Rps3,Rpl4,Rpl10a,Mapk1,Actn2,Rps25,Nsf,Cttn,Sptbn1,Epb4.1,Rpl38,Rpl30,Gapdh,Rpl12,Eif4g2,Rps13
GO:0005761	Mitochondrial ribosome	10	89	0.89	5.66e-05	10090.ENSMUSP00000002844,10090.ENSMUSP00000024734,10090.ENSMUSP00000025014,10090.ENSMUSP00000025836,10090.ENSMUSP00000035177,10090.ENSMUSP00000043561,10090.ENSMUSP00000045111,10090.ENSMUSP00000048348,10090.ENSMUSP00000119535,10090.ENSMUSP00000130722	Mrpl2,Mrpl14,Mrpl28,Mrpl11,Mrpl3,Mrpl41,Mrps34,Mrps35,Mrps24,Mrpl13
GO:0005856	Cytoskeleton	57	2060	0.28	6.18e-05	10090.ENSMUSP00000001780,10090.ENSMUSP00000005234,10090.ENSMUSP00000005606,10090.ENSMUSP00000006467,10090.ENSMUSP00000006749,10090.ENSMUSP00000009157,10090.ENSMUSP00000018437,10090.ENSMUSP00000018851,10090.ENSMUSP00000019631,10090.ENSMUSP00000021001,10090.ENSMUSP00000021091,10090.ENSMUSP00000022616,10090.ENSMUSP00000023072,10090.ENSMUSP00000023087,10090.ENSMUSP00000025083,10090.ENSMUSP00000025955…	Akt1,Wdr1,Prkaca,Arpc2,Slc4a1,Dynll1,Pfn1,Dync1h1,Trip10,Rab10,Pafah1b1,Clu,Parvb,Twf1,Kif5b,Eif3a,Arl3,Tm9sf2,Cct8,Stom,Ola1,Map1lc3a,Ran,Cct6a,Fscn1,Cct7,Rps3,Dhx9,Fhod3,Eef1a1,Smc1a,Hydin,Acta2,Prkar1a,Tubb2a,Mapk1,Actn2,Gsk3a,Myom1,Rac1,Myh6,Ap1g1,Ehd2,Ttn,Sptan1,Cttn,Sgca,Dstn,Cltc,Sptbn1,Epb4.1,Myo1c,Ank1,Gapdh,Arpc4,Mybpc3,Actr3
GO:0030662	Coated vesicle membrane	10	91	0.88	6.4e-05	10090.ENSMUSP00000009234,10090.ENSMUSP00000020285,10090.ENSMUSP00000020653,10090.ENSMUSP00000022196,10090.ENSMUSP00000030797,10090.ENSMUSP00000090844,10090.ENSMUSP00000099475,10090.ENSMUSP00000104883,10090.ENSMUSP00000109237,10090.ENSMUSP00000118179	Ap1b1,Sar1a,Sar1b,Ap3b1,Vamp3,Ap1g1,Cltc,Clint1,Copg1,Copa
GO:0030139	Endocytic vesicle	14	195	0.7	6.7e-05	10090.ENSMUSP00000021001,10090.ENSMUSP00000024860,10090.ENSMUSP00000025083,10090.ENSMUSP00000025684,10090.ENSMUSP00000028238,10090.ENSMUSP00000030698,10090.ENSMUSP00000030797,10090.ENSMUSP00000031377,10090.ENSMUSP00000041857,10090.ENSMUSP00000096397,10090.ENSMUSP00000099475,10090.ENSMUSP00000104069,10090.ENSMUSP00000109230,10090.ENSMUSP00000110021	Rab10,Ehd3,Kif5b,Ehd1,Rab14,Stx12,Vamp3,Scarb2,Rab8b,Ehd2,Cltc,Myo1c,Rab7,Rab11b
GO:0055038	Recycling endosome membrane	9	72	0.94	7.83e-05	10090.ENSMUSP00000021001,10090.ENSMUSP00000022197,10090.ENSMUSP00000024860,10090.ENSMUSP00000025684,10090.ENSMUSP00000030698,10090.ENSMUSP00000058391,10090.ENSMUSP00000079380,10090.ENSMUSP00000096397,10090.ENSMUSP00000110021	Rab10,Scamp1,Ehd3,Ehd1,Stx12,Rap2c,Rac1,Ehd2,Rab11b
GO:0030424	Axon	30	791	0.42	8.17e-05	10090.ENSMUSP00000000769,10090.ENSMUSP00000003572,10090.ENSMUSP00000006467,10090.ENSMUSP00000009157,10090.ENSMUSP00000018851,10090.ENSMUSP00000020343,10090.ENSMUSP00000021091,10090.ENSMUSP00000022196,10090.ENSMUSP00000022616,10090.ENSMUSP00000024739,10090.ENSMUSP00000025083,10090.ENSMUSP00000026196,10090.ENSMUSP00000029266,10090.ENSMUSP00000029780,10090.ENSMUSP00000031565,10090.ENSMUSP00000046636…	Serpinf1,Gars,Arpc2,Dynll1,Dync1h1,Rab21,Pafah1b1,Ap3b1,Clu,Hsp90ab1,Kif5b,Got1,Anxa5,Ptbp2,Fscn1,Gc,Itpr2,Mapk1,C4b,Gsk3a,Sptan1,Sptbn1,Camk2d,Cfh,Dtna,Robo2,Ank1,Copa,Snapin,Eif4g2
GO:0101031	Chaperone complex	6	23	1.26	9.66e-05	10090.ENSMUSP00000003183,10090.ENSMUSP00000023630,10090.ENSMUSP00000024739,10090.ENSMUSP00000026704,10090.ENSMUSP00000031402,10090.ENSMUSP00000032078	Ppp5c,Psmg1,Hsp90ab1,Cct8,Cct6a,Cct7
GO:0005794	Golgi apparatus	43	1412	0.33	0.00013	10090.ENSMUSP00000004508,10090.ENSMUSP00000005606,10090.ENSMUSP00000007602,10090.ENSMUSP00000009234,10090.ENSMUSP00000019631,10090.ENSMUSP00000020285,10090.ENSMUSP00000020343,10090.ENSMUSP00000020653,10090.ENSMUSP00000021001,10090.ENSMUSP00000022196,10090.ENSMUSP00000022197,10090.ENSMUSP00000023630,10090.ENSMUSP00000023686,10090.ENSMUSP00000025590,10090.ENSMUSP00000026009,10090.ENSMUSP00000026270…	Tmed4,Prkaca,M6pr,Ap1b1,Trip10,Sar1a,Rab21,Sar1b,Rab10,Ap3b1,Scamp1,Psmg1,Tmem50b,Osbp,Arl3,Sacm1l,Tm9sf2,Rab14,Trappc3,Stx12,Calu,Arf3,Gdi2,Vapb,Mapk1,Capn2,Serpina1c,Rnpep,Rtn1,Stk24,Rac1,Ap1g1,Nsf,Cttn,Cltc,Aco1,Clint1,Rab7,Copg1,Arl1,Copa,Snapin,Actr3
GO:0030135	Coated vesicle	14	210	0.67	0.00013	10090.ENSMUSP00000004508,10090.ENSMUSP00000009234,10090.ENSMUSP00000020285,10090.ENSMUSP00000020653,10090.ENSMUSP00000022196,10090.ENSMUSP00000022197,10090.ENSMUSP00000028238,10090.ENSMUSP00000030797,10090.ENSMUSP00000041857,10090.ENSMUSP00000090844,10090.ENSMUSP00000099475,10090.ENSMUSP00000104883,10090.ENSMUSP00000109237,10090.ENSMUSP00000118179	Tmed4,Ap1b1,Sar1a,Sar1b,Ap3b1,Scamp1,Rab14,Vamp3,Rab8b,Ap1g1,Cltc,Clint1,Copg1,Copa
GO:0055037	Recycling endosome	13	179	0.7	0.00013	10090.ENSMUSP00000021001,10090.ENSMUSP00000022197,10090.ENSMUSP00000024860,10090.ENSMUSP00000025684,10090.ENSMUSP00000028238,10090.ENSMUSP00000030698,10090.ENSMUSP00000030797,10090.ENSMUSP00000031383,10090.ENSMUSP00000058391,10090.ENSMUSP00000079380,10090.ENSMUSP00000090844,10090.ENSMUSP00000096397,10090.ENSMUSP00000110021	Rab10,Scamp1,Ehd3,Ehd1,Rab14,Stx12,Vamp3,Ran,Rap2c,Rac1,Ap1g1,Ehd2,Rab11b
GO:0015629	Actin cytoskeleton	21	458	0.5	0.00017	10090.ENSMUSP00000005234,10090.ENSMUSP00000006467,10090.ENSMUSP00000023072,10090.ENSMUSP00000023087,10090.ENSMUSP00000031565,10090.ENSMUSP00000038135,10090.ENSMUSP00000041361,10090.ENSMUSP00000042457,10090.ENSMUSP00000048218,10090.ENSMUSP00000067708,10090.ENSMUSP00000072945,10090.ENSMUSP00000080538,10090.ENSMUSP00000097561,10090.ENSMUSP00000097797,10090.ENSMUSP00000099368,10090.ENSMUSP00000099461…	Wdr1,Arpc2,Parvb,Twf1,Fscn1,Dhx9,Fhod3,Eef1a1,Acta2,Actn2,Myom1,Myh6,Ttn,Sptan1,Cttn,Dstn,Sptbn1,Epb4.1,Myo1c,Arpc4,Actr3
GO:0030863	Cortical cytoskeleton	10	104	0.83	0.00017	10090.ENSMUSP00000005234,10090.ENSMUSP00000006749,10090.ENSMUSP00000042457,10090.ENSMUSP00000067708,10090.ENSMUSP00000097797,10090.ENSMUSP00000099368,10090.ENSMUSP00000099461,10090.ENSMUSP00000099902,10090.ENSMUSP00000101595,10090.ENSMUSP00000113571	Wdr1,Slc4a1,Eef1a1,Actn2,Sptan1,Cttn,Dstn,Sptbn1,Epb4.1,Ank1
GO:0005938	Cell cortex	17	322	0.56	0.00024	10090.ENSMUSP00000005234,10090.ENSMUSP00000006749,10090.ENSMUSP00000018437,10090.ENSMUSP00000018851,10090.ENSMUSP00000019631,10090.ENSMUSP00000021091,10090.ENSMUSP00000031565,10090.ENSMUSP00000042457,10090.ENSMUSP00000049584,10090.ENSMUSP00000067708,10090.ENSMUSP00000079380,10090.ENSMUSP00000097797,10090.ENSMUSP00000099368,10090.ENSMUSP00000099461,10090.ENSMUSP00000099902,10090.ENSMUSP00000101595…	Wdr1,Slc4a1,Pfn1,Dync1h1,Trip10,Pafah1b1,Fscn1,Eef1a1,Itpr2,Actn2,Rac1,Sptan1,Cttn,Dstn,Sptbn1,Epb4.1,Ank1
GO:0030117	Membrane coat	9	89	0.85	0.00033	10090.ENSMUSP00000009234,10090.ENSMUSP00000020285,10090.ENSMUSP00000020653,10090.ENSMUSP00000022196,10090.ENSMUSP00000090844,10090.ENSMUSP00000099475,10090.ENSMUSP00000104883,10090.ENSMUSP00000109237,10090.ENSMUSP00000118179	Ap1b1,Sar1a,Sar1b,Ap3b1,Ap1g1,Cltc,Clint1,Copg1,Copa
GO:0033017	Sarcoplasmic reticulum membrane	6	32	1.12	0.00044	10090.ENSMUSP00000021750,10090.ENSMUSP00000031423,10090.ENSMUSP00000034244,10090.ENSMUSP00000049584,10090.ENSMUSP00000102009,10090.ENSMUSP00000130924	Ryr2,Atp2a2,Tmem38a,Itpr2,Camk2d,Dhrs7c
GO:0030120	Vesicle coat	7	50	0.99	0.00046	10090.ENSMUSP00000020285,10090.ENSMUSP00000020653,10090.ENSMUSP00000090844,10090.ENSMUSP00000099475,10090.ENSMUSP00000104883,10090.ENSMUSP00000109237,10090.ENSMUSP00000118179	Sar1a,Sar1b,Ap1g1,Cltc,Clint1,Copg1,Copa
GO:0008021	Synaptic vesicle	14	244	0.6	0.00061	10090.ENSMUSP00000009727,10090.ENSMUSP00000021001,10090.ENSMUSP00000022197,10090.ENSMUSP00000028238,10090.ENSMUSP00000029266,10090.ENSMUSP00000030698,10090.ENSMUSP00000030797,10090.ENSMUSP00000041857,10090.ENSMUSP00000048053,10090.ENSMUSP00000075990,10090.ENSMUSP00000099475,10090.ENSMUSP00000109230,10090.ENSMUSP00000110021,10090.ENSMUSP00000122090	Syngr1,Rab10,Scamp1,Rab14,Anxa5,Stx12,Vamp3,Rab8b,Wfs1,Sypl,Cltc,Rab7,Rab11b,Snapin
GO:0031300	Intrinsic component of organelle membrane	18	389	0.51	0.00067	10090.ENSMUSP00000000985,10090.ENSMUSP00000009727,10090.ENSMUSP00000017831,10090.ENSMUSP00000021001,10090.ENSMUSP00000022197,10090.ENSMUSP00000026270,10090.ENSMUSP00000028238,10090.ENSMUSP00000030698,10090.ENSMUSP00000030797,10090.ENSMUSP00000034277,10090.ENSMUSP00000042852,10090.ENSMUSP00000048053,10090.ENSMUSP00000051643,10090.ENSMUSP00000075990,10090.ENSMUSP00000109230,10090.ENSMUSP00000110021…	Oxa1l,Syngr1,Rhot1,Rab10,Scamp1,Sacm1l,Rab14,Stx12,Vamp3,Emc8,Tmem33,Wfs1,Dnajc11,Sypl,Rab7,Rab11b,Mpc1,Tecr
GO:0032838	Plasma membrane bounded cell projection cytoplasm	13	218	0.62	0.0008	10090.ENSMUSP00000005606,10090.ENSMUSP00000009157,10090.ENSMUSP00000018851,10090.ENSMUSP00000020343,10090.ENSMUSP00000021091,10090.ENSMUSP00000022196,10090.ENSMUSP00000025083,10090.ENSMUSP00000026009,10090.ENSMUSP00000046204,10090.ENSMUSP00000056500,10090.ENSMUSP00000065983,10090.ENSMUSP00000100045,10090.ENSMUSP00000122090	Prkaca,Dynll1,Dync1h1,Rab21,Pafah1b1,Ap3b1,Kif5b,Arl3,Hydin,Prkar1a,Mapk1,Akr1b3,Snapin
GO:0044291	Cell-cell contact zone	8	79	0.85	0.00093	10090.ENSMUSP00000006749,10090.ENSMUSP00000029266,10090.ENSMUSP00000058391,10090.ENSMUSP00000079664,10090.ENSMUSP00000083077,10090.ENSMUSP00000097797,10090.ENSMUSP00000102009,10090.ENSMUSP00000104511	Slc4a1,Anxa5,Rap2c,Pecam1,Atp1a2,Sptan1,Camk2d,Anxa6
GO:0005762	Mitochondrial large ribosomal subunit	7	58	0.92	0.001	10090.ENSMUSP00000002844,10090.ENSMUSP00000024734,10090.ENSMUSP00000025014,10090.ENSMUSP00000025836,10090.ENSMUSP00000035177,10090.ENSMUSP00000043561,10090.ENSMUSP00000130722	Mrpl2,Mrpl14,Mrpl28,Mrpl11,Mrpl3,Mrpl41,Mrpl13
GO:1904115	Axon cytoplasm	7	60	0.91	0.0012	10090.ENSMUSP00000009157,10090.ENSMUSP00000018851,10090.ENSMUSP00000020343,10090.ENSMUSP00000021091,10090.ENSMUSP00000022196,10090.ENSMUSP00000025083,10090.ENSMUSP00000122090	Dynll1,Dync1h1,Rab21,Pafah1b1,Ap3b1,Kif5b,Snapin
GO:0031430	M band	5	24	1.16	0.0013	10090.ENSMUSP00000050408,10090.ENSMUSP00000072945,10090.ENSMUSP00000097561,10090.ENSMUSP00000099902,10090.ENSMUSP00000113571	Cmya5,Myom1,Ttn,Sptbn1,Ank1
GO:0005759	Mitochondrial matrix	16	340	0.51	0.0014	10090.ENSMUSP00000002844,10090.ENSMUSP00000022322,10090.ENSMUSP00000024734,10090.ENSMUSP00000025014,10090.ENSMUSP00000025836,10090.ENSMUSP00000032998,10090.ENSMUSP00000034524,10090.ENSMUSP00000035177,10090.ENSMUSP00000036710,10090.ENSMUSP00000043561,10090.ENSMUSP00000045111,10090.ENSMUSP00000048348,10090.ENSMUSP00000055743,10090.ENSMUSP00000084480,10090.ENSMUSP00000119535,10090.ENSMUSP00000130722	Mrpl2,Glud1,Mrpl14,Mrpl28,Mrpl11,Rps3,Rexo2,Mrpl3,Lars2,Mrpl41,Mrps34,Mrps35,Tst,Guf1,Mrps24,Mrpl13
GO:0005945	6-phosphofructokinase complex	3	3	1.84	0.0014	10090.ENSMUSP00000020522,10090.ENSMUSP00000059801,10090.ENSMUSP00000117030	Pfkl,Pfkm,Pfkp
GO:0045335	Phagocytic vesicle	9	112	0.75	0.0015	10090.ENSMUSP00000021001,10090.ENSMUSP00000025083,10090.ENSMUSP00000028238,10090.ENSMUSP00000030698,10090.ENSMUSP00000030797,10090.ENSMUSP00000041857,10090.ENSMUSP00000104069,10090.ENSMUSP00000109230,10090.ENSMUSP00000110021	Rab10,Kif5b,Rab14,Stx12,Vamp3,Rab8b,Myo1c,Rab7,Rab11b
GO:0099568	Cytoplasmic region	14	270	0.56	0.0015	10090.ENSMUSP00000005606,10090.ENSMUSP00000009157,10090.ENSMUSP00000018851,10090.ENSMUSP00000020343,10090.ENSMUSP00000021091,10090.ENSMUSP00000022196,10090.ENSMUSP00000025083,10090.ENSMUSP00000026009,10090.ENSMUSP00000046204,10090.ENSMUSP00000056500,10090.ENSMUSP00000065983,10090.ENSMUSP00000100045,10090.ENSMUSP00000101595,10090.ENSMUSP00000122090	Prkaca,Dynll1,Dync1h1,Rab21,Pafah1b1,Ap3b1,Kif5b,Arl3,Hydin,Prkar1a,Mapk1,Akr1b3,Epb4.1,Snapin
GO:0005791	Rough endoplasmic reticulum	9	113	0.74	0.0016	10090.ENSMUSP00000001989,10090.ENSMUSP00000028238,10090.ENSMUSP00000031617,10090.ENSMUSP00000032143,10090.ENSMUSP00000034966,10090.ENSMUSP00000054490,10090.ENSMUSP00000090305,10090.ENSMUSP00000103365,10090.ENSMUSP00000112081	Uba1,Rab14,Rpl6,Rpn1,Rpl4,Rps23,Rpl27,Rpl18,Rpn2
GO:0030133	Transport vesicle	17	384	0.49	0.0016	10090.ENSMUSP00000009727,10090.ENSMUSP00000020285,10090.ENSMUSP00000020653,10090.ENSMUSP00000021001,10090.ENSMUSP00000022197,10090.ENSMUSP00000028238,10090.ENSMUSP00000029266,10090.ENSMUSP00000030698,10090.ENSMUSP00000030797,10090.ENSMUSP00000041857,10090.ENSMUSP00000048053,10090.ENSMUSP00000075990,10090.ENSMUSP00000090844,10090.ENSMUSP00000099475,10090.ENSMUSP00000109230,10090.ENSMUSP00000110021…	Syngr1,Sar1a,Sar1b,Rab10,Scamp1,Rab14,Anxa5,Stx12,Vamp3,Rab8b,Wfs1,Sypl,Ap1g1,Cltc,Rab7,Rab11b,Snapin
GO:0005768	Endosome	28	862	0.35	0.0018	10090.ENSMUSP00000001989,10090.ENSMUSP00000006467,10090.ENSMUSP00000007602,10090.ENSMUSP00000020343,10090.ENSMUSP00000021001,10090.ENSMUSP00000022197,10090.ENSMUSP00000024860,10090.ENSMUSP00000025684,10090.ENSMUSP00000026624,10090.ENSMUSP00000028238,10090.ENSMUSP00000029128,10090.ENSMUSP00000030698,10090.ENSMUSP00000030797,10090.ENSMUSP00000031383,10090.ENSMUSP00000033131,10090.ENSMUSP00000041857…	Uba1,Arpc2,M6pr,Rab21,Rab10,Scamp1,Ehd3,Ehd1,Tm9sf2,Rab14,Map1lc3a,Stx12,Vamp3,Ran,Lamtor1,Rab8b,Prkar1a,Rap2c,Mapk1,Rac1,Atp1a2,Ap1g1,Ehd2,Cltc,Anxa6,Clint1,Rab7,Rab11b
GO:0099503	Secretory vesicle	22	592	0.41	0.0018	10090.ENSMUSP00000003572,10090.ENSMUSP00000005606,10090.ENSMUSP00000006467,10090.ENSMUSP00000009157,10090.ENSMUSP00000009727,10090.ENSMUSP00000021001,10090.ENSMUSP00000022197,10090.ENSMUSP00000022616,10090.ENSMUSP00000028238,10090.ENSMUSP00000029266,10090.ENSMUSP00000030698,10090.ENSMUSP00000030797,10090.ENSMUSP00000031402,10090.ENSMUSP00000041857,10090.ENSMUSP00000048053,10090.ENSMUSP00000049584…	Gars,Prkaca,Arpc2,Dynll1,Syngr1,Rab10,Scamp1,Clu,Rab14,Anxa5,Stx12,Vamp3,Cct6a,Rab8b,Wfs1,Itpr2,Sypl,Rnpep,Cltc,Rab7,Rab11b,Snapin
GO:0030285	Integral component of synaptic vesicle membrane	6	46	0.96	0.0022	10090.ENSMUSP00000009727,10090.ENSMUSP00000022197,10090.ENSMUSP00000030698,10090.ENSMUSP00000030797,10090.ENSMUSP00000048053,10090.ENSMUSP00000075990	Syngr1,Scamp1,Stx12,Vamp3,Wfs1,Sypl
GO:0036379	Myofilament	5	28	1.09	0.0023	10090.ENSMUSP00000041361,10090.ENSMUSP00000067708,10090.ENSMUSP00000072945,10090.ENSMUSP00000097561,10090.ENSMUSP00000127070	Fhod3,Actn2,Myom1,Ttn,Mybpc3
GO:0097452	GAIT complex	3	4	1.72	0.0023	10090.ENSMUSP00000063744,10090.ENSMUSP00000113942,10090.ENSMUSP00000115722	Syncrip,Gapdh,Rpl13a
GO:0030665	Clathrin-coated vesicle membrane	6	47	0.95	0.0024	10090.ENSMUSP00000009234,10090.ENSMUSP00000022196,10090.ENSMUSP00000030797,10090.ENSMUSP00000090844,10090.ENSMUSP00000099475,10090.ENSMUSP00000104883	Ap1b1,Ap3b1,Vamp3,Ap1g1,Cltc,Clint1
GO:0030864	Cortical actin cytoskeleton	7	70	0.84	0.0026	10090.ENSMUSP00000005234,10090.ENSMUSP00000042457,10090.ENSMUSP00000067708,10090.ENSMUSP00000097797,10090.ENSMUSP00000099368,10090.ENSMUSP00000099461,10090.ENSMUSP00000099902	Wdr1,Eef1a1,Actn2,Sptan1,Cttn,Dstn,Sptbn1
GO:0120111	Neuron projection cytoplasm	8	97	0.76	0.0029	10090.ENSMUSP00000009157,10090.ENSMUSP00000018851,10090.ENSMUSP00000020343,10090.ENSMUSP00000021091,10090.ENSMUSP00000022196,10090.ENSMUSP00000025083,10090.ENSMUSP00000065983,10090.ENSMUSP00000122090	Dynll1,Dync1h1,Rab21,Pafah1b1,Ap3b1,Kif5b,Mapk1,Snapin
GO:0005911	Cell-cell junction	19	489	0.43	0.003	10090.ENSMUSP00000001780,10090.ENSMUSP00000001989,10090.ENSMUSP00000005234,10090.ENSMUSP00000006749,10090.ENSMUSP00000023087,10090.ENSMUSP00000023467,10090.ENSMUSP00000028522,10090.ENSMUSP00000029266,10090.ENSMUSP00000031423,10090.ENSMUSP00000031565,10090.ENSMUSP00000058391,10090.ENSMUSP00000079664,10090.ENSMUSP00000083077,10090.ENSMUSP00000097797,10090.ENSMUSP00000099451,10090.ENSMUSP00000100045…	Akt1,Uba1,Wdr1,Slc4a1,Twf1,Pak2,Itga6,Anxa5,Atp2a2,Fscn1,Rap2c,Pecam1,Atp1a2,Sptan1,Sgca,Akr1b3,Camk2d,Anxa6,Actr3
GO:0030055	Cell-substrate junction	11	187	0.61	0.003	10090.ENSMUSP00000006467,10090.ENSMUSP00000023072,10090.ENSMUSP00000028522,10090.ENSMUSP00000029885,10090.ENSMUSP00000034524,10090.ENSMUSP00000065983,10090.ENSMUSP00000067708,10090.ENSMUSP00000068895,10090.ENSMUSP00000099368,10090.ENSMUSP00000104511,10090.ENSMUSP00000137503	Arpc2,Parvb,Itga6,Cpne3,Rexo2,Mapk1,Actn2,Capn2,Cttn,Anxa6,Actr3
GO:0030136	Clathrin-coated vesicle	9	127	0.69	0.0032	10090.ENSMUSP00000009234,10090.ENSMUSP00000022196,10090.ENSMUSP00000022197,10090.ENSMUSP00000028238,10090.ENSMUSP00000030797,10090.ENSMUSP00000041857,10090.ENSMUSP00000090844,10090.ENSMUSP00000099475,10090.ENSMUSP00000104883	Ap1b1,Ap3b1,Scamp1,Rab14,Vamp3,Rab8b,Ap1g1,Cltc,Clint1
GO:0042383	Sarcolemma	10	161	0.64	0.0038	10090.ENSMUSP00000021750,10090.ENSMUSP00000029266,10090.ENSMUSP00000083077,10090.ENSMUSP00000099451,10090.ENSMUSP00000099475,10090.ENSMUSP00000102009,10090.ENSMUSP00000104511,10090.ENSMUSP00000106509,10090.ENSMUSP00000111498,10090.ENSMUSP00000113571	Ryr2,Anxa5,Atp1a2,Sgca,Cltc,Camk2d,Anxa6,Acp1,Dtna,Ank1
GO:0002102	Podosome	5	35	1	0.0054	10090.ENSMUSP00000005234,10090.ENSMUSP00000006467,10090.ENSMUSP00000031565,10090.ENSMUSP00000099368,10090.ENSMUSP00000137503	Wdr1,Arpc2,Fscn1,Cttn,Actr3
GO:0005798	Golgi-associated vesicle	9	138	0.66	0.0056	10090.ENSMUSP00000004508,10090.ENSMUSP00000020285,10090.ENSMUSP00000020653,10090.ENSMUSP00000028238,10090.ENSMUSP00000041857,10090.ENSMUSP00000090844,10090.ENSMUSP00000099475,10090.ENSMUSP00000109237,10090.ENSMUSP00000118179	Tmed4,Sar1a,Sar1b,Rab14,Rab8b,Ap1g1,Cltc,Copg1,Copa
GO:0010008	Endosome membrane	16	392	0.45	0.0056	10090.ENSMUSP00000001989,10090.ENSMUSP00000020343,10090.ENSMUSP00000021001,10090.ENSMUSP00000022197,10090.ENSMUSP00000024860,10090.ENSMUSP00000025684,10090.ENSMUSP00000026624,10090.ENSMUSP00000028238,10090.ENSMUSP00000030698,10090.ENSMUSP00000033131,10090.ENSMUSP00000058391,10090.ENSMUSP00000079380,10090.ENSMUSP00000096397,10090.ENSMUSP00000104511,10090.ENSMUSP00000109230,10090.ENSMUSP00000110021	Uba1,Rab21,Rab10,Scamp1,Ehd3,Ehd1,Tm9sf2,Rab14,Stx12,Lamtor1,Rap2c,Rac1,Ehd2,Anxa6,Rab7,Rab11b
GO:0098993	Anchored component of synaptic vesicle membrane	4	19	1.17	0.0061	10090.ENSMUSP00000021001,10090.ENSMUSP00000028238,10090.ENSMUSP00000109230,10090.ENSMUSP00000110021	Rab10,Rab14,Rab7,Rab11b
GO:0014704	Intercalated disc	6	58	0.86	0.0062	10090.ENSMUSP00000006749,10090.ENSMUSP00000029266,10090.ENSMUSP00000083077,10090.ENSMUSP00000097797,10090.ENSMUSP00000102009,10090.ENSMUSP00000104511	Slc4a1,Anxa5,Atp1a2,Sptan1,Camk2d,Anxa6
GO:0033018	Sarcoplasmic reticulum lumen	3	7	1.47	0.0067	10090.ENSMUSP00000023161,10090.ENSMUSP00000029454,10090.ENSMUSP00000031779	Srl,Casq2,Calu
GO:0000139	Golgi membrane	20	576	0.38	0.0075	10090.ENSMUSP00000020285,10090.ENSMUSP00000020343,10090.ENSMUSP00000020653,10090.ENSMUSP00000022197,10090.ENSMUSP00000023686,10090.ENSMUSP00000025590,10090.ENSMUSP00000026009,10090.ENSMUSP00000026270,10090.ENSMUSP00000028238,10090.ENSMUSP00000030660,10090.ENSMUSP00000030698,10090.ENSMUSP00000064699,10090.ENSMUSP00000077594,10090.ENSMUSP00000078746,10090.ENSMUSP00000079380,10090.ENSMUSP00000109237…	Sar1a,Rab21,Sar1b,Scamp1,Tmem50b,Osbp,Arl3,Sacm1l,Rab14,Trappc3,Stx12,Vapb,Rtn1,Stk24,Rac1,Copg1,Arl1,Copa,Snapin,Actr3
GO:0098589	Membrane region	16	413	0.43	0.0094	10090.ENSMUSP00000005606,10090.ENSMUSP00000019965,10090.ENSMUSP00000028241,10090.ENSMUSP00000030698,10090.ENSMUSP00000032373,10090.ENSMUSP00000033131,10090.ENSMUSP00000046101,10090.ENSMUSP00000056500,10090.ENSMUSP00000065983,10090.ENSMUSP00000068895,10090.ENSMUSP00000079664,10090.ENSMUSP00000083077,10090.ENSMUSP00000096397,10090.ENSMUSP00000099451,10090.ENSMUSP00000099933,10090.ENSMUSP00000104069	Prkaca,Smpd2,Stom,Stx12,Ldhb,Lamtor1,Eef2,Prkar1a,Mapk1,Capn2,Pecam1,Atp1a2,Ehd2,Sgca,Xpo1,Myo1c
GO:0005802	trans-Golgi network	11	219	0.54	0.0097	10090.ENSMUSP00000007602,10090.ENSMUSP00000009234,10090.ENSMUSP00000020343,10090.ENSMUSP00000021001,10090.ENSMUSP00000022196,10090.ENSMUSP00000022197,10090.ENSMUSP00000025590,10090.ENSMUSP00000028238,10090.ENSMUSP00000079380,10090.ENSMUSP00000090844,10090.ENSMUSP00000111942	M6pr,Ap1b1,Rab21,Rab10,Ap3b1,Scamp1,Osbp,Rab14,Rac1,Ap1g1,Arl1
GO:0030660	Golgi-associated vesicle membrane	6	65	0.81	0.0105	10090.ENSMUSP00000020285,10090.ENSMUSP00000020653,10090.ENSMUSP00000090844,10090.ENSMUSP00000099475,10090.ENSMUSP00000109237,10090.ENSMUSP00000118179	Sar1a,Sar1b,Ap1g1,Cltc,Copg1,Copa
GO:0005832	Chaperonin-containing t-complex	3	9	1.37	0.0115	10090.ENSMUSP00000026704,10090.ENSMUSP00000031402,10090.ENSMUSP00000032078	Cct8,Cct6a,Cct7
GO:0031967	Organelle envelope	31	1131	0.28	0.0115	10090.ENSMUSP00000000985,10090.ENSMUSP00000017831,10090.ENSMUSP00000018186,10090.ENSMUSP00000018851,10090.ENSMUSP00000019226,10090.ENSMUSP00000021091,10090.ENSMUSP00000021750,10090.ENSMUSP00000022322,10090.ENSMUSP00000022616,10090.ENSMUSP00000024078,10090.ENSMUSP00000029815,10090.ENSMUSP00000031383,10090.ENSMUSP00000032843,10090.ENSMUSP00000032998,10090.ENSMUSP00000034244,10090.ENSMUSP00000034524…	Oxa1l,Rhot1,Cyb5r3,Dync1h1,Slc25a22,Pafah1b1,Ryr2,Glud1,Clu,March5,Cisd2,Ran,Tmem126b,Rps3,Tmem38a,Rexo2,Bri3bp,Tmem33,Dnajc11,Tst,Gpam,Capn2,Aldh3a2,Guf1,Mtch1,Faf1,Xpo1,Agpat3,Myo1c,Gapdh,Mpc1
GO:0070013	Intracellular organelle lumen	86	4279	0.15	0.0115	10090.ENSMUSP00000001780,10090.ENSMUSP00000001989,10090.ENSMUSP00000002844,10090.ENSMUSP00000003612,10090.ENSMUSP00000005606,10090.ENSMUSP00000006496,10090.ENSMUSP00000007266,10090.ENSMUSP00000013338,10090.ENSMUSP00000019631,10090.ENSMUSP00000020886,10090.ENSMUSP00000022322,10090.ENSMUSP00000022529,10090.ENSMUSP00000022616,10090.ENSMUSP00000022734,10090.ENSMUSP00000023161,10090.ENSMUSP00000023453…	Akt1,Uba1,Mrpl2,Dusp3,Prkaca,Rps9,Lsm2,Arih2,Trip10,Nampt,Glud1,Tkt,Clu,Dnajc3,Srl,Sdf2l1,Fyttd1,Psmg1,Mrpl14,Mrpl28,Rps14,Osbp,Mrpl11,Eif3a,Arl3,Got1,Cct8,Tsn,Ola1,Fam98b,Casq2,Rps3a1,Cpne3,Psmb2,Scarb2,Ran,Rpl6,Calu,Rps3,Rexo2,Mrpl3,Esf1,Lars2,Dhx9,Rab8b,Eef1a1,Mrpl41,Smc1a,Mrps34,Adk,Mrps35,Itpr2,Tst,Ankrd37,Hist1h1a,Syncrip,Mapk1,Khdrbs1,Capn2,Upf1,Stk24,Rps25,Guf1,Rps2,Ttn,Rpl11,Faf1,Rps6,Sp…
GO:0005865	Striated muscle thin filament	4	24	1.06	0.012	10090.ENSMUSP00000041361,10090.ENSMUSP00000067708,10090.ENSMUSP00000072945,10090.ENSMUSP00000097561	Fhod3,Actn2,Myom1,Ttn
GO:0030141	Secretory granule	15	384	0.43	0.012	10090.ENSMUSP00000003572,10090.ENSMUSP00000005606,10090.ENSMUSP00000006467,10090.ENSMUSP00000009157,10090.ENSMUSP00000021001,10090.ENSMUSP00000022197,10090.ENSMUSP00000022616,10090.ENSMUSP00000028238,10090.ENSMUSP00000030797,10090.ENSMUSP00000031402,10090.ENSMUSP00000049584,10090.ENSMUSP00000075990,10090.ENSMUSP00000076564,10090.ENSMUSP00000109230,10090.ENSMUSP00000122090	Gars,Prkaca,Arpc2,Dynll1,Rab10,Scamp1,Clu,Rab14,Vamp3,Cct6a,Itpr2,Sypl,Rnpep,Rab7,Snapin
GO:0005885	Arp2/3 protein complex	3	10	1.32	0.0138	10090.ENSMUSP00000006467,10090.ENSMUSP00000114839,10090.ENSMUSP00000137503	Arpc2,Arpc4,Actr3
GO:0031301	Integral component of organelle membrane	14	354	0.44	0.0158	10090.ENSMUSP00000000985,10090.ENSMUSP00000009727,10090.ENSMUSP00000017831,10090.ENSMUSP00000022197,10090.ENSMUSP00000026270,10090.ENSMUSP00000030698,10090.ENSMUSP00000030797,10090.ENSMUSP00000034277,10090.ENSMUSP00000042852,10090.ENSMUSP00000048053,10090.ENSMUSP00000051643,10090.ENSMUSP00000075990,10090.ENSMUSP00000119443,10090.ENSMUSP00000128329	Oxa1l,Syngr1,Rhot1,Scamp1,Sacm1l,Stx12,Vamp3,Emc8,Tmem33,Wfs1,Dnajc11,Sypl,Mpc1,Tecr
GO:0045121	Membrane raft	15	396	0.42	0.0158	10090.ENSMUSP00000005606,10090.ENSMUSP00000019965,10090.ENSMUSP00000028241,10090.ENSMUSP00000030698,10090.ENSMUSP00000032373,10090.ENSMUSP00000033131,10090.ENSMUSP00000046101,10090.ENSMUSP00000056500,10090.ENSMUSP00000065983,10090.ENSMUSP00000068895,10090.ENSMUSP00000079664,10090.ENSMUSP00000083077,10090.ENSMUSP00000096397,10090.ENSMUSP00000099451,10090.ENSMUSP00000104069	Prkaca,Smpd2,Stom,Stx12,Ldhb,Lamtor1,Eef2,Prkar1a,Mapk1,Capn2,Pecam1,Atp1a2,Ehd2,Sgca,Myo1c
GO:0030118	Clathrin coat	5	48	0.86	0.0168	10090.ENSMUSP00000009234,10090.ENSMUSP00000022196,10090.ENSMUSP00000090844,10090.ENSMUSP00000099475,10090.ENSMUSP00000104883	Ap1b1,Ap3b1,Ap1g1,Cltc,Clint1
GO:0031984	Organelle subcompartment	14	358	0.43	0.017	10090.ENSMUSP00000006027,10090.ENSMUSP00000007602,10090.ENSMUSP00000009234,10090.ENSMUSP00000020343,10090.ENSMUSP00000020653,10090.ENSMUSP00000021001,10090.ENSMUSP00000022196,10090.ENSMUSP00000022197,10090.ENSMUSP00000025590,10090.ENSMUSP00000028238,10090.ENSMUSP00000079380,10090.ENSMUSP00000090844,10090.ENSMUSP00000099364,10090.ENSMUSP00000111942	Reep5,M6pr,Ap1b1,Rab21,Sar1b,Rab10,Ap3b1,Scamp1,Osbp,Rab14,Rac1,Ap1g1,Nsf,Arl1
GO:0005730	Nucleolus	25	866	0.3	0.0177	10090.ENSMUSP00000006496,10090.ENSMUSP00000025511,10090.ENSMUSP00000025590,10090.ENSMUSP00000025955,10090.ENSMUSP00000028517,10090.ENSMUSP00000029722,10090.ENSMUSP00000029885,10090.ENSMUSP00000031383,10090.ENSMUSP00000031617,10090.ENSMUSP00000032998,10090.ENSMUSP00000034524,10090.ENSMUSP00000036523,10090.ENSMUSP00000038135,10090.ENSMUSP00000042457,10090.ENSMUSP00000078746,10090.ENSMUSP00000079180…	Rps9,Rps14,Osbp,Eif3a,Ola1,Rps3a1,Cpne3,Ran,Rpl6,Rps3,Rexo2,Esf1,Dhx9,Eef1a1,Stk24,Rps25,Rpl11,Rps6,Sptbn1,Xpo1,Rpl7a,Rpl18,Myo1c,Rpl12,Rps13
GO:0017101	aminoacyl-tRNA synthetase multienzyme complex	3	12	1.24	0.0204	10090.ENSMUSP00000027602,10090.ENSMUSP00000126268,10090.ENSMUSP00000132082	Dars,Kars,Iars
GO:0014801	Longitudinal sarcoplasmic reticulum	2	2	1.84	0.0211	10090.ENSMUSP00000031423,10090.ENSMUSP00000130924	Atp2a2,Dhrs7c
GO:0061831	Apical ectoplasmic specialization	2	2	1.84	0.0211	10090.ENSMUSP00000031423,10090.ENSMUSP00000137503	Atp2a2,Actr3
GO:0005764	Lysosome	16	458	0.39	0.0228	10090.ENSMUSP00000001989,10090.ENSMUSP00000007602,10090.ENSMUSP00000019631,10090.ENSMUSP00000024739,10090.ENSMUSP00000026196,10090.ENSMUSP00000028238,10090.ENSMUSP00000029128,10090.ENSMUSP00000031377,10090.ENSMUSP00000033131,10090.ENSMUSP00000068895,10090.ENSMUSP00000099382,10090.ENSMUSP00000099475,10090.ENSMUSP00000100045,10090.ENSMUSP00000104511,10090.ENSMUSP00000109230,10090.ENSMUSP00000122090	Uba1,M6pr,Trip10,Hsp90ab1,Got1,Rab14,Map1lc3a,Scarb2,Lamtor1,Capn2,Ctsa,Cltc,Akr1b3,Anxa6,Rab7,Snapin
GO:0005925	Focal adhesion	9	175	0.55	0.0228	10090.ENSMUSP00000006467,10090.ENSMUSP00000023072,10090.ENSMUSP00000029885,10090.ENSMUSP00000034524,10090.ENSMUSP00000065983,10090.ENSMUSP00000067708,10090.ENSMUSP00000068895,10090.ENSMUSP00000099368,10090.ENSMUSP00000104511	Arpc2,Parvb,Cpne3,Rexo2,Mapk1,Actn2,Capn2,Cttn,Anxa6
GO:0098791	Golgi apparatus subcompartment	13	330	0.44	0.0228	10090.ENSMUSP00000007602,10090.ENSMUSP00000009234,10090.ENSMUSP00000020343,10090.ENSMUSP00000020653,10090.ENSMUSP00000021001,10090.ENSMUSP00000022196,10090.ENSMUSP00000022197,10090.ENSMUSP00000025590,10090.ENSMUSP00000028238,10090.ENSMUSP00000079380,10090.ENSMUSP00000090844,10090.ENSMUSP00000099364,10090.ENSMUSP00000111942	M6pr,Ap1b1,Rab21,Sar1b,Rab10,Ap3b1,Scamp1,Osbp,Rab14,Rac1,Ap1g1,Nsf,Arl1
GO:0030140	trans-Golgi network transport vesicle	4	31	0.95	0.0252	10090.ENSMUSP00000028238,10090.ENSMUSP00000041857,10090.ENSMUSP00000090844,10090.ENSMUSP00000099475	Rab14,Rab8b,Ap1g1,Cltc
GO:0030175	Filopodium	7	111	0.64	0.0253	10090.ENSMUSP00000018851,10090.ENSMUSP00000023087,10090.ENSMUSP00000028522,10090.ENSMUSP00000031565,10090.ENSMUSP00000048218,10090.ENSMUSP00000067708,10090.ENSMUSP00000122471	Dync1h1,Twf1,Itga6,Fscn1,Acta2,Actn2,Ube2k
GO:0001726	Ruffle	9	183	0.53	0.0294	10090.ENSMUSP00000006467,10090.ENSMUSP00000031565,10090.ENSMUSP00000032998,10090.ENSMUSP00000042457,10090.ENSMUSP00000079380,10090.ENSMUSP00000079664,10090.ENSMUSP00000099368,10090.ENSMUSP00000104069,10090.ENSMUSP00000137503	Arpc2,Fscn1,Rps3,Eef1a1,Rac1,Pecam1,Cttn,Myo1c,Actr3
GO:0098798	Mitochondrial protein complex	11	261	0.47	0.0308	10090.ENSMUSP00000002844,10090.ENSMUSP00000024734,10090.ENSMUSP00000025014,10090.ENSMUSP00000025836,10090.ENSMUSP00000035177,10090.ENSMUSP00000043561,10090.ENSMUSP00000045111,10090.ENSMUSP00000048348,10090.ENSMUSP00000051643,10090.ENSMUSP00000119535,10090.ENSMUSP00000130722	Mrpl2,Mrpl14,Mrpl28,Mrpl11,Mrpl3,Mrpl41,Mrps34,Mrps35,Dnajc11,Mrps24,Mrpl13
GO:0020018	Ciliary pocket membrane	2	3	1.67	0.0325	10090.ENSMUSP00000024860,10090.ENSMUSP00000025684	Ehd3,Ehd1
GO:0061825	Podosome core	2	3	1.67	0.0325	10090.ENSMUSP00000006467,10090.ENSMUSP00000137503	Arpc2,Actr3
GO:0061830	Concave side of sperm head	2	3	1.67	0.0325	10090.ENSMUSP00000006467,10090.ENSMUSP00000137503	Arpc2,Actr3
GO:0098562	Cytoplasmic side of membrane	9	187	0.52	0.0325	10090.ENSMUSP00000006749,10090.ENSMUSP00000020343,10090.ENSMUSP00000021750,10090.ENSMUSP00000031423,10090.ENSMUSP00000090305,10090.ENSMUSP00000101595,10090.ENSMUSP00000106509,10090.ENSMUSP00000111498,10090.ENSMUSP00000113571	Slc4a1,Rab21,Ryr2,Atp2a2,Rpl27,Epb4.1,Acp1,Dtna,Ank1
GO:0005788	Endoplasmic reticulum lumen	7	118	0.62	0.0333	10090.ENSMUSP00000022616,10090.ENSMUSP00000022734,10090.ENSMUSP00000023161,10090.ENSMUSP00000023453,10090.ENSMUSP00000029454,10090.ENSMUSP00000031779,10090.ENSMUSP00000133166	Clu,Dnajc3,Srl,Sdf2l1,Casq2,Calu,Erap1
GO:0061827	Sperm head	3	16	1.12	0.0371	10090.ENSMUSP00000006467,10090.ENSMUSP00000024739,10090.ENSMUSP00000137503	Arpc2,Hsp90ab1,Actr3
GO:0005774	Vacuolar membrane	11	270	0.45	0.0374	10090.ENSMUSP00000001989,10090.ENSMUSP00000007602,10090.ENSMUSP00000024739,10090.ENSMUSP00000029128,10090.ENSMUSP00000031377,10090.ENSMUSP00000033131,10090.ENSMUSP00000099382,10090.ENSMUSP00000104511,10090.ENSMUSP00000109230,10090.ENSMUSP00000112081,10090.ENSMUSP00000122090	Uba1,M6pr,Hsp90ab1,Map1lc3a,Scarb2,Lamtor1,Ctsa,Anxa6,Rab7,Rpn2,Snapin
GO:0005874	Microtubule	14	397	0.39	0.0374	10090.ENSMUSP00000009157,10090.ENSMUSP00000018851,10090.ENSMUSP00000019631,10090.ENSMUSP00000021091,10090.ENSMUSP00000025083,10090.ENSMUSP00000025955,10090.ENSMUSP00000026009,10090.ENSMUSP00000026704,10090.ENSMUSP00000029128,10090.ENSMUSP00000031402,10090.ENSMUSP00000032078,10090.ENSMUSP00000060246,10090.ENSMUSP00000071654,10090.ENSMUSP00000099475	Dynll1,Dync1h1,Trip10,Pafah1b1,Kif5b,Eif3a,Arl3,Cct8,Map1lc3a,Cct6a,Cct7,Tubb2a,Gsk3a,Cltc
GO:0098796	Membrane protein complex	28	1083	0.25	0.038	10090.ENSMUSP00000009234,10090.ENSMUSP00000020285,10090.ENSMUSP00000020653,10090.ENSMUSP00000021750,10090.ENSMUSP00000022196,10090.ENSMUSP00000026270,10090.ENSMUSP00000028522,10090.ENSMUSP00000030698,10090.ENSMUSP00000030797,10090.ENSMUSP00000031423,10090.ENSMUSP00000032143,10090.ENSMUSP00000033131,10090.ENSMUSP00000034277,10090.ENSMUSP00000051643,10090.ENSMUSP00000066516,10090.ENSMUSP00000083077…	Ap1b1,Sar1a,Sar1b,Ryr2,Ap3b1,Sacm1l,Itga6,Stx12,Vamp3,Atp2a2,Rpn1,Lamtor1,Emc8,Dnajc11,Khdrbs1,Atp1a2,Ap1g1,Cttn,Sgca,Cltc,Faf1,Clint1,Rab7,Copg1,Dtna,Rpn2,Copa,Spcs3
GO:0015630	Microtubule cytoskeleton	30	1190	0.24	0.0384	10090.ENSMUSP00000001780,10090.ENSMUSP00000005606,10090.ENSMUSP00000009157,10090.ENSMUSP00000018851,10090.ENSMUSP00000019631,10090.ENSMUSP00000021091,10090.ENSMUSP00000025083,10090.ENSMUSP00000025955,10090.ENSMUSP00000026009,10090.ENSMUSP00000026704,10090.ENSMUSP00000028517,10090.ENSMUSP00000029128,10090.ENSMUSP00000031383,10090.ENSMUSP00000031402,10090.ENSMUSP00000032078,10090.ENSMUSP00000032998…	Akt1,Prkaca,Dynll1,Dync1h1,Trip10,Pafah1b1,Kif5b,Eif3a,Arl3,Cct8,Ola1,Map1lc3a,Ran,Cct6a,Cct7,Rps3,Dhx9,Smc1a,Prkar1a,Tubb2a,Mapk1,Gsk3a,Rac1,Ap1g1,Ehd2,Sptan1,Cttn,Cltc,Epb4.1,Gapdh
GO:0072686	Mitotic spindle	7	123	0.6	0.04	10090.ENSMUSP00000009157,10090.ENSMUSP00000032998,10090.ENSMUSP00000044645,10090.ENSMUSP00000065983,10090.ENSMUSP00000099368,10090.ENSMUSP00000099475,10090.ENSMUSP00000101595	Dynll1,Rps3,Smc1a,Mapk1,Cttn,Cltc,Epb4.1
GO:0098793	Presynapse	19	636	0.32	0.0417	10090.ENSMUSP00000005606,10090.ENSMUSP00000006467,10090.ENSMUSP00000009727,10090.ENSMUSP00000018437,10090.ENSMUSP00000021001,10090.ENSMUSP00000022197,10090.ENSMUSP00000026196,10090.ENSMUSP00000028238,10090.ENSMUSP00000029266,10090.ENSMUSP00000030698,10090.ENSMUSP00000030797,10090.ENSMUSP00000041857,10090.ENSMUSP00000048053,10090.ENSMUSP00000075990,10090.ENSMUSP00000099475,10090.ENSMUSP00000109230…	Prkaca,Arpc2,Syngr1,Pfn1,Rab10,Scamp1,Got1,Rab14,Anxa5,Stx12,Vamp3,Rab8b,Wfs1,Sypl,Cltc,Rab7,Rab11b,Rpl22,Snapin
GO:0000502	Proteasome complex	5	63	0.74	0.0428	10090.ENSMUSP00000017572,10090.ENSMUSP00000026560,10090.ENSMUSP00000030642,10090.ENSMUSP00000089728,10090.ENSMUSP00000125548	Psmd11,Psmd13,Psmb2,Usp14,Psma3
GO:0098590	Plasma membrane region	32	1310	0.23	0.0434	10090.ENSMUSP00000005606,10090.ENSMUSP00000006467,10090.ENSMUSP00000006749,10090.ENSMUSP00000019965,10090.ENSMUSP00000020343,10090.ENSMUSP00000024739,10090.ENSMUSP00000024860,10090.ENSMUSP00000025684,10090.ENSMUSP00000028238,10090.ENSMUSP00000028522,10090.ENSMUSP00000030455,10090.ENSMUSP00000030797,10090.ENSMUSP00000031565,10090.ENSMUSP00000032998,10090.ENSMUSP00000042457,10090.ENSMUSP00000043768…	Prkaca,Arpc2,Slc4a1,Smpd2,Rab21,Hsp90ab1,Ehd3,Ehd1,Rab14,Itga6,Akr1a1,Vamp3,Fscn1,Rps3,Eef1a1,Cd81,Fn1,Prkar1a,Pfkm,Mapk1,Actn2,Rac1,Atp1a2,Ehd2,Cttn,Cltc,Sptbn1,Epb4.1,Myo1c,Anxa6,Robo2,Ank1
GO:0031594	Neuromuscular junction	6	93	0.65	0.0436	10090.ENSMUSP00000005606,10090.ENSMUSP00000009727,10090.ENSMUSP00000015791,10090.ENSMUSP00000019992,10090.ENSMUSP00000056500,10090.ENSMUSP00000102009	Prkaca,Syngr1,Lama5,Lama4,Prkar1a,Camk2d
GO:0098858	Actin-based cell projection	10	237	0.47	0.0436	10090.ENSMUSP00000018851,10090.ENSMUSP00000021091,10090.ENSMUSP00000023087,10090.ENSMUSP00000028522,10090.ENSMUSP00000031565,10090.ENSMUSP00000048218,10090.ENSMUSP00000067708,10090.ENSMUSP00000100045,10090.ENSMUSP00000104069,10090.ENSMUSP00000122471	Dync1h1,Pafah1b1,Twf1,Itga6,Fscn1,Acta2,Actn2,Akr1b3,Myo1c,Ube2k
GO:0009898	Cytoplasmic side of plasma membrane	8	163	0.53	0.0465	10090.ENSMUSP00000006749,10090.ENSMUSP00000020343,10090.ENSMUSP00000021750,10090.ENSMUSP00000031423,10090.ENSMUSP00000101595,10090.ENSMUSP00000106509,10090.ENSMUSP00000111498,10090.ENSMUSP00000113571	Slc4a1,Rab21,Ryr2,Atp2a2,Epb4.1,Acp1,Dtna,Ank1
GO:0032982	Myosin filament	3	18	1.06	0.0465	10090.ENSMUSP00000072945,10090.ENSMUSP00000080538,10090.ENSMUSP00000127070	Myom1,Myh6,Mybpc3
GO:0005740	Mitochondrial envelope	20	697	0.3	0.0486	10090.ENSMUSP00000000985,10090.ENSMUSP00000017831,10090.ENSMUSP00000018186,10090.ENSMUSP00000019226,10090.ENSMUSP00000022322,10090.ENSMUSP00000022616,10090.ENSMUSP00000024078,10090.ENSMUSP00000029815,10090.ENSMUSP00000032843,10090.ENSMUSP00000032998,10090.ENSMUSP00000034524,10090.ENSMUSP00000037609,10090.ENSMUSP00000051643,10090.ENSMUSP00000055743,10090.ENSMUSP00000057635,10090.ENSMUSP00000068895…	Oxa1l,Rhot1,Cyb5r3,Slc25a22,Glud1,Clu,March5,Cisd2,Tmem126b,Rps3,Rexo2,Bri3bp,Dnajc11,Tst,Gpam,Capn2,Aldh3a2,Guf1,Mtch1,Mpc1
GO:1905368	Peptidase complex	6	96	0.64	0.0491	10090.ENSMUSP00000017572,10090.ENSMUSP00000026560,10090.ENSMUSP00000030642,10090.ENSMUSP00000089728,10090.ENSMUSP00000125548,10090.ENSMUSP00000136527	Psmd11,Psmd13,Psmb2,Usp14,Psma3,Spcs3
