# Supplementary material for: PERM1 regulates energy metabolism in the heart via ERRα/PGC−1α axis
Source: Front Cardiovasc Med. 2022 Nov 7;9:1033457. doi: 10.3389/fcvm.2022.1033457 (PMC9676655; doi:10.3389/fcvm.2022.1033457)
Supplement: Supplementary file 4 [file Table_4.XLSX]

## Sheet: enrichment.KEGG
#term ID	term description	observed gene count	background gene count	strength	false discovery rate	matching proteins in your network (IDs)	matching proteins in your network (labels)
mmu01100	Metabolic pathways	82	1536	0.78	3.84e-39	10090.ENSMUSP00000000349,10090.ENSMUSP00000002452,10090.ENSMUSP00000004140,10090.ENSMUSP00000005647,10090.ENSMUSP00000008966,10090.ENSMUSP00000010007,10090.ENSMUSP00000016396,10090.ENSMUSP00000016571,10090.ENSMUSP00000019323,10090.ENSMUSP00000020372,10090.ENSMUSP00000021370,10090.ENSMUSP00000021649,10090.ENSMUSP00000021958,10090.ENSMUSP00000021993,10090.ENSMUSP00000022122,10090.ENSMUSP00000022268…	Dbt,Ndufa11,Gstm1,Ndufs3,Acyp1,Sdhb,Atp5e,Ndufa1,Mdh2,Uqcr11,L2hgdh,Acot2,Pcbd2,Uqcrb,Ckmt2,Pdhb,Ndufs4,Oxsm,Cyc1,Nit2,Atp5j,Ndufa5,Glo1,Hsd17b10,Atp5b,Atp5a1,Echs1,Cox8b,Uqcrc1,Fh1,Sephs1,Ivd,Idh3b,Hadh,Coq3,Nudt2,Ndufs5,Ak2,Mmab,Ndufa4,Coq7,Bcat2,Ndufab1,Uqcrc2,Acat1,Dlat,Gcsh,Acaa2,H2-Ke6,Ndufb10,Aldh4a1,Uqcrfs1,Mcee,Atp5k,Gstz1,Suox,Dlst,Mtap,Pcx,Suclg1,Ndufa8,Prdx6,Acadm,Acyp2,Ndufs8,Cox6b1,…
mmu00190	Oxidative phosphorylation	35	130	1.48	3.55e-36	10090.ENSMUSP00000002452,10090.ENSMUSP00000005647,10090.ENSMUSP00000010007,10090.ENSMUSP00000016396,10090.ENSMUSP00000016571,10090.ENSMUSP00000020372,10090.ENSMUSP00000021993,10090.ENSMUSP00000022286,10090.ENSMUSP00000023210,10090.ENSMUSP00000023608,10090.ENSMUSP00000023851,10090.ENSMUSP00000026459,10090.ENSMUSP00000026495,10090.ENSMUSP00000026561,10090.ENSMUSP00000026743,10090.ENSMUSP00000029644…	Ndufa11,Ndufs3,Sdhb,Atp5e,Ndufa1,Uqcr11,Uqcrb,Ndufs4,Cyc1,Atp5j,Ndufa5,Atp5b,Atp5a1,Cox8b,Uqcrc1,Ppa2,Ndufs5,Ndufa4,Ndufab1,Uqcrc2,Ndufb10,Uqcrfs1,Atp5k,Ndufa8,Ndufs8,Cox6b1,Uqcrh,Cox7a1,Atp5d,Atp5h,Atp5g1,Ndufb11,Ndufb2,Ndufv2,Atp5j2
mmu04714	Thermogenesis	37	225	1.27	1.19e-31	10090.ENSMUSP00000002452,10090.ENSMUSP00000005647,10090.ENSMUSP00000010007,10090.ENSMUSP00000016396,10090.ENSMUSP00000016571,10090.ENSMUSP00000020372,10090.ENSMUSP00000021993,10090.ENSMUSP00000022286,10090.ENSMUSP00000023210,10090.ENSMUSP00000023608,10090.ENSMUSP00000023851,10090.ENSMUSP00000026459,10090.ENSMUSP00000026495,10090.ENSMUSP00000026561,10090.ENSMUSP00000026743,10090.ENSMUSP00000027286…	Ndufa11,Ndufs3,Sdhb,Atp5e,Ndufa1,Uqcr11,Uqcrb,Ndufs4,Cyc1,Atp5j,Ndufa5,Atp5b,Atp5a1,Cox8b,Uqcrc1,Coa5,Ndufs5,Ndufa4,Ndufab1,Uqcrc2,Ndufb10,Uqcrfs1,Atp5k,Ndufa8,Ndufaf3,Ndufs8,Cox6b1,Uqcrh,Cox7a1,Atp5d,Atp5h,Atp5g1,Ndufb11,Ndufb2,Coa7,Ndufv2,Atp5j2
mmu01200	Carbon metabolism	16	122	1.17	3.84e-12	10090.ENSMUSP00000010007,10090.ENSMUSP00000019323,10090.ENSMUSP00000022268,10090.ENSMUSP00000026538,10090.ENSMUSP00000027810,10090.ENSMUSP00000028892,10090.ENSMUSP00000034547,10090.ENSMUSP00000034567,10090.ENSMUSP00000037131,10090.ENSMUSP00000047855,10090.ENSMUSP00000060346,10090.ENSMUSP00000063825,10090.ENSMUSP00000065113,10090.ENSMUSP00000078774,10090.ENSMUSP00000106481,10090.ENSMUSP00000127526	Sdhb,Mdh2,Pdhb,Echs1,Fh1,Idh3b,Acat1,Dlat,Gcsh,Mcee,Dlst,Pcx,Suclg1,Suclg2,Dld,Idh3a
mmu00280	Valine, leucine and isoleucine degradation	11	55	1.35	4.61e-10	10090.ENSMUSP00000000349,10090.ENSMUSP00000026289,10090.ENSMUSP00000026538,10090.ENSMUSP00000028807,10090.ENSMUSP00000029610,10090.ENSMUSP00000033098,10090.ENSMUSP00000034547,10090.ENSMUSP00000037348,10090.ENSMUSP00000047855,10090.ENSMUSP00000072483,10090.ENSMUSP00000106481	Dbt,Hsd17b10,Echs1,Ivd,Hadh,Bcat2,Acat1,Acaa2,Mcee,Acadm,Dld
mmu00620	Pyruvate metabolism	10	39	1.46	4.61e-10	10090.ENSMUSP00000008966,10090.ENSMUSP00000019323,10090.ENSMUSP00000022268,10090.ENSMUSP00000024823,10090.ENSMUSP00000027810,10090.ENSMUSP00000034547,10090.ENSMUSP00000034567,10090.ENSMUSP00000063825,10090.ENSMUSP00000074195,10090.ENSMUSP00000106481	Acyp1,Mdh2,Pdhb,Glo1,Fh1,Acat1,Dlat,Pcx,Acyp2,Dld
mmu04260	Cardiac muscle contraction	10	84	1.13	3.23e-07	10090.ENSMUSP00000020372,10090.ENSMUSP00000021993,10090.ENSMUSP00000023210,10090.ENSMUSP00000026561,10090.ENSMUSP00000026743,10090.ENSMUSP00000033176,10090.ENSMUSP00000045284,10090.ENSMUSP00000075150,10090.ENSMUSP00000077744,10090.ENSMUSP00000096193	Uqcr11,Uqcrb,Cyc1,Cox8b,Uqcrc1,Uqcrc2,Uqcrfs1,Cox6b1,Uqcrh,Cox7a1
mmu00640	Propanoate metabolism	7	34	1.36	1.83e-06	10090.ENSMUSP00000000349,10090.ENSMUSP00000026538,10090.ENSMUSP00000034547,10090.ENSMUSP00000047855,10090.ENSMUSP00000065113,10090.ENSMUSP00000078774,10090.ENSMUSP00000106481	Dbt,Echs1,Acat1,Mcee,Suclg1,Suclg2,Dld
mmu01212	Fatty acid metabolism	7	61	1.11	6.09e-05	10090.ENSMUSP00000022311,10090.ENSMUSP00000026538,10090.ENSMUSP00000029610,10090.ENSMUSP00000034547,10090.ENSMUSP00000037348,10090.ENSMUSP00000038069,10090.ENSMUSP00000072483	Oxsm,Echs1,Hadh,Acat1,Acaa2,H2-Ke6,Acadm
mmu00630	Glyoxylate and dicarboxylate metabolism	5	32	1.24	0.00044	10090.ENSMUSP00000019323,10090.ENSMUSP00000034547,10090.ENSMUSP00000037131,10090.ENSMUSP00000047855,10090.ENSMUSP00000106481	Mdh2,Acat1,Gcsh,Mcee,Dld
mmu00071	Fatty acid degradation	5	50	1.05	0.0029	10090.ENSMUSP00000026538,10090.ENSMUSP00000029610,10090.ENSMUSP00000034547,10090.ENSMUSP00000037348,10090.ENSMUSP00000072483	Echs1,Hadh,Acat1,Acaa2,Acadm
mmu00380	Tryptophan metabolism	5	51	1.04	0.003	10090.ENSMUSP00000026538,10090.ENSMUSP00000029610,10090.ENSMUSP00000034547,10090.ENSMUSP00000060346,10090.ENSMUSP00000106481	Echs1,Hadh,Acat1,Dlst,Dld
mmu00062	Fatty acid elongation	4	28	1.21	0.0037	10090.ENSMUSP00000021649,10090.ENSMUSP00000026538,10090.ENSMUSP00000029610,10090.ENSMUSP00000037348	Acot2,Echs1,Hadh,Acaa2
mmu00650	Butanoate metabolism	4	28	1.21	0.0037	10090.ENSMUSP00000021370,10090.ENSMUSP00000026538,10090.ENSMUSP00000029610,10090.ENSMUSP00000034547	L2hgdh,Echs1,Hadh,Acat1
mmu00130	Ubiquinone and other terpenoid-quinone biosynthesis	3	11	1.49	0.0045	10090.ENSMUSP00000029909,10090.ENSMUSP00000032887,10090.ENSMUSP00000105905	Coq3,Coq7,Coq6
mmu00310	Lysine degradation	5	61	0.96	0.0055	10090.ENSMUSP00000026538,10090.ENSMUSP00000029610,10090.ENSMUSP00000034547,10090.ENSMUSP00000060346,10090.ENSMUSP00000106481	Echs1,Hadh,Acat1,Dlst,Dld
mmu03018	RNA degradation	5	79	0.85	0.0161	10090.ENSMUSP00000025217,10090.ENSMUSP00000027123,10090.ENSMUSP00000034539,10090.ENSMUSP00000044178,10090.ENSMUSP00000057238	Hspa9,Hspd1,Dcps,Lsm3,Lsm8
mmu01210	2-Oxocarboxylic acid metabolism	3	20	1.23	0.0183	10090.ENSMUSP00000028892,10090.ENSMUSP00000033098,10090.ENSMUSP00000127526	Idh3b,Bcat2,Idh3a
