# Supplementary material for: PERM1 regulates energy metabolism in the heart via ERRα/PGC−1α axis
Source: Front Cardiovasc Med. 2022 Nov 7;9:1033457. doi: 10.3389/fcvm.2022.1033457 (PMC9676655; doi:10.3389/fcvm.2022.1033457)
Supplement: Supplementary file 5 [file Table_5.XLSX]

## Sheet: enrichment.Component
#term ID	term description	observed gene count	background gene count	strength	false discovery rate	matching proteins in your network (IDs)	matching proteins in your network (labels)
GO:0005739	Mitochondrion	141	1776	0.95	3.3e-102	10090.ENSMUSP00000000349,10090.ENSMUSP00000001242,10090.ENSMUSP00000002452,10090.ENSMUSP00000002735,10090.ENSMUSP00000004729,10090.ENSMUSP00000005487,10090.ENSMUSP00000005647,10090.ENSMUSP00000007012,10090.ENSMUSP00000010007,10090.ENSMUSP00000016396,10090.ENSMUSP00000016571,10090.ENSMUSP00000017430,10090.ENSMUSP00000019198,10090.ENSMUSP00000019323,10090.ENSMUSP00000020372,10090.ENSMUSP00000020440…	Dbt,D10Jhu81e,Ndufa11,Clpp,Etfb,Txn2,Ndufs3,Sod2,Sdhb,Atp5e,Ndufa1,Glod4,Fis1,Mdh2,Uqcr11,Timm13,L2hgdh,Acot2,Pcbd2,Uqcrb,Ckmt2,Mrps30,Pdhb,Ndufs4,Oxsm,Ppif,Tomm22,Cyc1,Nit2,Atp5j,Ndufa5,Msrb2,Hspa9,Prdx5,Prdx3,Hsd17b10,Atp5b,Atp5a1,Echs1,Cox8b,Clybl,Uqcrc1,Lypla1,Hspd1,Coa5,Adck3,Fh1,Mrrf,Mtx2,Ivd,Fahd2a,Hadh,Ppa2,Tars2,Decr1,Coq3,Txn1,Nudt2,Hint2,Ndufs5,Ak2,Mmab,Ndufa4,Coq7,Bcat2,Ndufab1,Uqcrc2…
GO:0005740	Mitochondrial envelope	74	697	1.08	1.09e-53	10090.ENSMUSP00000002452,10090.ENSMUSP00000005647,10090.ENSMUSP00000007012,10090.ENSMUSP00000010007,10090.ENSMUSP00000016396,10090.ENSMUSP00000016571,10090.ENSMUSP00000019198,10090.ENSMUSP00000019323,10090.ENSMUSP00000020372,10090.ENSMUSP00000020440,10090.ENSMUSP00000021993,10090.ENSMUSP00000022122,10090.ENSMUSP00000022286,10090.ENSMUSP00000022419,10090.ENSMUSP00000023062,10090.ENSMUSP00000023210…	Ndufa11,Ndufs3,Sod2,Sdhb,Atp5e,Ndufa1,Fis1,Mdh2,Uqcr11,Timm13,Uqcrb,Ckmt2,Ndufs4,Ppif,Tomm22,Cyc1,Atp5j,Ndufa5,Hsd17b10,Atp5b,Atp5a1,Cox8b,Uqcrc1,Hspd1,Adck3,Mtx2,Ivd,Hadh,Coq3,Ndufs5,Ak2,Ndufa4,Coq7,Ndufab1,Uqcrc2,Coq9,Acat1,Fdx1,Acaa2,H2-Ke6,Ndufb10,Uqcrfs1,Ogt,Atp5k,Suox,Rtn4ip1,Pcx,Suclg1,Ndufa8,Immt,Vps13a,Chchd3,Acadm,Ndufaf3,Ndufs8,Cox6b1,Uqcrh,Gbas,Usmg5,Tufm,Cox7a1,Vdac1,Atp5d,Atp5h,Atp5…
GO:0031966	Mitochondrial membrane	70	647	1.09	4.79e-51	10090.ENSMUSP00000002452,10090.ENSMUSP00000005647,10090.ENSMUSP00000007012,10090.ENSMUSP00000010007,10090.ENSMUSP00000016396,10090.ENSMUSP00000016571,10090.ENSMUSP00000019198,10090.ENSMUSP00000019323,10090.ENSMUSP00000020372,10090.ENSMUSP00000020440,10090.ENSMUSP00000021993,10090.ENSMUSP00000022122,10090.ENSMUSP00000022286,10090.ENSMUSP00000022419,10090.ENSMUSP00000023062,10090.ENSMUSP00000023210…	Ndufa11,Ndufs3,Sod2,Sdhb,Atp5e,Ndufa1,Fis1,Mdh2,Uqcr11,Timm13,Uqcrb,Ckmt2,Ndufs4,Ppif,Tomm22,Cyc1,Atp5j,Ndufa5,Hsd17b10,Atp5b,Atp5a1,Cox8b,Uqcrc1,Hspd1,Adck3,Mtx2,Ivd,Hadh,Coq3,Ndufs5,Ak2,Ndufa4,Coq7,Ndufab1,Uqcrc2,Coq9,Acat1,Fdx1,Acaa2,Ndufb10,Uqcrfs1,Ogt,Atp5k,Rtn4ip1,Pcx,Suclg1,Ndufa8,Immt,Vps13a,Chchd3,Acadm,Ndufaf3,Ndufs8,Cox6b1,Uqcrh,Gbas,Usmg5,Tufm,Cox7a1,Vdac1,Atp5d,Atp5h,Atp5g1,Tomm5,Coq…
GO:0005743	Mitochondrial inner membrane	61	435	1.2	6.64e-50	10090.ENSMUSP00000002452,10090.ENSMUSP00000005647,10090.ENSMUSP00000007012,10090.ENSMUSP00000010007,10090.ENSMUSP00000016396,10090.ENSMUSP00000016571,10090.ENSMUSP00000019323,10090.ENSMUSP00000020372,10090.ENSMUSP00000020440,10090.ENSMUSP00000021993,10090.ENSMUSP00000022122,10090.ENSMUSP00000022286,10090.ENSMUSP00000022419,10090.ENSMUSP00000023062,10090.ENSMUSP00000023210,10090.ENSMUSP00000023608…	Ndufa11,Ndufs3,Sod2,Sdhb,Atp5e,Ndufa1,Mdh2,Uqcr11,Timm13,Uqcrb,Ckmt2,Ndufs4,Ppif,Tomm22,Cyc1,Atp5j,Ndufa5,Hsd17b10,Atp5b,Atp5a1,Cox8b,Uqcrc1,Hspd1,Adck3,Hadh,Coq3,Ndufs5,Ak2,Ndufa4,Coq7,Ndufab1,Uqcrc2,Coq9,Acat1,Fdx1,Acaa2,Ndufb10,Uqcrfs1,Atp5k,Pcx,Suclg1,Ndufa8,Immt,Chchd3,Ndufaf3,Ndufs8,Cox6b1,Uqcrh,Usmg5,Tufm,Cox7a1,Vdac1,Atp5d,Atp5h,Atp5g1,Coq6,Ndufb11,Ndufb2,Phb,Ndufv2,Atp5j2
GO:0019866	Organelle inner membrane	62	492	1.15	2.39e-48	10090.ENSMUSP00000002452,10090.ENSMUSP00000005647,10090.ENSMUSP00000007012,10090.ENSMUSP00000008594,10090.ENSMUSP00000010007,10090.ENSMUSP00000016396,10090.ENSMUSP00000016571,10090.ENSMUSP00000019323,10090.ENSMUSP00000020372,10090.ENSMUSP00000020440,10090.ENSMUSP00000021993,10090.ENSMUSP00000022122,10090.ENSMUSP00000022286,10090.ENSMUSP00000022419,10090.ENSMUSP00000023062,10090.ENSMUSP00000023210…	Ndufa11,Ndufs3,Sod2,Nutf2,Sdhb,Atp5e,Ndufa1,Mdh2,Uqcr11,Timm13,Uqcrb,Ckmt2,Ndufs4,Ppif,Tomm22,Cyc1,Atp5j,Ndufa5,Hsd17b10,Atp5b,Atp5a1,Cox8b,Uqcrc1,Hspd1,Adck3,Hadh,Coq3,Ndufs5,Ak2,Ndufa4,Coq7,Ndufab1,Uqcrc2,Coq9,Acat1,Fdx1,Acaa2,Ndufb10,Uqcrfs1,Atp5k,Pcx,Suclg1,Ndufa8,Immt,Chchd3,Ndufaf3,Ndufs8,Cox6b1,Uqcrh,Usmg5,Tufm,Cox7a1,Vdac1,Atp5d,Atp5h,Atp5g1,Coq6,Ndufb11,Ndufb2,Phb,Ndufv2,Atp5j2
GO:0098798	Mitochondrial protein complex	50	261	1.33	3.31e-46	10090.ENSMUSP00000002452,10090.ENSMUSP00000004729,10090.ENSMUSP00000005647,10090.ENSMUSP00000010007,10090.ENSMUSP00000016396,10090.ENSMUSP00000016571,10090.ENSMUSP00000020440,10090.ENSMUSP00000021993,10090.ENSMUSP00000022245,10090.ENSMUSP00000022268,10090.ENSMUSP00000022286,10090.ENSMUSP00000022419,10090.ENSMUSP00000023062,10090.ENSMUSP00000023210,10090.ENSMUSP00000023608,10090.ENSMUSP00000023851…	Ndufa11,Etfb,Ndufs3,Sdhb,Atp5e,Ndufa1,Timm13,Uqcrb,Mrps30,Pdhb,Ndufs4,Ppif,Tomm22,Cyc1,Atp5j,Ndufa5,Hsd17b10,Atp5b,Atp5a1,Uqcrc1,Mtx2,Ndufs5,Ndufa4,Ndufab1,Uqcrc2,Dlat,Etfa,Mrps22,Ndufb10,Uqcrfs1,Atp5k,Suclg1,Ndufa8,Immt,Chchd3,Ndufs8,Uqcrh,Suclg2,Usmg5,Vdac1,Atp5d,Atp5h,Atp5g1,Tomm5,Mrps36,Ndufb11,Ndufb2,Phb,Ndufv2,Atp5j2
GO:0031967	Organelle envelope	77	1131	0.88	1.71e-43	10090.ENSMUSP00000002452,10090.ENSMUSP00000005647,10090.ENSMUSP00000007012,10090.ENSMUSP00000008594,10090.ENSMUSP00000010007,10090.ENSMUSP00000016396,10090.ENSMUSP00000016571,10090.ENSMUSP00000019198,10090.ENSMUSP00000019323,10090.ENSMUSP00000020372,10090.ENSMUSP00000020440,10090.ENSMUSP00000021993,10090.ENSMUSP00000022122,10090.ENSMUSP00000022286,10090.ENSMUSP00000022419,10090.ENSMUSP00000023062…	Ndufa11,Ndufs3,Sod2,Nutf2,Sdhb,Atp5e,Ndufa1,Fis1,Mdh2,Uqcr11,Timm13,Uqcrb,Ckmt2,Ndufs4,Ppif,Tomm22,Cyc1,Atp5j,Ndufa5,Hsd17b10,Atp5b,Atp5a1,Cox8b,Uqcrc1,Lypla1,Hspd1,Adck3,Sephs1,Mtx2,Ivd,Hadh,Coq3,Ndufs5,Ak2,Ndufa4,Coq7,Ndufab1,Uqcrc2,Coq9,Acat1,Fdx1,Acaa2,H2-Ke6,Ndufb10,Uqcrfs1,Ogt,Atp5k,Suox,Rtn4ip1,Pcx,Suclg1,Ndufa8,Immt,Vps13a,Chchd3,Acadm,Ndufaf3,Ndufs8,Cox6b1,Uqcrh,Gbas,Usmg5,Tufm,Cox7a1,Vd…
GO:0005737	Cytoplasm	179	10283	0.29	8.97e-38	10090.ENSMUSP00000000349,10090.ENSMUSP00000001043,10090.ENSMUSP00000001242,10090.ENSMUSP00000002452,10090.ENSMUSP00000002735,10090.ENSMUSP00000004140,10090.ENSMUSP00000004145,10090.ENSMUSP00000004729,10090.ENSMUSP00000005077,10090.ENSMUSP00000005487,10090.ENSMUSP00000005647,10090.ENSMUSP00000007012,10090.ENSMUSP00000008280,10090.ENSMUSP00000008594,10090.ENSMUSP00000008893,10090.ENSMUSP00000010007…	Dbt,Chtop,D10Jhu81e,Ndufa11,Clpp,Gstm1,Stat5a,Etfb,Hspb1,Txn2,Ndufs3,Sod2,Fhl2,Nutf2,Coro1b,Sdhb,Trim54,Edf1,Atp5e,Ndufa1,Glod4,Myh4,Fis1,Mdh2,Uqcr11,Timm13,Ppp2ca,Blmh,Stx8,L2hgdh,Acot2,Pcbd2,Uqcrb,Ckmt2,Mrps30,Pdhb,Ndufs4,Oxsm,Ppif,Acin1,Tomm22,Cyc1,Nit2,Atp5j,Ndufa5,Msrb2,Clic5,Glo1,Hspa9,Prdx5,Prdx3,Hsd17b10,Atp5b,Atp5a1,Echs1,Cox8b,Clybl,Uqcrc1,Lypla1,Hspd1,Coa5,Adck3,Fh1,Sephs1,Mrrf,Mtx2,Iv…
GO:0043231	Intracellular membrane-bounded organelle	171	9507	0.31	3.68e-35	10090.ENSMUSP00000000349,10090.ENSMUSP00000001043,10090.ENSMUSP00000001242,10090.ENSMUSP00000002452,10090.ENSMUSP00000002735,10090.ENSMUSP00000004145,10090.ENSMUSP00000004729,10090.ENSMUSP00000005077,10090.ENSMUSP00000005487,10090.ENSMUSP00000005647,10090.ENSMUSP00000007012,10090.ENSMUSP00000008280,10090.ENSMUSP00000008594,10090.ENSMUSP00000010007,10090.ENSMUSP00000015236,10090.ENSMUSP00000016396…	Dbt,Chtop,D10Jhu81e,Ndufa11,Clpp,Stat5a,Etfb,Hspb1,Txn2,Ndufs3,Sod2,Fhl2,Nutf2,Sdhb,Edf1,Atp5e,Ndufa1,Glod4,Fis1,Mdh2,Uqcr11,Timm13,Ppp2ca,Stx8,L2hgdh,Acot2,Pcbd2,Uqcrb,Ckmt2,Mrps30,Pdhb,Ndufs4,Oxsm,Ppif,Acin1,Tomm22,Cyc1,Nit2,Atp5j,Ndufa5,Msrb2,Clic5,Glo1,Hspa9,Prdx5,Prdx3,Hsd17b10,Atp5b,Atp5a1,Echs1,Cox8b,Clybl,Uqcrc1,Lypla1,Hspd1,Coa5,Adck3,Fh1,Sephs1,Mrrf,Mtx2,Ivd,Fahd2a,Hadh,Ppa2,Aimp1,Tars2…
GO:0098800	Inner mitochondrial membrane protein complex	34	127	1.48	5.11e-35	10090.ENSMUSP00000002452,10090.ENSMUSP00000005647,10090.ENSMUSP00000010007,10090.ENSMUSP00000016396,10090.ENSMUSP00000016571,10090.ENSMUSP00000021993,10090.ENSMUSP00000022286,10090.ENSMUSP00000023210,10090.ENSMUSP00000023608,10090.ENSMUSP00000023851,10090.ENSMUSP00000026459,10090.ENSMUSP00000026495,10090.ENSMUSP00000026743,10090.ENSMUSP00000030401,10090.ENSMUSP00000031637,10090.ENSMUSP00000033157…	Ndufa11,Ndufs3,Sdhb,Atp5e,Ndufa1,Uqcrb,Ndufs4,Cyc1,Atp5j,Ndufa5,Atp5b,Atp5a1,Uqcrc1,Ndufs5,Ndufa4,Ndufab1,Uqcrc2,Ndufb10,Uqcrfs1,Atp5k,Ndufa8,Immt,Chchd3,Ndufs8,Uqcrh,Usmg5,Atp5d,Atp5h,Atp5g1,Ndufb11,Ndufb2,Phb,Ndufv2,Atp5j2
GO:0005759	Mitochondrial matrix	43	340	1.15	1.07e-32	10090.ENSMUSP00000000349,10090.ENSMUSP00000002735,10090.ENSMUSP00000004729,10090.ENSMUSP00000007012,10090.ENSMUSP00000019323,10090.ENSMUSP00000021649,10090.ENSMUSP00000022245,10090.ENSMUSP00000022268,10090.ENSMUSP00000022419,10090.ENSMUSP00000025217,10090.ENSMUSP00000026289,10090.ENSMUSP00000026459,10090.ENSMUSP00000026538,10090.ENSMUSP00000027123,10090.ENSMUSP00000028807,10090.ENSMUSP00000029610…	Dbt,Clpp,Etfb,Sod2,Mdh2,Acot2,Mrps30,Pdhb,Ppif,Hspa9,Hsd17b10,Atp5b,Echs1,Hspd1,Ivd,Hadh,Tars2,Ndufab1,Uqcrc2,Acat1,Fdx1,Dlat,Etfa,Mrps22,Acaa2,H2-Ke6,Aldh4a1,Iba57,Dlst,Pcx,Suclg1,Acadm,Hspe1,Ethe1,C1qbp,Suclg2,Oat,Tfam,Tufm,Vdac1,Ak4,Mrps36,Dld
GO:0043227	Membrane-bounded organelle	174	10370	0.28	2.32e-32	10090.ENSMUSP00000000349,10090.ENSMUSP00000001043,10090.ENSMUSP00000001242,10090.ENSMUSP00000002452,10090.ENSMUSP00000002735,10090.ENSMUSP00000004145,10090.ENSMUSP00000004729,10090.ENSMUSP00000005077,10090.ENSMUSP00000005487,10090.ENSMUSP00000005647,10090.ENSMUSP00000007012,10090.ENSMUSP00000008280,10090.ENSMUSP00000008594,10090.ENSMUSP00000010007,10090.ENSMUSP00000015236,10090.ENSMUSP00000016396…	Dbt,Chtop,D10Jhu81e,Ndufa11,Clpp,Stat5a,Etfb,Hspb1,Txn2,Ndufs3,Sod2,Fhl2,Nutf2,Sdhb,Edf1,Atp5e,Ndufa1,Glod4,Fis1,Mdh2,Uqcr11,Timm13,Ppp2ca,Stx8,L2hgdh,Acot2,Pcbd2,Uqcrb,Ckmt2,Mrps30,Pdhb,Ndufs4,Oxsm,Ppif,Acin1,Tomm22,Cyc1,Nit2,Atp5j,Ndufa5,Msrb2,Clic5,Glo1,Hspa9,Prdx5,Prdx3,Hsd17b10,Atp5b,Atp5a1,Echs1,Cox8b,Clybl,Uqcrc1,Lypla1,Hspd1,Coa5,Adck3,Fh1,Sephs1,Mrrf,Mtx2,Ivd,Fahd2a,Hadh,Ppa2,Aimp1,Tars2…
GO:0043229	Intracellular organelle	178	11084	0.26	1.04e-31	10090.ENSMUSP00000000349,10090.ENSMUSP00000001043,10090.ENSMUSP00000001242,10090.ENSMUSP00000002452,10090.ENSMUSP00000002735,10090.ENSMUSP00000004145,10090.ENSMUSP00000004729,10090.ENSMUSP00000005077,10090.ENSMUSP00000005487,10090.ENSMUSP00000005647,10090.ENSMUSP00000007012,10090.ENSMUSP00000008280,10090.ENSMUSP00000008594,10090.ENSMUSP00000008893,10090.ENSMUSP00000010007,10090.ENSMUSP00000013771…	Dbt,Chtop,D10Jhu81e,Ndufa11,Clpp,Stat5a,Etfb,Hspb1,Txn2,Ndufs3,Sod2,Fhl2,Nutf2,Coro1b,Sdhb,Trim54,Edf1,Atp5e,Ndufa1,Glod4,Myh4,Fis1,Mdh2,Uqcr11,Timm13,Ppp2ca,Stx8,L2hgdh,Acot2,Pcbd2,Uqcrb,Ckmt2,Mrps30,Pdhb,Ndufs4,Oxsm,Ppif,Acin1,Tomm22,Cyc1,Nit2,Atp5j,Ndufa5,Msrb2,Clic5,Glo1,Hspa9,Prdx5,Prdx3,Hsd17b10,Atp5b,Atp5a1,Echs1,Cox8b,Clybl,Uqcrc1,Lypla1,Hspd1,Coa5,Adck3,Fh1,Sephs1,Mrrf,Mtx2,Ivd,Fahd2a,Ha…
GO:0043226	Organelle	180	11550	0.24	7.56e-31	10090.ENSMUSP00000000349,10090.ENSMUSP00000001043,10090.ENSMUSP00000001242,10090.ENSMUSP00000002452,10090.ENSMUSP00000002735,10090.ENSMUSP00000004145,10090.ENSMUSP00000004729,10090.ENSMUSP00000005077,10090.ENSMUSP00000005487,10090.ENSMUSP00000005647,10090.ENSMUSP00000007012,10090.ENSMUSP00000008280,10090.ENSMUSP00000008594,10090.ENSMUSP00000008893,10090.ENSMUSP00000010007,10090.ENSMUSP00000013771…	Dbt,Chtop,D10Jhu81e,Ndufa11,Clpp,Stat5a,Etfb,Hspb1,Txn2,Ndufs3,Sod2,Fhl2,Nutf2,Coro1b,Sdhb,Trim54,Edf1,Atp5e,Ndufa1,Glod4,Myh4,Fis1,Mdh2,Uqcr11,Timm13,Ppp2ca,Stx8,L2hgdh,Acot2,Pcbd2,Uqcrb,Ckmt2,Mrps30,Pdhb,Ndufs4,Oxsm,Ppif,Acin1,Tomm22,Cyc1,Nit2,Atp5j,Ndufa5,Msrb2,Clic5,Glo1,Hspa9,Prdx5,Prdx3,Hsd17b10,Atp5b,Atp5a1,Echs1,Cox8b,Clybl,Uqcrc1,Lypla1,Hspd1,Coa5,Adck3,Fh1,Sephs1,Mrrf,Mtx2,Ivd,Fahd2a,Ha…
GO:1990204	Oxidoreductase complex	29	104	1.5	3.44e-30	10090.ENSMUSP00000002452,10090.ENSMUSP00000004729,10090.ENSMUSP00000005647,10090.ENSMUSP00000010007,10090.ENSMUSP00000016571,10090.ENSMUSP00000021993,10090.ENSMUSP00000022268,10090.ENSMUSP00000022286,10090.ENSMUSP00000023210,10090.ENSMUSP00000023851,10090.ENSMUSP00000026743,10090.ENSMUSP00000030401,10090.ENSMUSP00000031637,10090.ENSMUSP00000033157,10090.ENSMUSP00000033176,10090.ENSMUSP00000034567…	Ndufa11,Etfb,Ndufs3,Sdhb,Ndufa1,Uqcrb,Pdhb,Ndufs4,Cyc1,Ndufa5,Uqcrc1,Ndufs5,Ndufa4,Ndufab1,Uqcrc2,Dlat,Etfa,Gcsh,Ndufb10,Uqcrfs1,Dlst,Ndufa8,Ndufs8,Uqcrh,Mrps36,Dld,Ndufb11,Ndufb2,Ndufv2
GO:0070469	Respirasome	26	87	1.53	1.33e-27	10090.ENSMUSP00000002452,10090.ENSMUSP00000005647,10090.ENSMUSP00000010007,10090.ENSMUSP00000016571,10090.ENSMUSP00000020372,10090.ENSMUSP00000021993,10090.ENSMUSP00000022286,10090.ENSMUSP00000023210,10090.ENSMUSP00000023851,10090.ENSMUSP00000026561,10090.ENSMUSP00000026743,10090.ENSMUSP00000030401,10090.ENSMUSP00000031637,10090.ENSMUSP00000033157,10090.ENSMUSP00000033176,10090.ENSMUSP00000043543…	Ndufa11,Ndufs3,Sdhb,Ndufa1,Uqcr11,Uqcrb,Ndufs4,Cyc1,Ndufa5,Cox8b,Uqcrc1,Ndufs5,Ndufa4,Ndufab1,Uqcrc2,Ndufb10,Uqcrfs1,Ndufa8,Ndufs8,Cox6b1,Uqcrh,Cox7a1,Ndufb11,Ndufb2,Ndufv2,Cycs
GO:0005622	Intracellular	181	12596	0.21	7.59e-26	10090.ENSMUSP00000000349,10090.ENSMUSP00000001043,10090.ENSMUSP00000001242,10090.ENSMUSP00000002452,10090.ENSMUSP00000002735,10090.ENSMUSP00000004140,10090.ENSMUSP00000004145,10090.ENSMUSP00000004729,10090.ENSMUSP00000005077,10090.ENSMUSP00000005487,10090.ENSMUSP00000005647,10090.ENSMUSP00000007012,10090.ENSMUSP00000008280,10090.ENSMUSP00000008594,10090.ENSMUSP00000008893,10090.ENSMUSP00000010007…	Dbt,Chtop,D10Jhu81e,Ndufa11,Clpp,Gstm1,Stat5a,Etfb,Hspb1,Txn2,Ndufs3,Sod2,Fhl2,Nutf2,Coro1b,Sdhb,Trim54,Edf1,Atp5e,Ndufa1,Glod4,Myh4,Fis1,Mdh2,Uqcr11,Timm13,Ppp2ca,Blmh,Stx8,L2hgdh,Acot2,Pcbd2,Uqcrb,Ckmt2,Mrps30,Pdhb,Ndufs4,Oxsm,Ppif,Acin1,Tomm22,Cyc1,Nit2,Atp5j,Ndufa5,Msrb2,Clic5,Glo1,Hspa9,Prdx5,Prdx3,Hsd17b10,Atp5b,Atp5a1,Echs1,Cox8b,Clybl,Uqcrc1,Lypla1,Hspd1,Coa5,Adck3,Fh1,Sephs1,Mrrf,Mtx2,Iv…
GO:0098803	Respiratory chain complex	23	77	1.53	2.59e-24	10090.ENSMUSP00000002452,10090.ENSMUSP00000005647,10090.ENSMUSP00000010007,10090.ENSMUSP00000016571,10090.ENSMUSP00000021993,10090.ENSMUSP00000022286,10090.ENSMUSP00000023210,10090.ENSMUSP00000023851,10090.ENSMUSP00000026561,10090.ENSMUSP00000026743,10090.ENSMUSP00000030401,10090.ENSMUSP00000031637,10090.ENSMUSP00000033157,10090.ENSMUSP00000033176,10090.ENSMUSP00000043543,10090.ENSMUSP00000045284…	Ndufa11,Ndufs3,Sdhb,Ndufa1,Uqcrb,Ndufs4,Cyc1,Ndufa5,Cox8b,Uqcrc1,Ndufs5,Ndufa4,Ndufab1,Uqcrc2,Ndufb10,Uqcrfs1,Ndufa8,Ndufs8,Cox6b1,Uqcrh,Ndufb11,Ndufb2,Ndufv2
GO:0005746	Mitochondrial respirasome	22	75	1.52	4.42e-23	10090.ENSMUSP00000002452,10090.ENSMUSP00000005647,10090.ENSMUSP00000010007,10090.ENSMUSP00000016571,10090.ENSMUSP00000021993,10090.ENSMUSP00000022286,10090.ENSMUSP00000023210,10090.ENSMUSP00000023851,10090.ENSMUSP00000026743,10090.ENSMUSP00000030401,10090.ENSMUSP00000031637,10090.ENSMUSP00000033157,10090.ENSMUSP00000033176,10090.ENSMUSP00000043543,10090.ENSMUSP00000045284,10090.ENSMUSP00000065352…	Ndufa11,Ndufs3,Sdhb,Ndufa1,Uqcrb,Ndufs4,Cyc1,Ndufa5,Uqcrc1,Ndufs5,Ndufa4,Ndufab1,Uqcrc2,Ndufb10,Uqcrfs1,Ndufa8,Ndufs8,Uqcrh,Cox7a1,Ndufb11,Ndufb2,Ndufv2
GO:0031090	Organelle membrane	79	2973	0.48	2.93e-18	10090.ENSMUSP00000002452,10090.ENSMUSP00000005647,10090.ENSMUSP00000007012,10090.ENSMUSP00000008594,10090.ENSMUSP00000010007,10090.ENSMUSP00000016396,10090.ENSMUSP00000016571,10090.ENSMUSP00000019198,10090.ENSMUSP00000019323,10090.ENSMUSP00000020372,10090.ENSMUSP00000020440,10090.ENSMUSP00000021285,10090.ENSMUSP00000021993,10090.ENSMUSP00000022122,10090.ENSMUSP00000022286,10090.ENSMUSP00000022419…	Ndufa11,Ndufs3,Sod2,Nutf2,Sdhb,Atp5e,Ndufa1,Fis1,Mdh2,Uqcr11,Timm13,Stx8,Uqcrb,Ckmt2,Ndufs4,Ppif,Tomm22,Cyc1,Atp5j,Ndufa5,Hsd17b10,Atp5b,Atp5a1,Cox8b,Uqcrc1,Lypla1,Hspd1,Adck3,Sephs1,Mtx2,Ivd,Hadh,Coq3,Ndufs5,Ak2,Gnb1,Ndufa4,Coq7,Ndufab1,Uqcrc2,Coq9,Acat1,Fdx1,Sec23ip,Slc35a4,Acaa2,Ndufb10,Uqcrfs1,Ogt,Atp5k,Rtn4ip1,Pcx,Suclg1,Ndufa8,Immt,Vps13a,Chchd3,Acadm,Ndufaf3,Ndufs8,Cox6b1,Uqcrh,Gbas,Tmem41…
GO:0043209	Myelin sheath	25	212	1.12	8.09e-18	10090.ENSMUSP00000004140,10090.ENSMUSP00000005647,10090.ENSMUSP00000007012,10090.ENSMUSP00000019323,10090.ENSMUSP00000025217,10090.ENSMUSP00000025961,10090.ENSMUSP00000026459,10090.ENSMUSP00000026495,10090.ENSMUSP00000026743,10090.ENSMUSP00000027123,10090.ENSMUSP00000030940,10090.ENSMUSP00000033176,10090.ENSMUSP00000034562,10090.ENSMUSP00000034567,10090.ENSMUSP00000045284,10090.ENSMUSP00000060346…	Gstm1,Ndufs3,Sod2,Mdh2,Hspa9,Prdx3,Atp5b,Atp5a1,Uqcrc1,Hspd1,Gnb1,Uqcrc2,Cryab,Dlat,Uqcrfs1,Dlst,Immt,Tufm,Vdac1,Atp5h,Dld,Phb,Ndufv2,Cycs,Idh3a
GO:0098796	Membrane protein complex	45	1083	0.67	7.45e-16	10090.ENSMUSP00000002452,10090.ENSMUSP00000005647,10090.ENSMUSP00000010007,10090.ENSMUSP00000016396,10090.ENSMUSP00000016571,10090.ENSMUSP00000021285,10090.ENSMUSP00000021993,10090.ENSMUSP00000022286,10090.ENSMUSP00000022419,10090.ENSMUSP00000023062,10090.ENSMUSP00000023210,10090.ENSMUSP00000023608,10090.ENSMUSP00000023851,10090.ENSMUSP00000024755,10090.ENSMUSP00000026459,10090.ENSMUSP00000026495…	Ndufa11,Ndufs3,Sdhb,Atp5e,Ndufa1,Stx8,Uqcrb,Ndufs4,Ppif,Tomm22,Cyc1,Atp5j,Ndufa5,Clic5,Atp5b,Atp5a1,Cox8b,Uqcrc1,Hspd1,Mtx2,Ndufs5,Gnb1,Ndufa4,Ndufab1,Uqcrc2,Ndufb10,Uqcrfs1,Atp5k,Ndufa8,Immt,Chchd3,Ndufs8,Cox6b1,Uqcrh,Usmg5,Vdac1,Atp5d,Atp5h,Atp5g1,Tomm5,Ndufb11,Ndufb2,Phb,Ndufv2,Atp5j2
GO:0110165	Cellular anatomical entity	186	15632	0.13	1.98e-15	10090.ENSMUSP00000000349,10090.ENSMUSP00000001043,10090.ENSMUSP00000001242,10090.ENSMUSP00000002452,10090.ENSMUSP00000002735,10090.ENSMUSP00000004140,10090.ENSMUSP00000004145,10090.ENSMUSP00000004729,10090.ENSMUSP00000005077,10090.ENSMUSP00000005487,10090.ENSMUSP00000005647,10090.ENSMUSP00000007012,10090.ENSMUSP00000008280,10090.ENSMUSP00000008594,10090.ENSMUSP00000008893,10090.ENSMUSP00000010007…	Dbt,Chtop,D10Jhu81e,Ndufa11,Clpp,Gstm1,Stat5a,Etfb,Hspb1,Txn2,Ndufs3,Sod2,Fhl2,Nutf2,Coro1b,Sdhb,Trim54,Edf1,Atp5e,Ndufa1,Glod4,Myh4,Fis1,Mdh2,Uqcr11,Timm13,Ppp2ca,Blmh,Stx8,L2hgdh,Acot2,Pcbd2,Uqcrb,Ckmt2,Mrps30,Pdhb,Ndufs4,Oxsm,Ppif,Acin1,Tomm22,Cyc1,Nit2,Atp5j,Ndufa5,Msrb2,Clic5,Glo1,Hspa9,Prdx5,Prdx3,Hsd17b10,Atp5b,Atp5a1,Echs1,Cox8b,Clybl,Uqcrc1,Lypla1,Hspd1,Coa5,Adck3,Fh1,Sephs1,Mrrf,Mtx2,Iv…
GO:0005747	Mitochondrial respiratory chain complex i	14	47	1.53	1.64e-14	10090.ENSMUSP00000002452,10090.ENSMUSP00000005647,10090.ENSMUSP00000016571,10090.ENSMUSP00000022286,10090.ENSMUSP00000023851,10090.ENSMUSP00000030401,10090.ENSMUSP00000031637,10090.ENSMUSP00000033157,10090.ENSMUSP00000043543,10090.ENSMUSP00000065352,10090.ENSMUSP00000074600,10090.ENSMUSP00000112320,10090.ENSMUSP00000114095,10090.ENSMUSP00000121557	Ndufa11,Ndufs3,Ndufa1,Ndufs4,Ndufa5,Ndufs5,Ndufa4,Ndufab1,Ndufb10,Ndufa8,Ndufs8,Ndufb11,Ndufb2,Ndufv2
GO:0005753	Mitochondrial proton-transporting atp synthase complex	10	20	1.75	5.07e-12	10090.ENSMUSP00000016396,10090.ENSMUSP00000023608,10090.ENSMUSP00000026459,10090.ENSMUSP00000026495,10090.ENSMUSP00000051222,10090.ENSMUSP00000093713,10090.ENSMUSP00000101006,10090.ENSMUSP00000102147,10090.ENSMUSP00000103312,10090.ENSMUSP00000125504	Atp5e,Atp5j,Atp5b,Atp5a1,Atp5k,Usmg5,Atp5d,Atp5h,Atp5g1,Atp5j2
GO:1902494	Catalytic complex	40	1280	0.55	4e-10	10090.ENSMUSP00000002452,10090.ENSMUSP00000004729,10090.ENSMUSP00000005077,10090.ENSMUSP00000005647,10090.ENSMUSP00000010007,10090.ENSMUSP00000016571,10090.ENSMUSP00000020608,10090.ENSMUSP00000021993,10090.ENSMUSP00000022268,10090.ENSMUSP00000022286,10090.ENSMUSP00000023210,10090.ENSMUSP00000023851,10090.ENSMUSP00000026289,10090.ENSMUSP00000026743,10090.ENSMUSP00000029877,10090.ENSMUSP00000030401…	Ndufa11,Etfb,Hspb1,Ndufs3,Sdhb,Ndufa1,Ppp2ca,Uqcrb,Pdhb,Ndufs4,Cyc1,Ndufa5,Hsd17b10,Uqcrc1,Decr1,Ndufs5,Gnb1,Ndufa4,Ndufab1,Uqcrc2,Dlat,Etfa,Gcsh,Ndufb10,Lsm3,Uqcrfs1,Ogt,Dlst,Suclg1,Ndufa8,Ndufs8,Uqcrh,Suclg2,Dync1i2,Mrps36,Dld,Ndufb11,Ndufb2,Ndufv2,Hnrnpf
GO:0070013	Intracellular organelle lumen	80	4279	0.32	4.81e-10	10090.ENSMUSP00000000349,10090.ENSMUSP00000001043,10090.ENSMUSP00000002735,10090.ENSMUSP00000004145,10090.ENSMUSP00000004729,10090.ENSMUSP00000005487,10090.ENSMUSP00000005647,10090.ENSMUSP00000007012,10090.ENSMUSP00000008594,10090.ENSMUSP00000010007,10090.ENSMUSP00000015236,10090.ENSMUSP00000019323,10090.ENSMUSP00000020440,10090.ENSMUSP00000021649,10090.ENSMUSP00000022245,10090.ENSMUSP00000022268…	Dbt,Chtop,Clpp,Stat5a,Etfb,Txn2,Ndufs3,Sod2,Nutf2,Sdhb,Edf1,Mdh2,Timm13,Acot2,Mrps30,Pdhb,Ppif,Acin1,Cyc1,Glo1,Hspa9,Prdx5,Hsd17b10,Atp5b,Echs1,Hspd1,Mtx2,Ivd,Hadh,Tars2,Decr1,Txn1,Hint2,Ndufs5,Ak2,Ndufab1,Uqcrc2,Dcps,Acat1,Fdx1,Dlat,Etfa,Mrps22,Acaa2,H2-Ke6,Hspb6,Macrod1,Aldh4a1,Ogt,Iba57,Suox,Dlst,Pcx,Suclg1,Ndufa8,Immt,Vps13a,Acadm,Hspe1,Ethe1,C1qbp,Suclg2,Oat,Tfam,Filip1,Tufm,Mdfic,Hspb7,Vdac…
GO:0070069	Cytochrome complex	9	30	1.53	3.25e-09	10090.ENSMUSP00000021993,10090.ENSMUSP00000023210,10090.ENSMUSP00000026561,10090.ENSMUSP00000026743,10090.ENSMUSP00000031637,10090.ENSMUSP00000033176,10090.ENSMUSP00000045284,10090.ENSMUSP00000075150,10090.ENSMUSP00000077744	Uqcrb,Cyc1,Cox8b,Uqcrc1,Ndufa4,Uqcrc2,Uqcrfs1,Cox6b1,Uqcrh
GO:0032991	Protein-containing complex	84	4895	0.29	8.06e-09	10090.ENSMUSP00000001043,10090.ENSMUSP00000002452,10090.ENSMUSP00000002735,10090.ENSMUSP00000004140,10090.ENSMUSP00000004729,10090.ENSMUSP00000005077,10090.ENSMUSP00000005647,10090.ENSMUSP00000008594,10090.ENSMUSP00000010007,10090.ENSMUSP00000013771,10090.ENSMUSP00000016396,10090.ENSMUSP00000016571,10090.ENSMUSP00000018632,10090.ENSMUSP00000019198,10090.ENSMUSP00000020440,10090.ENSMUSP00000020608…	Chtop,Ndufa11,Clpp,Gstm1,Etfb,Hspb1,Ndufs3,Nutf2,Sdhb,Trim54,Atp5e,Ndufa1,Myh4,Fis1,Timm13,Ppp2ca,Stx8,Uqcrb,Mrps30,Pdhb,Ndufs4,Ppif,Acin1,Tomm22,Cyc1,Atp5j,Ndufa5,Clic5,Prdx3,Hsd17b10,Atp5b,Atp5a1,Cox8b,Uqcrc1,Hspd1,Fh1,Mtx2,Aimp1,Decr1,Ndufs5,Gnb1,Ndufa4,Ndufab1,Uqcrc2,Cryab,Dlat,Etfa,Mrps22,Gcsh,Ndufb10,Lsm3,Uqcrfs1,Ogt,Atp5k,Lsm8,Dlst,Suclg1,Ndufa8,Immt,Chchd3,Ndufs8,Cox6b1,Uqcrh,Suclg2,Dync1…
GO:0005750	Mitochondrial respiratory chain complex iii	6	11	1.79	3.29e-07	10090.ENSMUSP00000021993,10090.ENSMUSP00000023210,10090.ENSMUSP00000026743,10090.ENSMUSP00000033176,10090.ENSMUSP00000045284,10090.ENSMUSP00000077744	Uqcrb,Cyc1,Uqcrc1,Uqcrc2,Uqcrfs1,Uqcrh
GO:0045239	Tricarboxylic acid cycle enzyme complex	6	13	1.72	6.74e-07	10090.ENSMUSP00000027810,10090.ENSMUSP00000060346,10090.ENSMUSP00000065113,10090.ENSMUSP00000078774,10090.ENSMUSP00000104957,10090.ENSMUSP00000106481	Fh1,Dlst,Suclg1,Suclg2,Mrps36,Dld
GO:0042645	Mitochondrial nucleoid	8	47	1.28	1.65e-06	10090.ENSMUSP00000000349,10090.ENSMUSP00000007012,10090.ENSMUSP00000025217,10090.ENSMUSP00000026289,10090.ENSMUSP00000026459,10090.ENSMUSP00000090086,10090.ENSMUSP00000095656,10090.ENSMUSP00000099819	Dbt,Sod2,Hspa9,Hsd17b10,Atp5b,Tfam,Tufm,Vdac1
GO:0000276	Mitochondrial proton-transporting atp synthase complex, coupling factor f(o)	5	12	1.67	1.68e-05	10090.ENSMUSP00000023608,10090.ENSMUSP00000051222,10090.ENSMUSP00000102147,10090.ENSMUSP00000103312,10090.ENSMUSP00000125504	Atp5j,Atp5k,Atp5h,Atp5g1,Atp5j2
GO:0000275	Mitochondrial proton-transporting atp synthase complex, catalytic sector f(1)	4	5	1.95	3.97e-05	10090.ENSMUSP00000016396,10090.ENSMUSP00000026459,10090.ENSMUSP00000026495,10090.ENSMUSP00000101006	Atp5e,Atp5b,Atp5a1,Atp5d
GO:0045277	Respiratory chain complex iv	5	19	1.47	0.0001	10090.ENSMUSP00000026561,10090.ENSMUSP00000031637,10090.ENSMUSP00000033176,10090.ENSMUSP00000045284,10090.ENSMUSP00000075150	Cox8b,Ndufa4,Uqcrc2,Uqcrfs1,Cox6b1
GO:0005758	Mitochondrial intermembrane space	8	88	1.01	0.00011	10090.ENSMUSP00000020440,10090.ENSMUSP00000030401,10090.ENSMUSP00000030583,10090.ENSMUSP00000056195,10090.ENSMUSP00000065352,10090.ENSMUSP00000066181,10090.ENSMUSP00000114906,10090.ENSMUSP00000124523	Timm13,Ndufs5,Ak2,Suox,Ndufa8,Immt,Coa7,Cycs
GO:0031430	M band	5	24	1.37	0.00025	10090.ENSMUSP00000005077,10090.ENSMUSP00000008280,10090.ENSMUSP00000034562,10090.ENSMUSP00000043765,10090.ENSMUSP00000108140	Hspb1,Fhl2,Cryab,Ank2,Smpx
GO:0016020	Membrane	97	7623	0.16	0.00065	10090.ENSMUSP00000002452,10090.ENSMUSP00000005077,10090.ENSMUSP00000005647,10090.ENSMUSP00000007012,10090.ENSMUSP00000008594,10090.ENSMUSP00000008893,10090.ENSMUSP00000010007,10090.ENSMUSP00000016396,10090.ENSMUSP00000016571,10090.ENSMUSP00000019198,10090.ENSMUSP00000019323,10090.ENSMUSP00000020372,10090.ENSMUSP00000020440,10090.ENSMUSP00000020608,10090.ENSMUSP00000021285,10090.ENSMUSP00000021370…	Ndufa11,Hspb1,Ndufs3,Sod2,Nutf2,Coro1b,Sdhb,Atp5e,Ndufa1,Fis1,Mdh2,Uqcr11,Timm13,Ppp2ca,Stx8,L2hgdh,Uqcrb,Ckmt2,Ndufs4,Ppif,Acin1,Tomm22,Cyc1,Atp5j,Ndufa5,Clic5,Glo1,Hsd17b10,Atp5b,Atp5a1,Cox8b,Uqcrc1,Lypla1,Hspd1,Adck3,Sephs1,Mtx2,Ivd,Hadh,Coq3,Murc,Ndufs5,Ak2,Gnb1,Ndufa4,Coq7,Ndufab1,Uqcrc2,Coq9,Acat1,Fdx1,Cryab,Sec23ip,Slc35a4,Acaa2,H2-Ke6,Ndufb10,Ank2,Uqcrfs1,Ogt,Atp5k,Dlst,Rtn4ip1,Pcx,Suclg1…
GO:0031968	Organelle outer membrane	10	196	0.76	0.00072	10090.ENSMUSP00000008594,10090.ENSMUSP00000019198,10090.ENSMUSP00000023062,10090.ENSMUSP00000028511,10090.ENSMUSP00000060940,10090.ENSMUSP00000068716,10090.ENSMUSP00000083211,10090.ENSMUSP00000099819,10090.ENSMUSP00000103438,10090.ENSMUSP00000119603	Nutf2,Fis1,Tomm22,Mtx2,Rtn4ip1,Vps13a,Gbas,Vdac1,Tomm5,Phb
GO:0031314	Extrinsic component of mitochondrial inner membrane	4	16	1.45	0.0011	10090.ENSMUSP00000027766,10090.ENSMUSP00000029909,10090.ENSMUSP00000032887,10090.ENSMUSP00000105905	Adck3,Coq3,Coq7,Coq6
GO:0005741	Mitochondrial outer membrane	9	170	0.77	0.0014	10090.ENSMUSP00000019198,10090.ENSMUSP00000023062,10090.ENSMUSP00000028511,10090.ENSMUSP00000060940,10090.ENSMUSP00000068716,10090.ENSMUSP00000083211,10090.ENSMUSP00000099819,10090.ENSMUSP00000103438,10090.ENSMUSP00000119603	Fis1,Tomm22,Mtx2,Rtn4ip1,Vps13a,Gbas,Vdac1,Tomm5,Phb
GO:0030018	Z disc	8	134	0.83	0.0017	10090.ENSMUSP00000005077,10090.ENSMUSP00000008280,10090.ENSMUSP00000013771,10090.ENSMUSP00000030033,10090.ENSMUSP00000034562,10090.ENSMUSP00000043765,10090.ENSMUSP00000095174,10090.ENSMUSP00000129378	Hspb1,Fhl2,Trim54,Murc,Cryab,Ank2,Synpo,Csrp3
GO:0030016	Myofibril	10	227	0.7	0.0021	10090.ENSMUSP00000005077,10090.ENSMUSP00000008280,10090.ENSMUSP00000013771,10090.ENSMUSP00000018632,10090.ENSMUSP00000030033,10090.ENSMUSP00000034562,10090.ENSMUSP00000043765,10090.ENSMUSP00000095174,10090.ENSMUSP00000108140,10090.ENSMUSP00000129378	Hspb1,Fhl2,Trim54,Myh4,Murc,Cryab,Ank2,Synpo,Smpx,Csrp3
GO:0030062	Mitochondrial tricarboxylic acid cycle enzyme complex	3	6	1.75	0.0023	10090.ENSMUSP00000065113,10090.ENSMUSP00000078774,10090.ENSMUSP00000104957	Suclg1,Suclg2,Mrps36
GO:0045252	Oxoglutarate dehydrogenase complex	3	6	1.75	0.0023	10090.ENSMUSP00000060346,10090.ENSMUSP00000104957,10090.ENSMUSP00000106481	Dlst,Mrps36,Dld
GO:0045254	Pyruvate dehydrogenase complex	3	8	1.63	0.0041	10090.ENSMUSP00000022268,10090.ENSMUSP00000034567,10090.ENSMUSP00000106481	Pdhb,Dlat,Dld
GO:0030017	Sarcomere	9	207	0.69	0.005	10090.ENSMUSP00000005077,10090.ENSMUSP00000008280,10090.ENSMUSP00000013771,10090.ENSMUSP00000030033,10090.ENSMUSP00000034562,10090.ENSMUSP00000043765,10090.ENSMUSP00000095174,10090.ENSMUSP00000108140,10090.ENSMUSP00000129378	Hspb1,Fhl2,Trim54,Murc,Cryab,Ank2,Synpo,Smpx,Csrp3
GO:0005751	Mitochondrial respiratory chain complex iv	3	12	1.45	0.0104	10090.ENSMUSP00000031637,10090.ENSMUSP00000033176,10090.ENSMUSP00000045284	Ndufa4,Uqcrc2,Uqcrfs1
GO:0031312	Extrinsic component of organelle membrane	5	63	0.95	0.0121	10090.ENSMUSP00000027766,10090.ENSMUSP00000029909,10090.ENSMUSP00000032887,10090.ENSMUSP00000105905,10090.ENSMUSP00000119603	Adck3,Coq3,Coq7,Coq6,Phb
GO:0030061	Mitochondrial crista	3	14	1.38	0.0149	10090.ENSMUSP00000027123,10090.ENSMUSP00000034552,10090.ENSMUSP00000119603	Hspd1,Fdx1,Phb
GO:0045244	succinate-CoA ligase complex (GDP-forming)	2	2	2.05	0.0161	10090.ENSMUSP00000065113,10090.ENSMUSP00000078774	Suclg1,Suclg2
GO:0098799	Outer mitochondrial membrane protein complex	3	15	1.35	0.0173	10090.ENSMUSP00000023062,10090.ENSMUSP00000028511,10090.ENSMUSP00000103438	Tomm22,Mtx2,Tomm5
GO:0017133	Mitochondrial electron transfer flavoprotein complex	2	3	1.88	0.0259	10090.ENSMUSP00000004729,10090.ENSMUSP00000034866	Etfb,Etfa
GO:0005757	Mitochondrial permeability transition pore complex	2	4	1.75	0.0371	10090.ENSMUSP00000022419,10090.ENSMUSP00000099819	Ppif,Vdac1
