# Supplementary material for: PERM1 regulates energy metabolism in the heart via ERRα/PGC−1α axis
Source: Front Cardiovasc Med. 2022 Nov 7;9:1033457. doi: 10.3389/fcvm.2022.1033457 (PMC9676655; doi:10.3389/fcvm.2022.1033457)
Supplement: Supplementary file 6 [file Table_6.XLSX]

## Sheet: Sheet2
			Sample	WT6	WT5	WT4	WT3	WT2	WT1	KO6	KO5	KO4	KO3	KO2	KO1
			Group	WT	WT	WT	WT	WT	WT	KO	KO	KO	KO	KO	KO			FC	p-value
TCA cycle			Citric acid	1.78327e+06	1.08761e+06	1.37465e+06	1.27709e+06	1.74026e+06	1.19476e+06	1.38301e+06	1.15727e+06	1.37025e+06	1.10927e+06	782419	367511	1.40961e+06	1.02829e+06	0.729486	0.0835076
			cis-Aconitic acid	0	3436.82	5557.2	4826.86	6406.09	4331.59	4926.54	3367.01	5170.15	3390.72	3879.39	2629.67	4093.09	3893.91	0.951337	0.846357
			Isocitric acid	833591	27794.6	36931.7	31453.4	785159	506217	728158	593679	636801	25475.8	459099	15537	370191	409791	1.10697	0.84951
			2-Ketoglutamic acid	8276.52	5113	8319.23	6419.17	7073.32	5741.72	6388.1	5686.29	5999.52	5562.69	5787.68	4800.18	6823.83	5704.08	0.835906	0.0820643
			Succinic acid	1.49274e+06	1.47198e+06	1.67842e+06	2.7411e+06	1.18576e+06	1.42316e+06	331131	1.35752e+06	1.5327e+06	1.1887e+06	2.31639e+06	2.69542e+06	1.66553e+06	1.57031e+06	0.942832	0.821399
			Fumaric acid	2.14099e+06	1.51861e+06	1.13978e+06	1.91127e+06	2.2542e+06	1.95452e+06	987912	1.46841e+06	2.55104e+06	2.02853e+06	1.32633e+06	1.05143e+06	1.8199e+06	1.56894e+06	0.862105	0.424195
			D-Malic acid	7.98182e+06	6.26224e+06	5.87378e+06	8.36668e+06	9.60395e+06	6.84822e+06	4.90749e+06	6.58878e+06	1.11774e+07	8.22408e+06	6.1527e+06	4.57074e+06	7.48945e+06	6.93686e+06	0.926218	0.642969
Glucose metabolism	Monosaccaride		D-Glucose	419978	654414	576060	642478	241723	563195	594721	472186	595627	675144	558062	609248	516308	584165	1.13143	0.356476
			D-Fructose	18212.5	30678.9	27902.8	37485	25220.6	18038.9	61151.5	24502	62068	50647.4	51503.1	28177.7	26256.4	46341.6	1.76496	0.0204801
			D-Galactose	249533	168768	186864	215639	158403	152395	238235	193702	213736	182453	183131	210496	188600	203625	1.07967	0.415289
	Glycolytic intermediates		Glucose 6-phosphate	674686	622936	372510	399239	432391	320591	2.50407e+06	623003	1.91199e+06	65818.8	786974	1.26991e+06	470392	1.19363e+06	2.53752	0.0790862
			Fructose 6-phosphate	212719	186277	158052	144847	137933	92762	753782	222602	790793	515705	266058	330834	155432	479962	3.08793	0.0100959
			Glyceraldehyde 3-phosphate	0	12200.5	7714.16	0	8160.75	0	0	0	0	3694.06	5099.9	7976.52	4679.23	2795.08	0.597337	0.48229
			Glycerol 3-phosphate	261733	330723	282894	320585	116972	140563	420960	206837	298937	211570	599407	661650	242245	399893	1.65078	0.104393
			3-Phosphoglyceric acid	1670.43	1506.36	0	0	1710.9	0	1736.05	952.732	0	587.772	1022.52	0	814.615	716.513	0.879573	0.833975
			Phosphoenolpyruvate	7190.4	5020.61	6048.92	6626.75	3791.88	4759.26	6965.59	5263.07	7407.18	5160.34	6299.74	4845.96	5572.97	5990.31	1.07489	0.550289
			Pyruvic acid	121758	104817	119222	149487	120152	115453	275526	119789	156177	115731	152444	126880	121815	157758	1.29506	0.185449
			L-Lactic acid	1.53189e+06	2.43248e+06	1.91028e+06	1.41393e+06	1.0974e+06	1.68807e+06	2.64788e+06	1.65457e+06	1.9937e+06	1.91004e+06	2.28266e+06	3.91922e+06	1.67901e+06	2.40135e+06	1.43022	0.0884819
	PPP		Ribitol	72926.8	62382	56062.8	71049.7	61643.6	61557.3	67528.9	51852.9	69691.7	49109.2	49376.2	55876	64270.4	57239.1	0.890599	0.154716
			Sedoheptulose 7-phosphate	5613.46	4625.55	4717.6	5850.3	4484.63	2941.87	5205.78	3841.96	6436.21	2880.36	2130.13	4164.65	4705.57	4109.85	0.873401	0.452454
	Polyol pathway		Sorbitol	0	65119.3	0	49783.4	38246.1	0	147308	0	76293.4	63727.9	114111	100594	25524.8	83672.3	3.27808	0.034639
Amino acid & derivatives	BCAA		L-Valine	47537.7	38310.1	34891.6	39654.1	22466.9	35673.7	25811.4	47533.1	44794.1	11201	31378.6	69681.4	36422.3	38399.9	1.0543	0.828957
			L-Leucine	21749.9	19526.4	24462.5	17624.5	22562.6	21650.1	20691.2	20503.9	35493.8	22061.7	23851.2	69840.3	21262.7	32073.7	1.50845	0.203932
			L-Isoleucine	652763	788287	920833	1.00947e+06	663555	743691	547312	654370	621388	451862	497970	1.11197e+06	796432	647479	0.812974	0.220188
			Glycine	722132	379278	407875	818247	733295	474165	754920	456524	1.01548e+06	662017	679478	1.72561e+06	589165	882338	1.49761	0.172946
			L-Alanine	3.47669e+06	1.76111e+06	2.40468e+06	4.30108e+06	2.98639e+06	2.98369e+06	5.06135e+06	2.57212e+06	5.13525e+06	3.22781e+06	2.87755e+06	2.55494e+06	2.98561e+06	3.5715e+06	1.19624	0.358266
			L-Proline	9953.82	11237.9	6910.31	12525.7	0	12572.6	23451.5	7525.92	6568.29	3899.28	12696.5	41212.9	8866.71	15892.4	1.79237	0.278095
			L-Phenylalanine	212973	145976	193845	176881	197163	189179	172103	206674	301072	155758	151878	485366	186003	245475	1.31974	0.295154
			L-Tyrosine	900971	220925	642969	646425	968985	461937	963423	609251	857360	712126	746220	1.21474e+06	640369	850520	1.32817	0.173668
			L-Serine	1.03262e+06	684888	634892	893107	950808	898680	1.27408e+06	1.25697e+06	1.79754e+06	1.44495e+06	958624	3.71365e+06	849166	1.74097e+06	2.05021	0.0571904
			L-Threonine	649890	543022	736493	1.05211e+06	633080	645065	1.15434e+06	804123	1.01253e+06	818388	1.1136e+06	1.04441e+06	709943	991231	1.39621	0.0140474
			L-Methionine	45639.1	26327.9	30917.7	43395.8	34511.6	38293.8	64223.2	50963.1	85778.1	41024.4	28640.2	195408	36514.3	77672.9	2.12719	0.131553
			L-Asparagine	29435.3	14445	20371.7	42560.2	39532.2	9171.68	40954.6	8572.7	4042.12	10216.3	16880.4	34251.6	25919.4	19153	0.738944	0.431696
			L-Aspartic acid	231375	142337	134183	779646	234614	173991	302404	118207	347760	155678	125428	1.10022e+06	282691	358282	1.2674	0.68935
			L-Glutamic acid	367249	158508	295621	379538	123805	178535	69419.5	186024	100070	44005.5	126392	5.02997e+06	250543	925981	3.6959	0.430566
			L-Lysine	2998.52	1188.72	4871.05	30409	11725.7	1829.16	20857.6	2359.73	9704.89	2031.55	3399.14	7872.84	8837.01	7704.29	0.87182	0.839202
			Pyroglutamic acid	892859	672638	710262	922245	823696	699017	701537	682655	604834	670049	687091	546824	786786	648832	0.82466	0.0206272
			Beta-Alanine	8244.9	3993.79	4574.62	8128.41	7557.33	4599.18	7857.98	4458.93	21633.7	7336.8	10750.8	54067.7	6183.04	17684.3	2.86014	0.166889
			Taurine	1.34646e+07	1.72509e+07	1.6958e+07	1.53042e+07	1.21942e+07	1.40564e+07	9.62739e+06	1.24657e+07	6.05852e+06	9.13282e+06	1.33279e+07	2014.24	1.48714e+07	8.43573e+06	0.567246	0.0135461
			L-Threonine	368981	264408	140064	463294	336989	428546	365891	491305	556382	439459	412532	1.81386e+06	333714	679906	2.03739	0.168785
			Iminodiacetic acid 1	10488.6	0	17640.2	12503.3	15063.6	15342.6	4696.01	9184.97	7310.8	19135.5	10688	19781.1	11839.7	11799.4	0.996592	0.991345
			4-Hydroxyproline	480024	323618	348503	492596	357431	283291	411511	340032	422244	325457	315776	471417	380910	381073	1.00043	0.99709
			Myoinositol	1.27465e+06	1.29952e+06	1.46233e+06	1.80714e+06	1.09395e+06	1.39075e+06	1.29908e+06	1.50919e+06	975271	1.21752e+06	1.21243e+06	1.23172e+06	1.38806e+06	1.24087e+06	0.89396	0.249972
			alpha-D-Glucosamine 1-phosphate	114193	100624	116068	112391	121666	86153.2	115250	105440	113952	98000.5	97775.2	110680	108516	106850	0.984645	0.792233
			Galactonic acid	38973.9	25216.6	30984.8	38229.9	27742.7	25260.6	34144.7	24830.3	38355.5	28705.4	24621.7	22606	31068.1	28877.3	0.929483	0.554103
			Cellobiose	193148	136123	156962	262185	185531	199170	199747	166468	203664	147936	160786	139584	188853	169697	0.898568	0.376248
			D-Threitol	146079	112138	142028	113421	71442.4	96864.5	93731.3	100462	130786	153850	102596	134486	113662	119319	1.04977	0.714314
			Threonic acid	1.91707e+06	1.89454e+06	1.60999e+06	2.53086e+06	1.7557e+06	1.74021e+06	1.5118e+06	1.62805e+06	1.96575e+06	1.63739e+06	1.89226e+06	2.13195e+06	1.90806e+06	1.79453e+06	0.940501	0.506227
			Nonanoic acid	2.06286e+06	1.07881e+06	1.21349e+06	1.82168e+06	1.28774e+06	1.19419e+06	1.26906e+06	1.27743e+06	1.43263e+06	1.2811e+06	1.36059e+06	1.53689e+06	1.44313e+06	1.35962e+06	0.942132	0.631873
Lipids	FFA	10:0	Capric acid	56070	26387.7	25377.1	59965.3	44505.4	36012.7	35513.6	36496.3	41255.3	41516.7	38327.2	49107.3	41386.3	40369.4	0.975428	0.875554
		12:0	Lauric Acid	370689	245143	321944	418087	311003	262834	268676	278721	304093	258317	287395	344808	321617	290335	0.902735	0.312291
		14:0	Myristic acid	679057	827617	889297	925962	650378	699176	1.10463e+06	765584	732433	711508	750821	814639	778581	813269	1.04455	0.661185
		16:0	Palmitic acid	6.26974e+06	5.81014e+06	7.27727e+06	7.83484e+06	4.97747e+06	5.43997e+06	3.85558e+06	3.78856e+06	4.04739e+06	3.09656e+06	2.91604e+06	2.74646e+06	6.26824e+06	3.40843e+06	0.543763	0.000199676
		17:0	Heptadecanoic acid	60212.4	62668.8	60610.4	75454.8	41024.3	54582.8	49644.4	48794.3	53549.4	45346.7	44662.7	36838.2	59092.3	46472.6	0.786442	0.0340616
		18:0	Stearic acid	626563	597742	758298	672915	409471	527858	473556	499588	513698	380940	366407	310777	598808	424161	0.708342	0.0151117
		20:0	Arachidic acid	7908.06	6826.13	8569.45	9500.01	4478.25	5306.2	7074.91	6924.94	9537.12	8084.8	6465.12	6246.3	7098.02	7388.86	1.04098	0.762504
		16:1	Palmitoleic acid	17497.5	23519.3	13736.9	15313.5	22456	13921.5	10476.9	10373.8	34010	26412	7154.49	7081.11	17740.8	15918	0.897256	0.722129
		18:1	Oleic acid	244599	251721	223886	229811	178176	210960	205736	221674	292428	212452	139955	87774	223192	193337	0.866234	0.356592
		20:4	Arachidonic Acid	3817.92	0	2701	0	1133.92	0	1178.76	0	1263.68	1270.96	2621.51	3026.88	1275.47	1560.3	1.22331	0.730721
		18:2	Linoleic acid	198570	141727	144402	209882	150053	235451	158216	13185.9	231224	11082.2	6688.55	51665.6	180014	78677	0.43706	0.0356419
		18:1 (trans)	Elaidic acid	81834.4	83160.4	82915.9	85498.7	50443.9	90276.8	43192.1	75366.4	89089.6	54770.9	28442.2	42181	79021.7	55507.1	0.702428	0.0576828
			Glycerol	3.35632e+06	2.37056e+06	2.25032e+06	3.32214e+06	1.95667e+06	2.17442e+06	2.82209e+06	2.29471e+06	2.79006e+06	2.23198e+06	2.069e+06	3.04469e+06	2.57174e+06	2.54209e+06	0.988471	0.922247
			1-Palmitoylglycerol	628866	503921	470618	539725	312451	460189	344653	370930	437340	440935	449759	362577	485962	401032	0.825234	0.0991391
			2-Steroylglycerol	15678.6	6073.83	8821.42	12496.8	5500.05	7061.6	0	8718.48	7777.24	11900.4	8282.77	2342.87	9272.05	6503.62	0.701422	0.28403
			1-Steroylglycerol	241637	179586	174008	199864	122644	179774	124013	143309	154411	165097	163090	129567	182919	146581	0.801345	0.0617377
			1-Monomyristin	7510.73	5723.64	5644.38	6122.26	5644.07	4771.82	2913.62	5150.21	7727.27	0	4715.06	4668.23	5902.82	4195.73	0.710801	0.15629
			2-Monopalmitoylglycerol	45595.1	36174.6	35660.6	39906.3	22218.1	33009.6	25161.5	26471.5	31172	32009.7	32064	26860.8	35427.4	28956.6	0.817351	0.0886833
			O-Phosphoethanolamine	71789.9	18449.4	128330	128548	8841.65	26424.3	84199.1	56920.3	58205.6	50312.6	67831.7	87811.7	63730.5	67546.8	1.05988	0.872351
			Cholesterol	1.7858e+06	1.23018e+06	1.451e+06	1.905e+06	1.11612e+06	1.5039e+06	1.52276e+06	1.54674e+06	1.64251e+06	1.62326e+06	1.34108e+06	1.38968e+06	1.49867e+06	1.511e+06	1.00823	0.928748
Inorganic phosphate			Phosphate	3.74269e+06	4.59839e+06	4.80351e+06	4.87881e+06	3.44471e+06	4.84397e+06	2.02868e+06	3.93709e+06	3.00756e+06	3.75632e+06	3.92341e+06	4.4203e+06	4.38535e+06	3.51223e+06	0.800901	0.0721852
			Pyrophosphate	5.1559e+06	2.67308e+06	5.45218e+06	5.35776e+06	3.05707e+06	3.04708e+06	4.9875e+06	3.53612e+06	3.31667e+06	2.01296e+06	3.20855e+06	139907	4.12384e+06	2.86695e+06	0.695213	0.17454
			Inositol phosphate	70244.5	50901.2	51452.5	55951.6	40276	42807.4	63857.2	72277.8	68091.3	55812.3	47178.5	27166.5	51938.9	55730.6	1.073	0.648528
Purine & Pyrimidine	Adenine nucleotide		Adenosine monophosphate	1.27686e+06	1.87677e+06	4.07952e+06	2.20672e+06	546378	1.39102e+06	425184	676532	2.26254e+06	704491	661840	694.781	1.89621e+06	788547	0.415854	0.0878139
			Hypoxanthine	16797.8	18418.6	25137.3	18884.4	8336.67	11181.3	0	11365.1	20911.4	10832.8	14809.9	26043.5	16459.3	13993.8	0.850204	0.589029
			Adenosine	3163.5	8086.13	9196.32	7639.68	0	4209.96	2262.45	3344.44	4989.29	3217.9	4149.73	120602	5382.6	23094.4	4.29056	0.386453
			Inosine	8724.72	14185.5	11955.7	14098.3	3439.13	6766.55	4472.62	6685.11	31586.1	5237.75	4087.71	1017.93	9861.64	8847.87	0.897201	0.841402
			Adenine	275077	182283	227347	230040	161066	156846	184966	163229	197431	136994	154575	122403	205443	159933	0.778478	0.0676875
	Pyrimidine		Thymine	20727	16506.6	24624.6	26945.8	33058.7	19998.3	17316.5	14852.5	11119.7	17387.4	10632.3	10576.6	23643.5	13647.5	0.57722	0.00458607
			Uracil	181433	153517	161772	177296	176970	170983	131025	170498	118715	136532	146282	153808	170328	142810	0.83844	0.00963468
Urea cycle			Ornithine	85997.4	54675.1	63253.9	73254.2	61567.1	48288.6	70608.9	65704.6	73359	66781.9	66245.5	11629.5	64506	59054.9	0.915494	0.631895
			Urea	180315	153532	220544	197518	126190	199280	266316	213444	268406	317019	246099	159485	179563	245128	1.36514	0.0307372
			Nicotinamide	924796	1.02137e+06	738522	917729	984958	799068	482467	471461	766695	581820	594595	1.79594e+06	897741	782163	0.871257	0.597639
			Creatinine	3.1891e+06	2.27558e+06	2.55277e+06	3.77585e+06	2.39003e+06	2.2841e+06	2.45909e+06	2.12692e+06	4.12997e+06	2.2852e+06	2.42026e+06	4.83962e+06	2.74457e+06	3.04351e+06	1.10892	0.584722
			3-Hydroxybutyrate	375355	457269	288475	291833	532129	381413	291365	335184	332352	267091	296069	366335	387746	314733	0.811699	0.108465
			Glutathione	69416.9	79505.4	59042.8	129223	59992	54929.6	30170	21032.5	66266	48083	72697.1	0	75351.6	39708.1	0.526971	0.0509445
			L-Ascorbic acid	19669.8	9938.28	4235.47	10516.9	5481.82	7961.66	6654.27	11175.1	10382	5857.92	7959.15	8505.68	9633.98	8422.34	0.874233	0.62392
			2-Hydroxyglutaric acid	70706.5	53028.8	50482.1	67068.9	80726.1	46234.3	71848.3	57977.4	78542.3	44576.2	50167.3	66262.7	61374.4	61562.4	1.00306	0.980902
			2-Hydroxybutyric acid	214391	802625	260089	263112	229269	201584	235834	255024	231988	192300	189323	278493	328512	230494	0.70163	0.333247
			Glycolic acid	138600	109115	105982	134002	106687	106795	124838	98764.3	297308	85267.5	80128.3	135144	116864	136908	1.17152	0.566873
			Putrescine	211264	142179	163665	200320	152773	122174	83120.1	146910	59320.5	77332.1	165300	78806.5	165396	101798	0.615482	0.0181114
			1,6-anhydro-Glucose	103679	98070.9	107194	176115	148532	1.05719e+06	81450.6	130854	115892	81977.6	67823	104585	281797	97097.1	0.344564	0.263474
			1-Octadecene	24040.4	24466	17816.3	27081.1	27125.6	20115.2	36409.5	30272	30095.2	19209.3	16858.1	23539.1	23440.8	26063.9	1.1119	0.460282
			2-Ketoisocaproic acid	4098.39	0	5647	6140.65	9483.35	6925.06	8786.01	7083.88	7985.48	0	8472.01	3041.69	5382.41	5894.84	1.09521	0.798102
			Adipic acid	90251.2	68998.7	74560.9	94565.2	81207.4	67282.5	73068.6	71558.3	62736.7	69662.3	69093.6	56153.4	79477.6	67045.5	0.843577	0.0401249
			Azelaic acid	9287.02	7621.55	10433.5	13730.4	7210.05	6283.95	8366.55	9909.16	10104.7	9290.05	9490.56	3749.93	9094.41	8485.16	0.933008	0.689222
			Benzoic acid	438946	368508	445590	605343	349891	364757	314192	318799	331506	390827	320685	547446	428839	370576	0.864138	0.304909
			Cystathionine	4993.41	2084.44	2198.82	3729.85	5410.73	3765.82	1695.65	4508.78	3217.51	1510.39	2182.61	2260.73	3697.18	2562.61	0.693127	0.148789
			Ethanolamine	2.0229e+06	1.17941e+06	1.24982e+06	2.0701e+06	2.46812e+06	1.09208e+06	2.2982e+06	1.24274e+06	2.6413e+06	1.60049e+06	1.24452e+06	4.14564e+06	1.68041e+06	2.19548e+06	1.30652	0.33773
			Glyoxylic acid	2.67057e+06	1.70327e+06	1.97251e+06	2.97236e+06	1.92546e+06	1.84002e+06	2.23041e+06	1.54e+06	2.46385e+06	1.8502e+06	1.75135e+06	2.49786e+06	2.1807e+06	2.05561e+06	0.94264	0.647494
			Heptanoic acid	78049.5	7752.65	7973.1	11113.3	6447.11	5704.83	10580.3	6440.58	7978.34	9416.06	8635.8	38670.8	19506.8	13620.3	0.698235	0.654704
			Itaconic acid	2.66901e+06	1.6984e+06	1.96841e+06	2.96994e+06	1.92067e+06	1.83871e+06	2.22804e+06	1.54008e+06	2.45749e+06	1.8458e+06	1.74816e+06	2.48964e+06	2.17752e+06	2.05153e+06	0.94214	0.644737
			Lanosterol	0	313.238	478.648	0	0	237.767	256.665	0	328.415	0	233.765	282.76	171.609	183.601	1.06988	0.908885
			L-Gulonic acid gamma-lactone	969.26	0	1896.28	2318.84	1854.92	525.755	2748.45	769.333	2930.74	1225.05	0	1497.28	1260.84	1528.48	1.21227	0.661417
			methyl-beta-D-Galactopyranoside	87167.4	62730.4	100177	110701	76086.5	47348.6	88908.2	59877.2	115824	85231.5	72273.3	83500.3	80701.8	84269.2	1.0442	0.777641
			Methylmalonic acid	17619.9	13705.1	17040.4	23686.3	16574	12327	12359.1	11041.5	15259.4	13346.8	14185.7	13318	16825.4	13251.8	0.787603	0.0639773
			N-acetyl-L-aspartic acid	0	0	774.206	2971.79	0	0	0	549.255	0	0	1546.51	7160.55	624.333	1542.72	2.47099	0.478953
			N-acetyl-Lysine	18257.8	5896.1	27529.7	47002.1	33463.4	11484.2	54843.1	7780.8	34582.3	10802.2	11259.7	132569	23938.9	41972.8	1.75333	0.400616
			Nitrous Oxide	1.27175e+06	598197	796914	1.3904e+06	825831	503277	1.49515e+06	741788	1.65199e+06	946310	641601	2.09447e+06	897728	1.26188e+06	1.40564	0.217612
			Orotic acid	1.56665e+06	2.10431e+06	1.79136e+06	1.96519e+06	731983	887999	2.67151e+06	1.25983e+06	1.85697e+06	1.31869e+06	3.77517e+06	4.01539e+06	1.50792e+06	2.48293e+06	1.64659	0.104256
			Pyrrolidonecarboxylic acid e hit	181264	134853	144741	162411	188569	213495	151444	198423	365363	210709	128577	296985	170889	225250	1.31811	0.189775
			Sophorose	4435.22	6640.48	4304.34	1556.84	5277.64	9294.88	6609.11	6463.15	17357.2	13910.3	15640	0	5251.57	9996.63	1.90355	0.137216
			Trehalose	0	3139.42	9371.56	5390.47	3748.13	4424.97	3350.9	10690.7	4468.11	4866	2847.33	4001.72	4345.76	5037.46	1.15917	0.694944
			Turanose	55566.8	47966	41832.4	64558.3	46399.5	51032	50103.1	43845.4	57024	40982.1	41574.5	51109.5	51225.8	47439.7	0.92609	0.384642
			Ethanolamine	763445	787248	747788	818273	671012	691557	958457	711224	713213	732697	693742	855307	746554	777440	1.04137	0.542988
			Malonic acid	2990.27	3950.68	3435.98	6756.81	2680.75	3388.37	2885.1	5351.47	5587.81	5327.76	4474.94	7192.87	3867.14	5136.66	1.32828	0.159867
			Oxalic acid	1.50802e+06	981746	741778	926701	704930	572499	928616	914543	901216	802058	900870	936768	905946	897345	0.990506	0.951007
