# Supplementary material for: PERM1 regulates energy metabolism in the heart via ERRα/PGC−1α axis
Source: Front Cardiovasc Med. 2022 Nov 7;9:1033457. doi: 10.3389/fcvm.2022.1033457 (PMC9676655; doi:10.3389/fcvm.2022.1033457)
Supplement: Supplementary file 7 [file Table_7.XLSX]

## Sheet: Sheet3
Sample	PM1-WT4	PM1-WT5	PM1-WT6	PM1-WT7	PM1-WT8	PM1-80-KO10	PM1-KO11	PM1-KO6	PM1-KO7	PM1-KO9
Group	Wt	Wt	Wt	Wt	Wt	Perm1 -/-	Perm1 -/-	Perm1 -/-	Perm1 -/-	Perm1 -/-	WT	KO	FC	p
CAR_1002	1.10064e+06	542853	1.36374e+06	649263	1.7683e+06	922659	2.67466e+06	1.53096e+06	655000	1.259e+06	1.08496e+06	1.40846e+06	1.29816	0.4599
CAR_1022	920538	436568	688872	568528	840814	754201	1.46203e+06	747274	453373	965620	691064	876499	1.26833	0.355875
CAR_1098	1.60686e+06	822996	1.15057e+06	1.2876e+06	1.27444e+06	1.14093e+06	1.94471e+06	1.10388e+06	660741	1.2984e+06	1.22849e+06	1.22973e+06	1.00101	0.99606
CAR_1112	207664	133629	232585	132241	123399	202812	164215	84870.7	79728.8	140788	165904	134483	0.810609	0.363023
CAR_116	3.78147e+06	2.32598e+06	4.74066e+06	1.8648e+06	2.71479e+06	3.36169e+06	5.54042e+06	2.6589e+06	2.10215e+06	4.16288e+06	3.08554e+06	3.56521e+06	1.15546	0.563735
CAR_1170	284094	168466	310725	143470	277657	191464	359882	326588	175946	252047	236882	261185	1.1026	0.636545
CAR_1207	147649	144823	128748	101644	103044	130160	138764	91916.7	108572	97890.5	125181	113461	0.90637	0.407603
CAR_1221	129486	129098	140482	107636	91647.1	166422	101651	69528.8	84335.2	57904.8	119670	95968.5	0.801943	0.291954
CAR_1237	820523	293030	416046	476985	475496	426960	653037	365552	214917	613711	496416	454836	0.916239	0.736376
CAR_1263	194959	94768.5	213088	116698	115070	126281	157942	88357.9	46965.2	165993	146917	117108	0.797104	0.386884
CAR_1266	217823	135261	228613	96150.6	185950	159510	292325	201582	140694	226118	172760	204046	1.1811	0.418275
CAR_1351	40426.3	89023.9	118426	32099.5	72354.9	104470	188176	55042	44839.3	69153.9	70466.1	92336.3	1.31036	0.492999
CAR_1356	39289.1	129688	116657	39492	74166.7	161654	127779	11732.8	21674.3	18211.8	79858.6	68210.3	0.854139	0.760533
CAR_1423	203550	145370	330983	100114	88868.4	118163	123571	74062.7	52751.9	284389	173777	130588	0.751466	0.492573
CAR_196	4.45989e+06	1.64465e+06	2.28421e+06	2.06867e+06	1.63477e+06	2.10168e+06	2.30309e+06	1.52976e+06	883859	3.17609e+06	2.41844e+06	1.99889e+06	0.826523	0.537243
CAR_27	4.09521e+07	1.00135e+07	2.88622e+07	2.20804e+07	2.49224e+07	1.65815e+07	2.05444e+07	2.6787e+07	9.07177e+06	2.95285e+07	2.53661e+07	2.05026e+07	0.808268	0.455395
CAR_31	4.05606e+07	1.03356e+07	2.4381e+07	1.7969e+07	2.01082e+07	1.68194e+07	2.08159e+07	2.04968e+07	6.64341e+06	3.0499e+07	2.26709e+07	1.90549e+07	0.840499	0.582965
CAR_315	2.58584e+06	885235	1.58309e+06	1.46484e+06	1.34562e+06	1.34849e+06	1.2162e+06	1.52334e+06	694288	1.55214e+06	1.57292e+06	1.26689e+06	0.805437	0.366743
CAR_33	3.76066e+07	1.12148e+07	2.40576e+07	2.05503e+07	1.82896e+07	1.67823e+07	2.12229e+07	1.61687e+07	6.32259e+06	3.03868e+07	2.23438e+07	1.81767e+07	0.8135	0.496451
CAR_342	1.51698e+06	688328	926761	778219	599045	767442	839965	585745	277162	1.1669e+06	901867	727444	0.806598	0.449342
CAR_379	781805	533080	580971	592259	412230	557303	490893	439551	229829	589425	580069	461400	0.795423	0.210252
CAR_387	1.62231e+07	3.18265e+06	5.85371e+06	7.99276e+06	9.26912e+06	6.08783e+06	8.6951e+06	8.59951e+06	2.41686e+06	9.28538e+06	8.50426e+06	7.01694e+06	0.825108	0.57319
CAR_410	830306	545547	855725	469552	573351	413914	553059	827502	398390	930660	654896	624705	0.953899	0.827497
CAR_413	1.14323e+06	1.11627e+06	857501	1.13781e+06	575293	1.16648e+06	676365	331442	466876	650070	966022	658247	0.681399	0.126178
CAR_424	7.6942e+06	1.72017e+06	2.85239e+06	4.53702e+06	4.26229e+06	2.99532e+06	4.51398e+06	3.38208e+06	1.16952e+06	4.63456e+06	4.21321e+06	3.33909e+06	0.792529	0.482498
CAR_449	1.16862e+06	510301	1.4571e+06	738600	905190	653202	1.11863e+06	591158	418993	1.50915e+06	955963	858225	0.89776	0.715814
CAR_451	657316	667222	841435	522598	576553	906507	943951	533710	372664	631737	653025	677714	1.03781	0.84469
CAR_482	803534	717817	768029	338740	451175	723384	896691	433332	548550	457136	615859	611818	0.993439	0.97553
CAR_519	1.22469e+06	530520	886080	665602	891198	714189	827226	898038	502098	937465	839618	775803	0.923995	0.664324
CAR_557	254752	878866	529560	373205	363693	1.21256e+06	429302	57906	129597	94927.2	480015	384858	0.801762	0.705515
CAR_576	441965	434919	410587	437631	289626	684846	317207	110384	175264	122724	402946	282085	0.700057	0.307904
CAR_607	509095	262709	381210	201215	239907	249617	289190	346171	150434	377902	318827	282663	0.886571	0.614049
CAR_630	865359	377087	650061	563359	717841	506779	526134	763808	460612	535024	634742	558472	0.879841	0.453931
CAR_641	633086	249614	623890	382240	407482	352637	488877	321117	167184	582677	459262	382498	0.832853	0.477534
CAR_666	288840	393771	362695	681648	181504	736185	225003	44114.6	124104	81643.9	381692	242210	0.634569	0.385819
CAR_717	88022.7	136863	517522	52340.7	256490	175435	848699	196942	152997	265885	210248	327992	1.56003	0.472528
CAR_76	8.34136e+06	5.49344e+06	1.01204e+07	5.31715e+06	5.26042e+06	6.27133e+06	8.97107e+06	4.86954e+06	3.63733e+06	7.13532e+06	6.90655e+06	6.17692e+06	0.894357	0.603902
CAR_763	547682	279614	370405	311744	320781	316648	389630	322248	272990	329970	366045	326297	0.891412	0.459994
CAR_781	717997	397486	505339	427904	513804	436090	532093	473527	281715	582205	512506	461126	0.899747	0.517738
CAR_79	8.65421e+06	4.01322e+06	5.74487e+06	4.19422e+06	3.95948e+06	4.28542e+06	6.04549e+06	3.35025e+06	1.99417e+06	7.70086e+06	5.3132e+06	4.67524e+06	0.879929	0.648262
CAR_86	3.77042e+06	2.26572e+06	8.0075e+06	1.78918e+06	5.07374e+06	3.22584e+06	8.57228e+06	4.82086e+06	2.45023e+06	5.80188e+06	4.18131e+06	4.97422e+06	1.18963	0.622884
CAR_91	1.08489e+07	2.95009e+06	6.32592e+06	4.34471e+06	4.46842e+06	4.69196e+06	6.7748e+06	4.01987e+06	1.65391e+06	1.12115e+07	5.78761e+06	5.6704e+06	0.979749	0.957178
CAR_919	225626	262609	313979	141781	183110	297576	523627	132024	228531	199930	225421	276338	1.22587	0.509067
CAR_924	543403	327535	460154	255836	367952	338622	495998	360009	226934	434098	390976	371132	0.949246	0.777718
CAR_948	489896	132454	306394	225071	247425	227861	263803	180879	72928.5	408112	280248	230717	0.823258	0.55686
CAR_97	5.47414e+06	2.41588e+06	5.32313e+06	3.12498e+06	4.01058e+06	2.98482e+06	5.07112e+06	4.05812e+06	2.35434e+06	5.4934e+06	4.06974e+06	3.99236e+06	0.980986	0.929319
CE_663	368686	176494	393527	355157	367275	418385	469372	516984	500330	280655	332228	437145	1.3158	0.108203
CE_832	247222	153884	201595	272847	207619	307353	299892	401685	337259	276410	216633	324520	1.49801	0.00669139
CE_905	248721	119514	193773	202542	185719	223814	238965	286413	344938	158949	190054	250616	1.31866	0.144453
Cer_1059	216338	155159	228985	211924	255213	169122	131431	125536	105762	110571	213524	128484	0.601734	0.00269184
Cer_1218	133041	171890	135888	127709	129743	97941.1	88785.1	79435.7	85058	135531	139655	97350.2	0.697079	0.0113075
Cer_1334	86270.5	94519.5	100029	95997.6	94279.9	91970.6	66142.9	76715.8	77073	86658.5	94219.4	79712.2	0.846027	0.0197406
Cer_567	552434	570772	561975	505335	589258	487192	420681	363512	282801	542669	555955	419371	0.754326	0.0210511
Cer_756	428530	402679	408500	372324	444298	299551	246374	230059	221011	310884	411266	261576	0.636026	0.000139738
Cer_852	292859	335939	318837	268312	286337	278361	292823	233739	217423	393342	300457	283138	0.942357	0.614949
Cer_926	259118	207629	306831	303777	348739	268027	220128	190729	121277	179294	285219	195891	0.686809	0.0305414
Cer_964	254349	315650	294248	245151	249168	267210	210056	204244	230259	309434	271713	244241	0.898891	0.288805
Cer_NS_1251	120401	105754	154290	156325	160233	139306	119044	114477	62910.7	110506	139401	109249	0.783705	0.109523
Cer_NS_1296	110398	107397	139387	118138	140951	98654.5	88284.4	78345.2	50433	117442	123254	86631.8	0.70287	0.0242366
Cer_NS_903	263526	306693	294916	271791	282551	250193	241987	212997	147524	340695	283895	238679	0.84073	0.197739
CL_691	250138	501327	332175	397776	327571	325269	513978	275064	257629	481809	361798	370750	1.02474	0.898332
CL_829	144061	253679	211741	347681	221798	135004	183375	103851	108220	139216	235792	133933	0.568014	0.0224457
DG_1090	240567	237536	160055	163826	138242	169809	137137	148838	220203	193102	188045	173818	0.924341	0.599794
DG_1269	121359	72987.9	87376.3	134146	88414	104594	92060.5	109569	98369.1	123466	100857	105612	1.04715	0.717308
DG_1368	137224	91941.4	111835	166145	107073	113123	94049.3	107592	128517	105388	122844	109734	0.893282	0.383326
DG_308	1.547e+06	1.17627e+06	1.13306e+06	1.42687e+06	1.10523e+06	1.11537e+06	953579	1.20351e+06	1.1425e+06	1.68327e+06	1.27768e+06	1.21965e+06	0.954577	0.711496
DG_380	830180	1.27372e+06	856792	1.04861e+06	602076	684260	672832	514384	1.33266e+06	587212	922277	758269	0.822171	0.40176
DG_548	569661	491733	439269	694362	388102	377042	359727	424070	514835	502829	516625	435700	0.843359	0.230188
DG_591	617496	489187	545828	790931	477665	369257	411468	522638	571786	498696	584221	474769	0.812653	0.147356
DG_628	450665	435693	336611	401086	299871	286140	309686	361479	695670	424091	384785	415413	1.0796	0.709805
DG_840	248387	344283	340040	425995	257162	268810	316382	253833	265687	319019	323173	284746	0.881095	0.308764
DG_858	209867	247309	364930	392556	265666	208106	284135	226118	211344	260652	296066	238071	0.804116	0.167361
DG_891	396949	311549	357102	413691	321962	306759	293126	316328	303434	419473	360251	327824	0.909988	0.321402
DG_941	275264	262414	250737	291212	196368	186161	164399	189555	233017	220838	255199	198794	0.778977	0.0244527
EtherPC_1103	324204	354818	261071	391292	232258	306017	249873	203138	366829	191873	312729	263546	0.84273	0.29577
EtherPC_111	5.08368e+06	4.6864e+06	4.40646e+06	5.53131e+06	4.57228e+06	4.89277e+06	3.8097e+06	3.94643e+06	5.29348e+06	2.89419e+06	4.85603e+06	4.16731e+06	0.858173	0.180695
EtherPC_1117	366553	454770	496920	421215	378959	400191	405282	306623	450987	466879	423683	405992	0.958245	0.644514
EtherPC_112	4.96544e+06	4.78412e+06	7.01366e+06	6.77227e+06	6.18695e+06	4.29642e+06	3.60429e+06	3.88824e+06	5.71435e+06	3.43282e+06	5.94449e+06	4.18723e+06	0.704388	0.0210534
EtherPC_1130	325906	268866	382389	381292	389624	360403	375294	337463	308795	351356	349615	346662	0.991554	0.911689
EtherPC_123	6.08313e+06	6.70117e+06	5.10262e+06	6.65109e+06	5.20921e+06	4.40484e+06	3.6834e+06	4.09424e+06	5.55147e+06	3.39788e+06	5.94944e+06	4.22637e+06	0.71038	0.00931507
EtherPC_1320	64537.6	79922.4	106588	106083	93885.3	108146	86243.4	57053.1	82667.1	115429	90203.3	89907.8	0.996724	0.982545
EtherPC_1366	1.34152e+06	805517	1.08133e+06	1.51226e+06	1.40075e+06	1.04542e+06	1.37955e+06	1.28478e+06	1.0038e+06	979753	1.22828e+06	1.13866e+06	0.927041	0.568862
EtherPC_1400	101703	106707	96073.5	59906	74137	49886.2	38541.7	83762.8	115482	47734.3	87705.3	67081.4	0.76485	0.256201
EtherPC_1424	30536.1	44291.5	29752.5	38668.2	32153.6	37242.5	29870.1	22506	41539.5	38539.8	35080.4	33939.6	0.96748	0.80326
EtherPC_149	4.14646e+06	3.96904e+06	3.46293e+06	2.98917e+06	3.35178e+06	2.37142e+06	1.92764e+06	3.87443e+06	5.17775e+06	2.11773e+06	3.58387e+06	3.09379e+06	0.863254	0.478052
EtherPC_152	3.99035e+06	4.95924e+06	3.0532e+06	3.38184e+06	3.13484e+06	2.97613e+06	2.71703e+06	3.56971e+06	4.62411e+06	2.90887e+06	3.70389e+06	3.35917e+06	0.906929	0.506509
EtherPC_155	3.96545e+06	3.87969e+06	5.01321e+06	5.06623e+06	4.39117e+06	4.52949e+06	4.42678e+06	3.51026e+06	5.17054e+06	4.33299e+06	4.46315e+06	4.39401e+06	0.984509	0.854543
EtherPC_164	3.32721e+06	3.44914e+06	3.5134e+06	3.51342e+06	3.47054e+06	2.50252e+06	1.91799e+06	2.6396e+06	3.43279e+06	1.91565e+06	3.45474e+06	2.48171e+06	0.718349	0.00870374
EtherPC_184	3.24803e+06	3.92389e+06	2.75588e+06	2.98968e+06	2.69712e+06	2.29048e+06	1.98935e+06	2.87442e+06	3.9102e+06	2.59957e+06	3.12292e+06	2.7328e+06	0.875079	0.355364
EtherPC_292	1.21441e+06	1.16709e+06	1.57384e+06	1.60921e+06	1.4457e+06	1.22882e+06	1.04838e+06	918765	1.37377e+06	1.12152e+06	1.40205e+06	1.13825e+06	0.811847	0.0580748
EtherPC_294	2.0926e+06	1.96189e+06	2.99169e+06	3.21998e+06	2.71451e+06	2.10947e+06	1.79867e+06	1.59875e+06	2.28226e+06	1.69353e+06	2.59613e+06	1.89654e+06	0.730523	0.0361573
EtherPC_30	4.17841e+07	4.49975e+07	4.04641e+07	4.5905e+07	3.84134e+07	3.49673e+07	2.75084e+07	2.96345e+07	4.35647e+07	2.40417e+07	4.23128e+07	3.19433e+07	0.754932	0.0225344
EtherPC_311	1.1339e+06	1.27264e+06	1.28429e+06	1.35202e+06	1.17317e+06	1.19136e+06	1.06559e+06	954651	1.42484e+06	1.08611e+06	1.24321e+06	1.14451e+06	0.920612	0.298671
EtherPC_345	3.8312e+06	3.6215e+06	2.9277e+06	1.90776e+06	2.45748e+06	1.5935e+06	1.59847e+06	3.52069e+06	4.28026e+06	1.47406e+06	2.94913e+06	2.4934e+06	0.845468	0.526073
EtherPC_358	1.66356e+06	1.83233e+06	1.4063e+06	728433	1.05742e+06	558314	438276	1.39738e+06	1.89713e+06	498076	1.33761e+06	957836	0.716081	0.316039
EtherPC_595	590804	591459	647211	732117	650956	524259	455932	421908	539835	470497	642509	482486	0.75094	0.00149549
EtherPC_720	462273	476629	365669	247193	301858	193155	147201	401782	605788	170190	370724	303623	0.819	0.516001
EtherPC_725	692574	748203	527365	245810	366594	194974	170042	559026	801360	156511	516109	376383	0.72927	0.410711
EtherPC_745	569532	710175	504510	387611	406151	360299	302202	523942	823824	350151	515596	472084	0.915608	0.708332
EtherPC_80	1.34242e+07	1.76994e+07	1.228e+07	1.33658e+07	1.21487e+07	1.23931e+07	1.08662e+07	1.19149e+07	1.7079e+07	1.19275e+07	1.37836e+07	1.28361e+07	0.931258	0.542248
EtherPC_806	291509	412544	586672	405235	453381	449101	435279	290739	408975	485960	429868	414011	0.963111	0.791458
EtherPC_83	7.17274e+06	7.80655e+06	7.84526e+06	8.40632e+06	6.98879e+06	6.00701e+06	5.01352e+06	5.38479e+06	8.42051e+06	5.19113e+06	7.64393e+06	6.00339e+06	0.78538	0.0416182
EtherPC_936	361712	354347	440930	412516	377571	316871	316415	287992	341710	303566	389415	313311	0.804567	0.00343599
LPC_1015	185243	234480	213083	162309	165931	270597	186955	175311	166081	331279	192209	226045	1.17604	0.36303
LPC_1063	627042	653165	587799	739549	931422	633323	726157	832742	699221	696115	707796	717512	1.01373	0.892023
LPC_1105	600507	599827	490695	774633	847591	712564	797949	769363	671547	745083	662651	739301	1.11567	0.295514
LPC_1163	79441.6	68137.4	125309	100257	127804	112370	111651	87339.2	62001.9	85491.5	100190	91770.9	0.91597	0.594621
LPC_1214	80949.2	91138.3	127623	107861	126934	98712.6	96516.9	109178	86929.7	122589	106901	102785	0.961499	0.722009
LPC_1274	60705.8	68285.9	134055	74813.8	107947	74801.9	74834.5	72855.8	60398.4	91943.1	89161.6	74966.8	0.840797	0.362657
LPC_267	1.20433e+06	1.42844e+06	1.20443e+06	1.11667e+06	1.44271e+06	1.53789e+06	1.49165e+06	1.55496e+06	1.22414e+06	1.75324e+06	1.27932e+06	1.51237e+06	1.18217	0.0617784
LPC_522	753117	913100	592823	695161	664981	746196	601626	556858	716173	615094	723836	647189	0.89411	0.270772
LPC_545	320845	473871	357153	418908	402307	523728	476679	398421	338518	703422	394617	488154	1.23703	0.205084
LPC_63	4.74942e+06	5.30681e+06	5.46818e+06	5.39681e+06	5.47682e+06	6.25981e+06	5.58902e+06	5.7335e+06	5.72552e+06	8.35858e+06	5.27961e+06	6.33328e+06	1.19958	0.0852141
LPC_920	170073	258460	145248	183630	166973	239874	219948	223466	188446	364984	184877	247344	1.33788	0.122711
LPC_952	201726	275300	343538	213761	259094	234784	222103	253802	270833	264287	258684	249162	0.96319	0.731841
LPC_99	3.08406e+06	4.1776e+06	4.75725e+06	3.06315e+06	3.81636e+06	3.46329e+06	3.13487e+06	3.82999e+06	4.16205e+06	3.69347e+06	3.77969e+06	3.65673e+06	0.96747	0.746917
PC_1	1.48517e+08	1.57528e+08	1.61948e+08	1.57268e+08	1.55558e+08	1.50206e+08	1.5304e+08	1.27217e+08	1.49046e+08	1.42714e+08	1.56164e+08	1.44444e+08	0.924956	0.0512021
PC_1019	253673	243607	297076	307088	313689	323855	264785	277257	312230	265031	283027	288632	1.0198	0.77498
PC_1033	161121	122313	277243	233074	270037	322564	300260	221250	221890	310002	212757	275193	1.29346	0.136933
PC_1050	158190	250903	180573	189781	177041	181111	146373	148787	215444	191766	191298	176696	0.923671	0.496812
PC_1088	149741	148486	189745	209996	207645	170035	127879	140842	169501	119302	181123	145512	0.80339	0.0710336
PC_1095	433767	468273	482141	513129	486332	481414	446798	451997	461625	441262	476729	456619	0.957818	0.210183
PC_1116	182385	242883	160281	178582	169829	173733	158854	156057	177040	195323	186792	172201	0.921889	0.39296
PC_1129	139113	258754	201006	171961	190662	156284	146438	134733	205408	179430	192299	164459	0.855223	0.267482
PC_115	3.18332e+06	3.07002e+06	4.12675e+06	4.3662e+06	4.25916e+06	4.7805e+06	4.13627e+06	3.30862e+06	4.49898e+06	3.07055e+06	3.80109e+06	3.95898e+06	1.04154	0.725229
PC_1166	133149	117178	188332	178363	196852	184842	163657	130895	107726	137477	162775	144919	0.890307	0.414124
PC_117	3.59721e+06	3.88782e+06	4.6622e+06	4.99073e+06	5.13215e+06	3.52801e+06	3.07961e+06	3.1304e+06	3.12241e+06	3.15094e+06	4.45402e+06	3.20228e+06	0.718963	0.00407871
PC_1196	81472.9	124398	140446	103584	113489	102580	97243.9	85443.2	137161	81352.9	112678	100756	0.894197	0.419082
PC_120	4.57418e+06	5.28323e+06	4.28493e+06	4.88122e+06	4.56669e+06	6.13193e+06	5.43393e+06	4.28055e+06	4.79953e+06	6.12439e+06	4.71805e+06	5.35406e+06	1.1348	0.152831
PC_122	4.93924e+06	4.03253e+06	5.36536e+06	5.22337e+06	5.98142e+06	6.26877e+06	5.92861e+06	4.52829e+06	4.61538e+06	6.68737e+06	5.10838e+06	5.60568e+06	1.09735	0.385988
PC_1252	146696	139249	146981	149658	155366	165891	106698	137213	173910	120561	147590	140854	0.954362	0.621755
PC_1255	86005.2	108321	126854	98903	106407	88442.8	74965.1	79760.6	74558.5	94112.8	105298	82368	0.782236	0.0176485
PC_126	3.11536e+06	2.49708e+06	4.35434e+06	4.05538e+06	4.78811e+06	4.71394e+06	4.93794e+06	3.99595e+06	2.79438e+06	5.17772e+06	3.76206e+06	4.32399e+06	1.14937	0.376811
PC_1280	1.43055e+07	2.11645e+07	2.46333e+07	1.70925e+07	1.70531e+07	2.59157e+07	2.02249e+07	1.49402e+07	2.41047e+07	2.59462e+07	1.88498e+07	2.22263e+07	1.17913	0.258121
PC_1321	141099	226106	354904	192979	247084	237400	167496	139891	260503	219020	232435	204862	0.881374	0.52905
PC_1347	59636.5	58637.9	98959.8	86482.7	96249.8	92926.1	88436.9	71241.7	70173.2	91508.2	79993.3	82857.2	1.0358	0.783926
PC_137	2.36765e+06	2.76243e+06	4.09463e+06	3.52518e+06	4.01623e+06	3.42811e+06	3.13568e+06	2.43541e+06	2.46424e+06	3.7181e+06	3.35322e+06	3.03631e+06	0.905488	0.479726
PC_1378	104388	93663.4	113460	120400	117973	126919	94181.1	96981.4	114523	85407	109977	103602	0.942035	0.497403
PC_1381	76962.3	74608.5	107583	97428.1	105545	98729	78894.4	69673.7	72141.5	74982.8	92425.3	78884.2	0.853492	0.159299
PC_1404	61274.1	50008	82100.2	76071.8	81205.9	77677.3	61078.5	63151.8	65587.1	54238.8	70132	64346.7	0.917509	0.453428
PC_1427	35363.1	29666.7	39457.5	39898.9	44052.7	39103.4	37826.4	33977.1	30101.9	37717.1	37687.8	35745.2	0.948454	0.527183
PC_15	4.73534e+07	4.70313e+07	4.43174e+07	5.17684e+07	4.66275e+07	5.17066e+07	4.87329e+07	4.30199e+07	4.47167e+07	4.64312e+07	4.74196e+07	4.69215e+07	0.989495	0.804535
PC_170	2.47862e+06	2.2733e+06	3.50294e+06	3.38976e+06	3.66104e+06	3.15832e+06	2.61959e+06	2.20861e+06	2.41025e+06	2.32906e+06	3.06113e+06	2.54517e+06	0.831447	0.156953
PC_18	4.64331e+07	4.59719e+07	5.2599e+07	5.34426e+07	5.44358e+07	6.42711e+07	6.40363e+07	5.50582e+07	5.18215e+07	6.55391e+07	5.05765e+07	6.01452e+07	1.18919	0.0207606
PC_180	3.4699e+06	4.66679e+06	3.61147e+06	3.7408e+06	3.50386e+06	3.31244e+06	2.64312e+06	2.63472e+06	3.99842e+06	2.74492e+06	3.79857e+06	3.06672e+06	0.807337	0.0669044
PC_185	1.9749e+06	3.12618e+06	2.08869e+06	2.452e+06	2.25347e+06	2.79104e+06	2.14721e+06	2.28519e+06	2.73029e+06	2.59939e+06	2.37905e+06	2.51062e+06	1.05531	0.597338
PC_187	1.50824e+06	1.34715e+06	3.11681e+06	2.4606e+06	3.2807e+06	3.08674e+06	3.27942e+06	2.26086e+06	1.70642e+06	3.20853e+06	2.3427e+06	2.70839e+06	1.1561	0.489755
PC_191	2.70863e+06	2.67953e+06	3.35594e+06	3.38215e+06	3.64577e+06	3.57878e+06	3.34771e+06	3.06868e+06	2.70544e+06	4.002e+06	3.15441e+06	3.34052e+06	1.059	0.544485
PC_192	3.04604e+06	3.28388e+06	3.33638e+06	3.37878e+06	3.51735e+06	3.73463e+06	3.25366e+06	3.44965e+06	3.70117e+06	3.43055e+06	3.31249e+06	3.51393e+06	1.06081	0.127854
PC_2	1.4541e+08	1.52823e+08	1.61943e+08	1.56434e+08	1.55412e+08	1.49132e+08	1.52551e+08	1.42816e+08	1.4679e+08	1.41953e+08	1.54404e+08	1.46648e+08	0.949768	0.0487636
PC_208	1.48867e+06	2.0844e+06	1.79508e+06	1.97416e+06	1.66086e+06	1.73295e+06	1.44642e+06	1.40188e+06	1.94797e+06	1.71721e+06	1.80064e+06	1.64929e+06	0.915947	0.332551
PC_21	3.89952e+07	4.56424e+07	4.33922e+07	4.6958e+07	4.03569e+07	3.88214e+07	3.4744e+07	3.44831e+07	4.54556e+07	3.81391e+07	4.30689e+07	3.83286e+07	0.889937	0.0939942
PC_218	1.86301e+06	1.74491e+06	2.04618e+06	2.0845e+06	2.21583e+06	2.32429e+06	1.643e+06	1.99861e+06	2.40504e+06	1.56902e+06	1.99089e+06	1.98799e+06	0.998547	0.988216
PC_22	3.41192e+07	4.57078e+07	3.88955e+07	3.98298e+07	3.91018e+07	4.94414e+07	4.56335e+07	4.04309e+07	4.66256e+07	4.96419e+07	3.95308e+07	4.63547e+07	1.17262	0.0254876
PC_223	2.76816e+06	2.69531e+06	2.74482e+06	2.95099e+06	2.89882e+06	2.36129e+06	1.91588e+06	2.44124e+06	2.77923e+06	2.03262e+06	2.81162e+06	2.30605e+06	0.820187	0.0138469
PC_229	3.5671e+06	4.43978e+06	3.93882e+06	3.8827e+06	3.8196e+06	4.45017e+06	4.41578e+06	3.97791e+06	4.20212e+06	4.7363e+06	3.9296e+06	4.35646e+06	1.10863	0.0558944
PC_24	4.22429e+07	4.08875e+07	3.96629e+07	4.53763e+07	4.28305e+07	4.23762e+07	4.35063e+07	4.19287e+07	3.97983e+07	3.57578e+07	4.22e+07	4.06735e+07	0.963826	0.38859
PC_248	1.80465e+06	2.0314e+06	2.82752e+06	2.43952e+06	2.70891e+06	1.8244e+06	1.56048e+06	1.64809e+06	1.89402e+06	1.65193e+06	2.3624e+06	1.71578e+06	0.726288	0.013468
PC_25	2.12334e+07	1.3066e+07	2.72884e+07	2.5745e+07	3.18509e+07	3.06857e+07	3.19113e+07	2.56704e+07	1.76801e+07	3.08412e+07	2.38367e+07	2.73577e+07	1.14771	0.419926
PC_251	2.26154e+06	2.1477e+06	2.57936e+06	2.8194e+06	2.89202e+06	2.89375e+06	2.69558e+06	2.51104e+06	2.12693e+06	2.73222e+06	2.54e+06	2.59191e+06	1.02043	0.799239
PC_256	4.76251e+06	5.05426e+06	5.13973e+06	5.06609e+06	5.05814e+06	4.74182e+06	4.79834e+06	4.57921e+06	4.67409e+06	4.57385e+06	5.01615e+06	4.67346e+06	0.931684	0.00246064
PC_26	3.10874e+07	2.52408e+07	3.69543e+07	3.51673e+07	3.5294e+07	3.98985e+07	3.49841e+07	3.16231e+07	3.71388e+07	2.44433e+07	3.27487e+07	3.36176e+07	1.02653	0.804674
PC_265	1.53289e+06	1.48948e+06	1.74522e+06	1.99432e+06	1.92155e+06	1.95214e+06	1.80726e+06	1.67529e+06	1.49566e+06	1.9962e+06	1.73669e+06	1.78531e+06	1.02799	0.730721
PC_274	1.5016e+06	1.20099e+06	1.60196e+06	1.27953e+06	1.77284e+06	1.5039e+06	1.5071e+06	1.38293e+06	1.27662e+06	1.62663e+06	1.47138e+06	1.45944e+06	0.99188	0.923437
PC_278	2.00172e+06	2.11331e+06	2.09871e+06	1.91243e+06	1.91993e+06	1.99901e+06	2.14064e+06	2.11884e+06	1.94681e+06	2.13547e+06	2.00922e+06	2.06815e+06	1.02933	0.342077
PC_283	1.39344e+06	1.25552e+06	1.82045e+06	1.85005e+06	1.84543e+06	1.94656e+06	1.64821e+06	1.41789e+06	1.53039e+06	1.40135e+06	1.63298e+06	1.58888e+06	0.972995	0.792666
PC_290	791917	1.33407e+06	1.21682e+06	974542	1.09794e+06	811675	746103	733381	1.45178e+06	799471	1.08306e+06	908483	0.838813	0.323683
PC_293	5.38227e+06	7.91155e+06	1.0395e+07	7.52777e+06	7.61475e+06	6.87179e+06	5.18485e+06	4.44222e+06	6.61708e+06	7.1547e+06	7.76626e+06	6.05413e+06	0.779542	0.110801
PC_295	3.46133e+06	4.30562e+06	3.30301e+06	4.24072e+06	3.53433e+06	4.21475e+06	3.46251e+06	3.37052e+06	4.14541e+06	3.37389e+06	3.769e+06	3.71341e+06	0.985251	0.849604
PC_297	1.54978e+06	1.98449e+06	1.48626e+06	1.5047e+06	1.5349e+06	1.87687e+06	1.77326e+06	1.52251e+06	1.61225e+06	2.12618e+06	1.61202e+06	1.78221e+06	1.10557	0.26298
PC_3	9.33143e+07	8.27606e+07	1.0215e+08	9.84372e+07	1.03211e+08	1.07102e+08	1.13907e+08	1.00784e+08	9.06165e+07	1.07211e+08	9.59746e+07	1.03924e+08	1.08283	0.180052
PC_300	3.95982e+06	2.19118e+06	3.62698e+06	4.75292e+06	5.57804e+06	4.91316e+06	6.47412e+06	6.1907e+06	3.26688e+06	4.69328e+06	4.02179e+06	5.10763e+06	1.26999	0.216627
PC_305	1.38942e+06	2.01903e+06	1.22462e+06	1.7263e+06	1.38454e+06	1.8591e+06	1.41094e+06	1.46049e+06	1.86807e+06	1.69025e+06	1.54878e+06	1.65777e+06	1.07037	0.545341
PC_314	1.22449e+06	1.08762e+06	1.3195e+06	1.55698e+06	1.49039e+06	1.49438e+06	1.31755e+06	1.21419e+06	1.01835e+06	1.37844e+06	1.3358e+06	1.28458e+06	0.96166	0.674837
PC_317	1.48092e+06	1.9079e+06	1.73306e+06	1.78404e+06	1.62544e+06	1.27666e+06	1.16781e+06	1.31281e+06	1.66201e+06	1.55177e+06	1.70627e+06	1.39421e+06	0.817109	0.0283146
PC_330	797633	517134	1.02183e+06	951665	1.16439e+06	1.10858e+06	1.16168e+06	1.00691e+06	624880	1.21411e+06	890531	1.02323e+06	1.14901	0.409915
PC_334	1.09786e+06	1.09149e+06	1.15975e+06	979454	1.24485e+06	1.28344e+06	1.17852e+06	964912	1.10294e+06	1.33606e+06	1.11468e+06	1.17317e+06	1.05247	0.480709
PC_362	1.00875e+06	1.55331e+06	1.40166e+06	1.14283e+06	1.17259e+06	1.12829e+06	981716	981430	1.67161e+06	1.16596e+06	1.25583e+06	1.1858e+06	0.94424	0.6737
PC_363	852148	1.31059e+06	884447	796195	912898	742144	666361	625254	905026	629563	951256	713670	0.750239	0.0547738
PC_364	2.95024e+06	3.02191e+06	3.29055e+06	3.40132e+06	3.29573e+06	3.08141e+06	2.88574e+06	2.82501e+06	3.07606e+06	2.98761e+06	3.19195e+06	2.97117e+06	0.930831	0.0601607
PC_37	1.42219e+07	1.99493e+07	1.68564e+07	1.92958e+07	1.68469e+07	1.896e+07	1.82859e+07	1.59917e+07	1.96884e+07	2.1429e+07	1.74341e+07	1.8871e+07	1.08242	0.319412
PC_376	4.46282e+06	6.13107e+06	1.16865e+07	6.78056e+06	7.65851e+06	6.9188e+06	5.31869e+06	3.6029e+06	5.60259e+06	6.64758e+06	7.34389e+06	5.61811e+06	0.765005	0.234002
PC_4	6.96489e+07	7.45646e+07	8.12447e+07	8.04556e+07	7.70288e+07	7.39696e+07	7.32969e+07	6.59452e+07	7.51579e+07	7.01872e+07	7.65885e+07	7.17114e+07	0.93632	0.106792
PC_401	1.37357e+06	1.64524e+06	1.31176e+06	1.31651e+06	1.2602e+06	1.32665e+06	1.44964e+06	1.44534e+06	1.40646e+06	1.47241e+06	1.38146e+06	1.4201e+06	1.02797	0.610934
PC_403	706254	674318	694657	864521	846593	728624	682047	850446	664412	674101	757269	719926	0.950687	0.502657
PC_431	687584	969114	909444	810738	853934	674137	628312	598422	758620	618437	846163	655586	0.774774	0.00902581
PC_45	1.27862e+07	1.21386e+07	2.33394e+07	1.86084e+07	2.20472e+07	1.4886e+07	1.4375e+07	1.10564e+07	1.06349e+07	1.39318e+07	1.7784e+07	1.29768e+07	0.729691	0.0877516
PC_453	820939	1.45994e+06	1.15884e+06	993008	963410	1.13627e+06	871976	815020	1.31026e+06	1.02965e+06	1.07923e+06	1.03264e+06	0.956829	0.750224
PC_46	1.34049e+07	1.41535e+07	1.89934e+07	1.78485e+07	1.84067e+07	1.32398e+07	1.25028e+07	1.16072e+07	1.19138e+07	1.37012e+07	1.65614e+07	1.2593e+07	0.760379	0.0117067
PC_466	517190	391647	1.00652e+06	831545	998124	908944	751121	550455	580181	542521	749005	666644	0.89004	0.584896
PC_470	1.48076e+06	1.46244e+06	1.38841e+06	1.19866e+06	1.17955e+06	1.18017e+06	1.24415e+06	1.38457e+06	1.32968e+06	1.34432e+06	1.34196e+06	1.29658e+06	0.966181	0.558019
PC_488	795038	587516	1.15577e+06	926451	1.20485e+06	1.10535e+06	1.14995e+06	938868	633470	1.23061e+06	933924	1.01165e+06	1.08322	0.63152
PC_49	1.00682e+07	1.09556e+07	1.21427e+07	1.23594e+07	1.18355e+07	1.77137e+07	1.6362e+07	1.51143e+07	1.5833e+07	1.8638e+07	1.14723e+07	1.67322e+07	1.45849	0.000129927
PC_5	8.22091e+07	9.50762e+07	8.52459e+07	8.68834e+07	8.25548e+07	8.52617e+07	8.63519e+07	8.32213e+07	8.56624e+07	8.84162e+07	8.63939e+07	8.57827e+07	0.992926	0.811762
PC_511	937658	872578	918448	1.03906e+06	945099	1.06637e+06	983709	912228	879068	851430	942568	938561	0.995749	0.934769
PC_514	496124	550110	790907	637976	749800	770760	697901	572019	577702	721188	644983	667914	1.03555	0.748079
PC_517	829570	788455	753343	787734	740565	832194	913735	814720	713666	796149	779933	814093	1.0438	0.366911
PC_524	527411	577130	552014	608953	557176	626669	490906	474791	603477	496725	564537	538514	0.953904	0.472118
PC_537	567596	547274	623377	701268	683196	647027	642723	596403	546356	719943	624542	630491	1.00952	0.890762
PC_542	634250	650121	708223	750184	778401	826792	696361	660111	687081	706322	704236	715333	1.01576	0.789012
PC_597	4.80816e+06	2.84227e+06	5.67157e+06	6.63037e+06	8.23329e+06	4.05832e+06	4.98892e+06	4.49334e+06	2.50546e+06	3.5963e+06	5.63713e+06	3.92847e+06	0.696891	0.124438
PC_6	9.17542e+07	1.08829e+08	9.57202e+07	9.62923e+07	9.21846e+07	9.439e+07	9.49906e+07	9.09901e+07	9.60939e+07	9.75486e+07	9.6956e+07	9.48026e+07	0.977791	0.531346
PC_600	560027	683926	708650	680236	635660	548574	475881	496872	588376	564963	653700	534933	0.818317	0.00771225
PC_611	322756	442482	438496	387885	410160	379523	328186	306391	573501	267112	400356	370943	0.926533	0.62601
PC_65	3.65555e+07	2.94558e+07	3.44949e+07	4.13895e+07	4.22087e+07	4.52109e+07	5.04773e+07	4.64367e+07	3.45281e+07	4.59472e+07	3.68209e+07	4.45201e+07	1.2091	0.0615593
PC_661	471268	471306	605567	587597	609914	619356	549155	499709	491248	544987	549130	540891	0.984995	0.839154
PC_67	9.30371e+06	1.36533e+07	1.28556e+07	1.26573e+07	1.3064e+07	1.26341e+07	9.95541e+06	9.1184e+06	1.09118e+07	1.30767e+07	1.23068e+07	1.11393e+07	0.905134	0.311455
PC_670	1.28836e+06	1.27666e+06	1.10187e+06	1.42796e+06	1.36335e+06	1.4574e+06	1.4687e+06	1.44618e+06	1.25253e+06	1.51357e+06	1.29164e+06	1.42767e+06	1.10532	0.0918378
PC_68	7.98734e+06	8.10496e+06	7.65857e+06	9.68011e+06	8.46886e+06	1.03939e+07	8.25137e+06	7.66895e+06	8.8964e+06	7.44729e+06	8.37997e+06	8.53158e+06	1.01809	0.817115
PC_687	802637	1.14555e+06	775211	958277	903119	1.18336e+06	1.09084e+06	1.12321e+06	1.09959e+06	1.26069e+06	916958	1.15154e+06	1.25582	0.0125981
PC_7	8.44938e+07	8.96703e+07	8.81102e+07	8.87084e+07	8.7716e+07	9.31039e+07	9.3481e+07	8.69358e+07	8.68634e+07	9.28838e+07	8.77397e+07	9.06536e+07	1.03321	0.137897
PC_765	262703	401405	268423	377634	298444	401542	411225	337752	335442	453941	321722	387980	1.20595	0.107323
PC_799	817151	1.09124e+06	1.39778e+06	1.1151e+06	1.11797e+06	1.09065e+06	988814	789939	970308	1.11998e+06	1.10785e+06	991937	0.895374	0.317493
PC_8	8.21621e+07	7.71803e+07	9.71127e+07	9.22806e+07	9.73226e+07	1.05841e+08	1.13459e+08	1.00066e+08	9.1165e+07	1.03804e+08	8.92117e+07	1.02867e+08	1.15307	0.0371915
PC_81	1.27901e+07	1.79077e+07	1.54136e+07	1.56952e+07	1.58024e+07	1.60539e+07	1.43016e+07	1.22637e+07	1.34198e+07	1.48402e+07	1.55218e+07	1.41758e+07	0.913285	0.230281
PC_85	5.54198e+06	7.04728e+06	6.49612e+06	6.94848e+06	6.59081e+06	6.36136e+06	6.18028e+06	5.54906e+06	5.7319e+06	8.11685e+06	6.52493e+06	6.38789e+06	0.978997	0.802023
PC_859	318504	228546	367353	390094	394795	420260	474227	439030	306822	468526	339858	421773	1.24103	0.0955233
PC_861	229538	305305	232138	283193	252245	351539	308164	277024	324262	316530	260484	315504	1.21122	0.0202954
PC_864	662099	781104	1.43894e+06	964044	1.17176e+06	1.33666e+06	1.15311e+06	856912	964635	1.3943e+06	1.00359e+06	1.14112e+06	1.13704	0.450042
PC_900	933243	1.12445e+06	875420	1.09363e+06	1.00153e+06	992274	959170	978149	983187	1.09563e+06	1.00565e+06	1.00168e+06	0.996053	0.94188
PC_92	4.13637e+06	3.9261e+06	5.26246e+06	5.32158e+06	5.60005e+06	5.62959e+06	5.30056e+06	4.06481e+06	5.14514e+06	3.68652e+06	4.84931e+06	4.76532e+06	0.982681	0.872653
PC_943	377153	371165	396497	404891	410097	401527	310799	350715	464311	285742	391961	362619	0.925141	0.399668
PC_985	197312	231169	346823	230955	303755	246927	223689	189220	225805	249661	262003	227060	0.866633	0.269991
PC_987	235807	261060	377608	320775	378856	323882	287392	233350	238464	297249	314821	276068	0.876902	0.289204
PE_10	6.17413e+07	7.33144e+07	7.25198e+07	7.55721e+07	7.25269e+07	7.02551e+07	7.59773e+07	6.73917e+07	6.47474e+07	7.1563e+07	7.11349e+07	6.99869e+07	0.983862	0.718635
PE_177	1.65334e+06	1.97768e+06	2.38338e+06	2.48946e+06	2.5583e+06	2.16897e+06	2.31362e+06	1.94732e+06	1.5645e+06	2.34329e+06	2.21243e+06	2.06754e+06	0.934511	0.536673
PE_19	3.13457e+07	3.95873e+07	3.90008e+07	4.04629e+07	4.01014e+07	4.02489e+07	4.28439e+07	3.61387e+07	3.43155e+07	3.93898e+07	3.80996e+07	3.85874e+07	1.0128	0.835994
PE_199	1.39359e+06	2.04925e+06	1.50412e+06	1.76732e+06	1.59079e+06	2.08998e+06	2.15656e+06	1.94289e+06	2.00123e+06	2.24816e+06	1.66102e+06	2.08776e+06	1.25692	0.00988681
PE_226	1.15988e+06	2.4224e+06	1.70541e+06	1.76811e+06	1.70492e+06	1.88199e+06	1.89037e+06	1.55873e+06	1.55241e+06	2.30614e+06	1.75214e+06	1.83793e+06	1.04896	0.733964
PE_253	1.28606e+06	1.42927e+06	2.31408e+06	2.0967e+06	2.29727e+06	1.78598e+06	1.92978e+06	1.39753e+06	1.24294e+06	1.86259e+06	1.88468e+06	1.64377e+06	0.872174	0.378639
PE_269	994048	1.14593e+06	1.30521e+06	1.37711e+06	1.42564e+06	1.8139e+06	2.10198e+06	1.49367e+06	1.22772e+06	2.05005e+06	1.24959e+06	1.73746e+06	1.39043	0.0296311
PE_29	1.77382e+07	2.80201e+07	1.84531e+07	2.28762e+07	1.95795e+07	2.47499e+07	2.62421e+07	2.43002e+07	2.49338e+07	2.73571e+07	2.13334e+07	2.55166e+07	1.19609	0.0665967
PE_401	1.37357e+06	1.64524e+06	1.31176e+06	1.31651e+06	1.2602e+06	1.32665e+06	1.44964e+06	1.44534e+06	1.40646e+06	1.47241e+06	1.38146e+06	1.4201e+06	1.02797	0.610934
PE_540	339578	565677	294373	455595	375160	484647	449652	337354	501109	474621	406077	449476	1.10688	0.461207
PE_58	4.76099e+06	7.29098e+06	7.34849e+06	7.90605e+06	7.63846e+06	6.89148e+06	7.41019e+06	5.85317e+06	6.37008e+06	7.33376e+06	6.98899e+06	6.77174e+06	0.968914	0.742971
PE_695	350365	614137	363144	482522	381685	461156	470436	392594	420922	519207	438371	452863	1.03306	0.796175
PE_738	294406	279680	396158	392758	457172	608544	829210	552966	349461	709255	364035	609887	1.67535	0.0223405
PE_915	174004	196497	305211	316741	314094	294143	309965	232039	185753	252156	261309	254811	0.975133	0.869826
PE_989	119889	178581	181767	178255	193045	171403	182626	145689	142588	172943	170307	163050	0.957385	0.644809
PS_671	386342	457676	424315	467997	400218	390901	707596	395997	457641	487248	427310	487877	1.14174	0.342429
SM_1261	109432	98699	130722	138520	127670	124642	110945	107565	158287	119858	121009	124259	1.02686	0.787152
SM_1342	95857.5	111068	119389	117303	104894	113731	104861	91962.9	114707	129209	109702	110894	1.01087	0.877441
SM_136	4.32844e+06	6.64621e+06	3.75609e+06	4.30603e+06	3.73873e+06	4.24833e+06	4.0615e+06	4.3793e+06	5.67412e+06	5.16639e+06	4.5551e+06	4.70593e+06	1.03311	0.813725
SM_142	2.2483e+06	3.17277e+06	3.14696e+06	3.13523e+06	2.96633e+06	2.87815e+06	2.493e+06	2.24877e+06	2.81868e+06	2.92533e+06	2.93392e+06	2.67279e+06	0.910995	0.26594
SM_146	3.30298e+06	2.62727e+06	3.42008e+06	3.73202e+06	3.32099e+06	3.73887e+06	3.03224e+06	3.04149e+06	4.08125e+06	2.27287e+06	3.28067e+06	3.23334e+06	0.985574	0.899318
SM_157	3.98408e+06	3.11681e+06	3.95146e+06	4.19767e+06	3.91804e+06	3.97046e+06	3.50264e+06	3.4978e+06	4.51786e+06	2.23941e+06	3.83361e+06	3.54563e+06	0.924881	0.512188
SM_181	2.17178e+06	2.43297e+06	2.72685e+06	2.59549e+06	2.39214e+06	2.50635e+06	2.34034e+06	2.15307e+06	2.6311e+06	2.70021e+06	2.46385e+06	2.46622e+06	1.00096	0.986623
SM_190	2.09752e+06	2.39072e+06	2.42144e+06	2.3681e+06	2.14921e+06	2.49538e+06	2.31438e+06	2.05577e+06	2.69457e+06	2.73275e+06	2.2854e+06	2.45857e+06	1.07577	0.258613
SM_201	1.85676e+06	2.0666e+06	2.71482e+06	2.48523e+06	2.49912e+06	2.31424e+06	1.96261e+06	1.79673e+06	2.18077e+06	2.14306e+06	2.32451e+06	2.07948e+06	0.89459	0.21338
SM_205	1.974e+06	2.67729e+06	1.88177e+06	2.15541e+06	1.72952e+06	2.26003e+06	1.951e+06	2.03472e+06	2.68028e+06	2.54268e+06	2.0836e+06	2.29374e+06	1.10086	0.359025
SM_306	1.36989e+06	1.04356e+06	1.66679e+06	1.73571e+06	1.71972e+06	1.58459e+06	1.3505e+06	1.31796e+06	1.45722e+06	922491	1.50713e+06	1.32655e+06	0.880182	0.329217
SM_375	913855	1.08062e+06	1.24904e+06	989484	1.06271e+06	908177	903320	918031	1.0639e+06	1.19977e+06	1.05914e+06	998641	0.942877	0.47609
SM_418	938868	1.07024e+06	833679	910862	785217	909358	797388	880137	1.27242e+06	692541	907774	910369	1.00286	0.981682
SM_42	1.26509e+07	1.57386e+07	1.46385e+07	1.60219e+07	1.48843e+07	1.51045e+07	1.22005e+07	1.19841e+07	1.81287e+07	1.34631e+07	1.47869e+07	1.41762e+07	0.9587	0.645838
SM_443	720810	582373	788585	805691	723933	779085	674464	702816	888302	548109	724278	718555	0.992098	0.935735
SM_52	1.02388e+07	1.15556e+07	1.28592e+07	1.25661e+07	1.15988e+07	1.2322e+07	1.0007e+07	9.50264e+06	1.4444e+07	1.18299e+07	1.17637e+07	1.16211e+07	0.98788	0.889702
SM_54	8.41352e+06	1.0687e+07	9.78409e+06	8.89509e+06	8.73866e+06	9.3959e+06	9.36438e+06	8.78287e+06	1.02839e+07	1.09311e+07	9.30366e+06	9.75163e+06	1.04815	0.448248
SM_569	3.20522e+06	2.42674e+06	2.59583e+06	3.62039e+06	3.63757e+06	2.74422e+06	3.7249e+06	3.34411e+06	2.64079e+06	2.4587e+06	3.09715e+06	2.98254e+06	0.962997	0.749673
SM_618	431807	597182	539882	531876	479786	469617	443153	438063	528944	564079	516107	488771	0.947036	0.486769
SM_690	270323	290484	423280	333579	321439	308428	277512	252604	307478	371361	327821	303477	0.925739	0.481938
SM_84	4.79402e+06	6.88857e+06	5.03789e+06	5.33194e+06	4.45701e+06	5.83505e+06	4.22262e+06	4.87311e+06	7.72561e+06	6.31845e+06	5.30189e+06	5.79497e+06	1.093	0.522708
SM_909	214290	231637	231098	222382	208190	224056	200349	217178	291532	196282	221519	225879	1.01968	0.812741
TG_100	1.21374e+07	1.26367e+07	5.27784e+06	8.56899e+06	7.22913e+06	7.11018e+06	5.28357e+06	6.57518e+06	1.48621e+06	8.01758e+06	9.17002e+06	5.69454e+06	0.620996	0.0923982
TG_1016	209207	135939	134745	181776	210917	256325	147098	163638	75302.4	119136	174517	152300	0.872694	0.536371
TG_102	2.42592e+06	4.55085e+06	3.7908e+06	4.14755e+06	5.16855e+06	3.9853e+06	4.25826e+06	3.41485e+06	616302	4.01929e+06	4.01673e+06	3.2588e+06	0.811306	0.380245
TG_1038	256483	288182	200637	173516	169626	227938	256116	139180	151014	283825	217689	211614	0.972097	0.873733
TG_104	7.60567e+06	6.41162e+06	3.71848e+06	6.02336e+06	5.52153e+06	5.70461e+06	4.03579e+06	4.05179e+06	810799	4.39921e+06	5.85613e+06	3.80044e+06	0.648967	0.0804594
TG_105	8.49446e+06	5.18919e+06	2.19943e+06	3.40113e+06	3.01143e+06	3.3881e+06	2.47704e+06	3.55629e+06	2.5692e+06	3.12896e+06	4.45913e+06	3.02392e+06	0.678141	0.244195
TG_1069	5.54027e+06	4.00553e+06	1.10982e+06	2.67929e+06	2.98031e+06	2.11164e+06	2.24488e+06	2.40007e+06	894967	1.65723e+06	3.26304e+06	1.86176e+06	0.570559	0.111399
TG_109	6.17797e+06	3.02208e+06	1.83488e+06	3.15563e+06	3.40285e+06	3.905e+06	2.36135e+06	3.26262e+06	1.02047e+06	1.96374e+06	3.51868e+06	2.50264e+06	0.711243	0.279585
TG_1108	318152	428382	187056	186780	171883	225986	246518	169065	155640	296546	258451	218751	0.846394	0.501066
TG_114	7.61602e+06	3.59091e+06	2.04892e+06	3.69439e+06	3.85545e+06	4.24592e+06	2.49088e+06	3.83345e+06	1.04266e+06	2.27545e+06	4.16114e+06	2.77767e+06	0.667527	0.239014
TG_1141	252874	273787	192527	221991	238687	215679	167736	196735	40500	232698	235973	170670	0.723259	0.115182
TG_1151	301271	234502	165997	185385	210272	187176	156688	172097	60026.8	174316	219485	150061	0.683694	0.0677335
TG_1153	377133	242275	165266	243954	264112	292949	210229	247557	74626	191810	258548	203434	0.786834	0.302419
TG_1158	64965.9	204801	188531	113321	208610	148118	149081	118998	21038.8	150270	156046	117501	0.752993	0.338156
TG_1178	232947	243774	146073	137530	182348	140484	174596	182275	61108.9	171355	188534	145964	0.774204	0.209694
TG_1205	221855	258872	170708	179465	186215	159385	155048	135392	81333	143894	203423	135011	0.663694	0.0131802
TG_1211	142522	237624	142908	102731	95287.9	160181	187774	75631.2	98565.6	139849	144214	132400	0.918078	0.725515
TG_1219	74285.7	200640	123790	106547	157597	145674	137030	94784.9	24878.3	141154	132572	108704	0.819964	0.470452
TG_1225	84990.4	129493	201035	45230.8	170752	107182	306320	61155.3	57044.4	164014	126300	139143	1.10169	0.817899
TG_1240	100822	190228	119274	121351	129672	131492	116343	75561.2	25256.8	109727	132270	91676	0.6931	0.133705
TG_1256	166706	177373	108301	142261	156974	213241	122850	135507	38859.6	124218	150323	126935	0.844417	0.460213
TG_1265	171895	340328	194620	234721	277944	264401	268921	200262	41695	297605	243901	214577	0.879769	0.608628
TG_1268	232036	167521	118533	143376	179222	179720	138864	158841	52684.3	119584	168138	129939	0.772811	0.223349
TG_1283	86827.4	180005	97300.6	81500.9	117451	109088	107659	73292.5	37763.7	97597.4	112617	85080.1	0.755482	0.254265
TG_1294	2.12603e+06	1.44906e+06	577144	1.18356e+06	1.10634e+06	908139	876976	1.02602e+06	354214	712336	1.28843e+06	775537	0.601925	0.102634
TG_1298	283178	245236	174953	242673	258357	261132	181776	205498	49670.5	193015	240879	178219	0.739866	0.14921
TG_132	6.79767e+06	5.7325e+06	2.20331e+06	3.18774e+06	2.86105e+06	3.12598e+06	2.56411e+06	3.16051e+06	1.35635e+06	2.97655e+06	4.15645e+06	2.6367e+06	0.634363	0.149452
TG_133	1.02905e+07	8.73428e+06	2.82844e+06	5.32815e+06	4.15484e+06	5.15242e+06	3.82958e+06	4.38868e+06	1.83802e+06	4.92913e+06	6.26725e+06	4.02756e+06	0.642637	0.180002
TG_1363	1.12651e+06	1.50817e+06	1.28613e+06	2.1473e+06	2.28278e+06	1.60823e+06	2.12815e+06	1.57875e+06	242659	1.38244e+06	1.67018e+06	1.38805e+06	0.831077	0.488282
TG_1390	87578.8	133401	118505	68896.1	91742.1	87424	119352	45044.6	55015.7	85939	100025	78555	0.785357	0.254677
TG_1410	577582	417135	148792	282259	294103	229108	233165	294563	197379	217212	343974	234285	0.681114	0.176747
TG_144	7.14622e+06	6.8709e+06	2.45596e+06	4.00276e+06	3.36248e+06	3.39949e+06	2.74546e+06	3.06674e+06	1.10783e+06	4.18095e+06	4.76767e+06	2.9001e+06	0.608284	0.120722
TG_147	4.61006e+06	2.27394e+06	1.34501e+06	1.99805e+06	2.1342e+06	2.35398e+06	1.67663e+06	2.17597e+06	1.18571e+06	1.53435e+06	2.47225e+06	1.78533e+06	0.722147	0.283164
TG_151	4.60171e+06	4.30474e+06	2.47231e+06	3.33897e+06	3.75167e+06	3.60527e+06	2.5759e+06	3.39883e+06	682078	3.02819e+06	3.69388e+06	2.65805e+06	0.719584	0.146798
TG_158	8.09234e+06	6.73961e+06	3.32856e+06	5.62549e+06	4.77898e+06	5.66872e+06	3.90088e+06	4.52647e+06	1.0878e+06	4.80832e+06	5.71299e+06	3.99844e+06	0.699885	0.167287
TG_174	1.71155e+06	2.52418e+06	2.24441e+06	2.3593e+06	2.66199e+06	2.57477e+06	2.37563e+06	1.76011e+06	287299	2.02146e+06	2.30029e+06	1.80385e+06	0.784187	0.287973
TG_178	6.75252e+06	6.39568e+06	1.58681e+06	2.77931e+06	2.58492e+06	2.9212e+06	2.51598e+06	3.30843e+06	2.18984e+06	3.33566e+06	4.01985e+06	2.85422e+06	0.710032	0.314818
TG_186	3.47028e+06	2.86842e+06	1.12444e+06	1.46167e+06	1.33165e+06	1.504e+06	1.33498e+06	1.73144e+06	1.68625e+06	1.56254e+06	2.05129e+06	1.56384e+06	0.762368	0.334431
TG_188	2.94026e+06	1.66721e+06	1.18883e+06	1.86094e+06	2.05087e+06	2.3498e+06	1.52012e+06	1.77893e+06	509226	1.30844e+06	1.94162e+06	1.4933e+06	0.769101	0.313575
TG_189	4.83582e+06	4.48113e+06	1.20834e+06	2.13908e+06	2.06229e+06	1.88335e+06	1.60527e+06	2.57863e+06	1.13839e+06	2.236e+06	2.94533e+06	1.88833e+06	0.641126	0.202935
TG_195	3.9156e+06	3.50907e+06	1.22183e+06	1.54024e+06	1.60915e+06	1.66748e+06	1.57614e+06	1.99051e+06	922808	1.66466e+06	2.35918e+06	1.56432e+06	0.663078	0.212534
TG_20	6.67713e+07	5.54414e+07	2.27844e+07	4.47975e+07	3.42041e+07	3.47509e+07	2.30415e+07	3.69262e+07	1.2155e+07	3.91216e+07	4.47997e+07	2.91991e+07	0.651768	0.130084
TG_202	2.96425e+06	3.68295e+06	1.88684e+06	2.33327e+06	2.59433e+06	2.87979e+06	2.45785e+06	1.88814e+06	595924	2.29737e+06	2.69233e+06	2.02381e+06	0.751698	0.213606
TG_207	2.56365e+06	1.43414e+06	1.03467e+06	1.61594e+06	1.81372e+06	2.11385e+06	1.3604e+06	1.56589e+06	485899	1.0914e+06	1.69243e+06	1.32349e+06	0.782008	0.346333
TG_210	1.56265e+06	3.3263e+06	2.13749e+06	2.1629e+06	2.56292e+06	2.2015e+06	2.2062e+06	1.69994e+06	306488	2.67912e+06	2.35045e+06	1.81865e+06	0.773745	0.320206
TG_225	3.95441e+06	4.38079e+06	1.13862e+06	1.74719e+06	1.55335e+06	1.84341e+06	1.64245e+06	1.84346e+06	1.17176e+06	2.2838e+06	2.55487e+06	1.75698e+06	0.687696	0.282758
TG_228	4.15376e+06	2.42878e+06	1.32446e+06	2.51024e+06	2.36564e+06	2.69361e+06	1.5794e+06	2.33076e+06	595158	1.69939e+06	2.55657e+06	1.77966e+06	0.696113	0.216737
TG_238	3.10045e+06	2.53032e+06	1.43309e+06	2.34675e+06	2.29497e+06	2.89145e+06	1.75592e+06	2.24764e+06	475594	1.74111e+06	2.34112e+06	1.82234e+06	0.778407	0.310294
TG_239	3.94174e+06	4.69156e+06	1.05866e+06	1.63326e+06	1.40386e+06	2.20186e+06	1.7566e+06	1.77027e+06	1.67816e+06	2.76419e+06	2.54582e+06	2.03422e+06	0.799043	0.523014
TG_246	2.66759e+06	1.42864e+06	1.00178e+06	1.52957e+06	1.72235e+06	1.91992e+06	1.32997e+06	1.59605e+06	617404	1.04945e+06	1.66999e+06	1.30256e+06	0.779981	0.331244
TG_264	1.71958e+06	2.64599e+06	1.30175e+06	1.64007e+06	1.57266e+06	1.4679e+06	1.44177e+06	1.20228e+06	355659	1.87654e+06	1.77601e+06	1.26883e+06	0.714428	0.174942
TG_266	3.1264e+06	2.70407e+06	1.34537e+06	2.0964e+06	2.28012e+06	2.40504e+06	1.51352e+06	2.09791e+06	470896	1.71196e+06	2.31047e+06	1.63987e+06	0.709754	0.171257
TG_28	4.97945e+07	4.75618e+07	1.1755e+07	2.24131e+07	1.75655e+07	2.17855e+07	1.61593e+07	2.61431e+07	1.84312e+07	2.57352e+07	2.9818e+07	2.16509e+07	0.726101	0.344622
TG_291	2.07607e+06	2.37433e+06	1.0205e+06	1.36722e+06	1.30115e+06	1.26579e+06	1.16044e+06	1.14168e+06	551614	1.25948e+06	1.62785e+06	1.0758e+06	0.660871	0.0914709
TG_318	2.349e+06	2.75678e+06	917393	1.23075e+06	1.39482e+06	1.32332e+06	1.40678e+06	1.35728e+06	708372	1.27503e+06	1.72975e+06	1.21416e+06	0.701925	0.204671
TG_328	1.87491e+06	2.5058e+06	789187	872408	975238	1.13955e+06	1.05112e+06	945965	572234	1.09683e+06	1.40351e+06	961140	0.684812	0.245338
TG_346	3.38694e+06	2.53615e+06	1.13094e+06	2.08531e+06	1.85208e+06	2.16476e+06	1.44917e+06	1.84647e+06	575828	1.66631e+06	2.19828e+06	1.54051e+06	0.700777	0.190835
TG_35	4.96873e+07	3.74229e+07	1.40924e+07	2.83296e+07	2.31121e+07	1.92737e+07	1.38221e+07	2.36125e+07	6.20251e+06	2.32473e+07	3.05289e+07	1.72316e+07	0.564437	0.0910631
TG_36	4.56766e+07	4.21665e+07	1.04711e+07	1.91272e+07	1.68232e+07	1.74186e+07	1.39987e+07	2.54498e+07	1.45736e+07	2.1504e+07	2.68529e+07	1.85889e+07	0.69225	0.299864
TG_361	1.90458e+06	1.17612e+06	677916	1.0652e+06	1.21936e+06	1.41576e+06	903240	1.14406e+06	318190	837262	1.20864e+06	923703	0.764252	0.321325
TG_367	2.02991e+06	2.29634e+06	598072	804081	775122	949278	791612	905523	692408	1.23144e+06	1.3007e+06	914052	0.702736	0.323873
TG_38	5.58082e+07	4.33425e+07	1.47459e+07	3.34973e+07	2.28123e+07	2.60367e+07	1.56507e+07	2.58878e+07	9.77615e+06	2.91942e+07	3.40413e+07	2.13091e+07	0.625979	0.157008
TG_402	1.25645e+06	1.35391e+06	426403	522254	472430	630762	618674	672961	933244	797914	806289	730711	0.906264	0.732315
TG_409	1.36656e+06	769677	630210	922425	1.03322e+06	1.2568e+06	779041	851152	337590	612213	944419	767360	0.812521	0.393602
TG_41	2.5779e+07	2.773e+07	9.71461e+06	1.29063e+07	1.37568e+07	1.18467e+07	1.11714e+07	1.34411e+07	4.76259e+06	1.25504e+07	1.79773e+07	1.07544e+07	0.598221	0.106483
TG_411	2.17967e+06	1.90499e+06	625961	1.07072e+06	885291	1.09919e+06	835951	1.01422e+06	446520	1.13948e+06	1.33333e+06	907072	0.680307	0.228072
TG_415	2.57589e+06	3.1347e+06	1.14141e+06	1.41994e+06	1.20299e+06	1.49207e+06	1.1814e+06	1.28409e+06	511807	2.06981e+06	1.89499e+06	1.30783e+06	0.690154	0.25269
TG_425	1.189e+06	624930	457920	659177	785373	777198	555820	666459	218927	530937	743281	549868	0.739786	0.246315
TG_429	2.21717e+06	1.71037e+06	888118	1.46998e+06	1.48406e+06	1.86808e+06	1.09237e+06	1.42676e+06	340158	1.05672e+06	1.55394e+06	1.15682e+06	0.744441	0.263367
TG_434	1.64958e+06	1.10646e+06	552208	749133	911291	994200	738652	884905	405113	579528	993735	720480	0.725022	0.239808
TG_44	2.06438e+07	2.31564e+07	1.15243e+07	1.74056e+07	1.60198e+07	1.41976e+07	1.09834e+07	1.24056e+07	2.3682e+06	1.64436e+07	1.775e+07	1.12797e+07	0.635475	0.07224
TG_452	1.25839e+06	1.72981e+06	423142	473138	454610	692379	611569	602397	650630	919998	867817	695395	0.801315	0.544933
TG_456	921277	520616	426535	611334	713533	791688	544279	592803	182727	477425	638659	517784	0.810737	0.381278
TG_463	830237	481063	411870	608918	704791	864561	484397	560447	183017	376191	607376	493723	0.812878	0.425068
TG_47	1.65108e+07	1.98913e+07	1.18765e+07	1.63449e+07	1.6671e+07	1.25939e+07	1.15408e+07	1.16105e+07	2.26673e+06	1.51288e+07	1.62589e+07	1.06281e+07	0.653682	0.057034
TG_472	1.29699e+06	1.67637e+06	804323	1.03407e+06	1.12821e+06	1.04282e+06	1.01667e+06	946849	387256	995582	1.18799e+06	877836	0.738925	0.143309
TG_474	1.08688e+06	1.49952e+06	417077	467483	428621	702688	608042	532924	649363	846226	779917	667849	0.856307	0.633048
TG_476	942918	647232	393945	496132	670900	740610	541209	583130	204867	391252	630226	492214	0.781012	0.31984
TG_48	2.93658e+07	2.04018e+07	7.88897e+06	1.4989e+07	1.09691e+07	1.2965e+07	8.39643e+06	1.27938e+07	7.43054e+06	1.34926e+07	1.67229e+07	1.10157e+07	0.658716	0.191682
TG_490	1.98123e+06	2.19374e+06	967990	1.66607e+06	1.40725e+06	1.92854e+06	1.24777e+06	1.38534e+06	276632	1.76759e+06	1.64326e+06	1.32117e+06	0.803998	0.397621
TG_496	446117	677426	462124	523794	544208	408883	418774	317070	138979	330781	530734	322897	0.608398	0.0125248
TG_497	931527	1.48315e+06	670496	847252	889943	1.10855e+06	777511	731135	166999	1.02974e+06	964473	762788	0.790886	0.375252
TG_510	1.58103e+06	1.09494e+06	434798	683486	657179	615105	480315	731471	349637	739863	890287	583278	0.655157	0.193679
TG_518	1.33066e+06	953876	390690	605573	552883	554392	417846	634927	341301	646361	766736	518965	0.67685	0.203064
TG_523	874831	525525	430666	525745	621831	662223	501964	528211	274143	467678	595720	486844	0.817237	0.301043
TG_535	773956	676164	436095	602341	713641	750962	490566	574870	139237	439837	640439	479094	0.748071	0.20082
TG_539	747763	1.06243e+06	320117	311564	365539	469241	494448	330169	257872	544138	561482	419174	0.746549	0.395504
TG_541	868104	1.32892e+06	835851	850976	905776	1.05978e+06	941122	685761	221994	1.08079e+06	957926	797890	0.832935	0.413377
TG_546	1.16084e+06	841698	359170	424404	498115	499982	467579	582795	321916	380143	656846	450483	0.685827	0.22717
TG_575	800113	941450	461384	601200	572540	634612	589755	482543	185411	562705	675338	491005	0.727051	0.156041
TG_580	981920	547764	382232	598449	608105	589591	413965	508992	199774	504233	623694	443311	0.710783	0.1678
TG_585	656941	605077	243210	263780	264312	290155	307582	387316	447562	310504	406664	348624	0.857277	0.565207
TG_59	2.04632e+07	2.12196e+07	5.99678e+06	9.21303e+06	8.91366e+06	9.58533e+06	8.0079e+06	9.34977e+06	3.8351e+06	9.77542e+06	1.31613e+07	8.11071e+06	0.616256	0.17305
TG_592	378716	749182	610741	607807	698923	793400	851327	551956	117960	788576	609074	620644	1.019	0.940375
TG_596	776591	1.08164e+06	456389	437791	532271	550335	548995	441840	275367	579538	656936	479215	0.72947	0.222698
TG_60	2.48023e+07	1.41663e+07	5.86952e+06	1.23006e+07	1.05498e+07	1.09353e+07	6.45732e+06	1.1299e+07	2.88624e+06	9.49323e+06	1.35377e+07	8.21423e+06	0.606766	0.167957
TG_61	2.27936e+07	1.18175e+07	5.70784e+06	1.15351e+07	9.74571e+06	1.10801e+07	6.17612e+06	1.03289e+07	3.19127e+06	8.14387e+06	1.232e+07	7.78405e+06	0.631824	0.19141
TG_62	2.20973e+07	2.07336e+07	5.71743e+06	9.145e+06	6.94131e+06	9.09109e+06	6.83344e+06	9.76607e+06	8.2619e+06	1.07388e+07	1.29269e+07	8.93825e+06	0.691445	0.297263
TG_629	1.1222e+06	826006	487856	611207	820170	953954	656546	734198	258606	521430	773488	624947	0.807959	0.375245
TG_636	1.03889e+06	719379	436782	668111	585451	573209	414813	526379	149853	613282	689722	455507	0.660421	0.108815
TG_676	1.06972e+06	1.01055e+06	278414	437736	456582	440925	467091	517385	355070	539018	650600	463898	0.713031	0.291876
TG_685	908408	1.14056e+06	448163	642690	831109	735746	687755	553126	170896	630435	794187	555592	0.699573	0.162324
TG_692	1.16032e+06	725175	491111	766241	706995	676348	460592	598293	179304	650440	769968	512995	0.666256	0.107867
TG_72	1.54577e+07	1.5441e+07	3.35407e+06	5.2729e+06	4.79641e+06	6.33195e+06	5.42547e+06	8.15472e+06	7.15517e+06	7.78474e+06	8.86441e+06	6.97041e+06	0.786336	0.510713
TG_726	129025	338545	379790	296283	414788	335849	346291	205360	40123	240100	311686	233545	0.749294	0.324913
TG_73	1.62212e+07	1.33685e+07	4.24078e+06	8.26695e+06	6.41952e+06	7.63945e+06	5.4278e+06	6.41422e+06	2.36057e+06	7.35479e+06	9.7034e+06	5.83936e+06	0.601785	0.14841
TG_730	798224	653383	226208	346107	332102	348857	299326	419905	258236	449376	471205	355140	0.753686	0.339169
TG_733	812738	530924	257088	289035	432258	422974	369349	434183	208057	258260	464409	338564	0.729022	0.284965
TG_735	721773	703371	283531	351905	344937	366369	324058	338126	269177	416862	481103	342919	0.712775	0.197605
TG_758	475081	595842	275851	250731	348186	407175	388418	310655	225514	212637	389138	308880	0.793754	0.322711
TG_767	813474	451391	317172	530421	547013	568096	384897	466347	118490	380914	531894	383749	0.721476	0.216057
TG_768	551402	445867	334905	403250	558791	631130	437767	420653	136887	324300	458843	390147	0.850285	0.473624
TG_783	132664	241963	299976	261711	365173	450544	430446	232718	50200.9	225320	260297	277846	1.06742	0.838501
TG_786	409669	496080	325483	406518	505668	554723	383999	431798	93192.4	327792	428684	358301	0.835817	0.421171
TG_82	1.13963e+07	9.68171e+06	4.65023e+06	8.59151e+06	6.91539e+06	8.5509e+06	5.39916e+06	5.79988e+06	1.14205e+06	6.81124e+06	8.24702e+06	5.54065e+06	0.671836	0.147315
TG_820	277899	404781	267594	263274	391888	336137	268085	322347	63570	256974	321087	249422	0.776806	0.253562
TG_835	738760	541868	261172	346984	348164	318200	290846	351463	153367	403614	447389	303498	0.678375	0.171615
TG_841	3.09412e+06	1.58206e+06	683292	1.82495e+06	1.69126e+06	1.25973e+06	1.08075e+06	1.44983e+06	723981	988601	1.77514e+06	1.10058e+06	0.619996	0.134371
TG_847	685154	661078	246013	365623	326369	377703	325817	351480	199047	466031	456847	344016	0.753021	0.293069
TG_854	546731	459917	243095	278168	316640	283753	251397	310559	115817	290085	368910	250322	0.678545	0.116993
TG_860	696057	484543	244586	328050	336577	331033	273230	344323	234020	350314	417963	306584	0.733521	0.215054
TG_876	677122	561175	224268	291564	291316	317157	271158	377099	277757	385066	409089	325647	0.79603	0.389644
TG_88	1.18097e+07	5.4054e+06	2.56123e+06	5.03454e+06	4.79702e+06	5.32839e+06	3.23271e+06	5.01167e+06	1.89851e+06	3.47528e+06	5.92158e+06	3.78931e+06	0.639915	0.238817
TG_888	541485	492659	252800	285160	341857	271796	243285	305160	94448.5	301065	382792	243151	0.635203	0.0779495
TG_925	253605	454754	285786	330476	357590	429500	376534	284211	57611.6	405110	336442	310593	0.92317	0.743064
TG_938	5.81368e+06	4.10057e+06	1.34044e+06	3.17654e+06	3.90333e+06	2.10439e+06	2.543e+06	2.81735e+06	897876	1.64494e+06	3.66691e+06	2.00151e+06	0.545831	0.0711021
TG_939	476334	391113	174522	211123	251439	216258	233318	326803	148982	310297	300906	247132	0.821292	0.437235
TG_96	9.14681e+06	9.02764e+06	2.70484e+06	3.53146e+06	3.80329e+06	4.21252e+06	4.09641e+06	4.00407e+06	2.28558e+06	4.25363e+06	5.64281e+06	3.77044e+06	0.668186	0.237451
TG_962	123604	344890	188190	180091	208265	165433	173171	115783	32218	212443	209008	139810	0.66892	0.188007
TG_98	8.86988e+06	9.15227e+06	2.25811e+06	3.17696e+06	2.72213e+06	3.62815e+06	3.10228e+06	4.16661e+06	4.04109e+06	4.3892e+06	5.23587e+06	3.86546e+06	0.738266	0.406826
TG_996	483287	613284	198563	250165	241499	283417	301401	268689	225419	345480	357359	284881	0.797184	0.41033
TG_1244	134194	142424	176628	66201.4	163625	114811	257874	89350.9	50790.8	269683	136614	156502	1.14557	0.69493
