# Supplementary material for: PERM1 regulates energy metabolism in the heart via ERRα/PGC−1α axis
Source: Front Cardiovasc Med. 2022 Nov 7;9:1033457. doi: 10.3389/fcvm.2022.1033457 (PMC9676655; doi:10.3389/fcvm.2022.1033457)
Supplement: Supplementary file 8 [file Table_8.XLSX]

## Sheet: Perm1 (2)
Description	Accession	Coverage [%]	# AAs	Gene	calc. pI	Spectra counting (Sample 1:Ctrl)	Spectra counting (Sample 2: Perm1 overexpression)	Ratio (Sample 2/1)
Ankyrin 2 OS=Rattus norvegicus OX=10116 GN=Ank2 PE=1 SV=1	A0A0G2KBB9	5.12238	3963	Ank2	5.16	0	17	9.5
Ankyrin-3 OS=Rattus norvegicus OX=10116 GN=Ank3 PE=1 SV=1	A0A0G2K1Q7	6.41875	1963	Ank3	6.49	0	12	7
Synaptopodin-2 OS=Rattus norvegicus OX=10116 GN=Synpo2 PE=1 SV=2	D4A702	36.1331	1262	Synpo2	8.51	8	39	4.1
Nebulin-related-anchoring protein OS=Rattus norvegicus OX=10116 GN=Nrap PE=1 SV=1	D4A4K6	10.8859	1727	Nrap	9.31	1	9	3.66667
KN motif and ankyrin repeat domains 1 OS=Rattus norvegicus OX=10116 GN=Kank1 PE=1 SV=2	D4AE58	11.1929	1358	Kank1	5.44	0	5	3.5
Xin actin-binding repeat-containing protein 2 OS=Rattus norvegicus OX=10116 GN=Xirp2 PE=1 SV=1	Q71LX6	4.5427	3302	Xirp2	6.04	0	5	3.5
Unconventional myosin-Va OS=Rattus norvegicus OX=10116 GN=Myo5a PE=1 SV=1	A0A0G2K4Y7	18.326	1828	Myo5a	8.59	3	15	3.4
Cytospin-A OS=Rattus norvegicus OX=10116 GN=Specc1l PE=1 SV=1	Q2KN99	29.2487	1118	Specc1l	5.8	6	24	3.25
Cytosolic 10-formyltetrahydrofolate dehydrogenase OS=Rattus norvegicus OX=10116 GN=Aldh1l1 PE=1 SV=3	P28037	10.7539	902	Aldh1l1	5.91	1	7	3
Heat shock protein beta-1 OS=Rattus norvegicus OX=10116 GN=Hspb1 PE=1 SV=1	P42930	39.8058	206	Hspb1	6.55	0	4	3
Isoleucine-tRNA synthetase (Predicted) OS=Rattus norvegicus OX=10116 GN=Iars PE=1 SV=2	F1LS86	5.70523	1262	Iars	6.3	0	4	3
KN motif and ankyrin repeat domain-containing protein 2 OS=Rattus norvegicus OX=10116 GN=Kank2 PE=1 SV=2	D4ACC2	13.3333	840	Kank2	5.47	0	4	3
Neurabin-2 OS=Rattus norvegicus OX=10116 GN=Ppp1r9b PE=1 SV=1	O35274	20.4406	817	Ppp1r9b	4.92	1	6	2.66667
Scribble planar cell polarity protein OS=Rattus norvegicus OX=10116 GN=Scrib PE=1 SV=1	D3ZWS0	4.81058	1663	Scrib	5.17	1	6	2.66667
Carbamoyl-phosphate synthetase 2, aspartate transcarbamylase, and dihydroorotase OS=Rattus norvegicus OX=10116 GN=Cad PE=1 SV=2	D4A8A0	3.32734	2224	Cad	6.54	0	3	2.5
Mitogen-activated protein kinase 1 OS=Rattus norvegicus OX=10116 GN=Mapk1 PE=1 SV=3	P63086	21.7877	358	Mapk1	6.98	0	3	2.5
Calpain-2 catalytic subunit OS=Rattus norvegicus OX=10116 GN=Capn2 PE=1 SV=3	Q07009	9.85714	700	Capn2	4.96	0	3	2.5
Protein tyrosine kinase 9-like (A6-related protein) (Predicted), isoform CRA_b OS=Rattus norvegicus OX=10116 GN=Twf2 PE=1 SV=1	B0BMY7	39.5415	349	Twf2	6.8	0	3	2.5
DnaJ (Hsp40) homolog, subfamily A, member 2 OS=Rattus norvegicus OX=10116 GN=Dnaja2 PE=1 SV=1	Q5M9H7	16.9903	412	Dnaja2	6.48	0	3	2.5
PPARGC1 and ESRR-induced regulator, muscle 1 OS=Rattus norvegicus OX=10116 GN=Perm1 PE=1 SV=1	D3ZH76	1.77665	788	Perm1	5.24	0	3	2.5
Sideroflexin-3 OS=Rattus norvegicus OX=10116 GN=Sfxn3 PE=2 SV=1	Q9JHY2	19.6262	321	Sfxn3	9.74	0	3	2.5
Aminoacyl tRNA synthetase complex-interacting multifunctional protein 1 OS=Rattus norvegicus OX=10116 GN=Aimp1 PE=1 SV=1	Q4G079	14.9206	315	Aimp1	8.29	0	3	2.5
LIM domain and actin-binding protein 1 OS=Rattus norvegicus OX=10116 GN=Lima1 PE=1 SV=2	F1LR10	4.90066	755	Lima1	6.25	0	3	2.5
Transforming growth factor beta-1-induced transcript 1 protein OS=Rattus norvegicus OX=10116 GN=Tgfb1i1 PE=1 SV=2	Q99PD6	30.3688	461	Tgfb1i1	6.92	3	10	2.4
MICOS complex subunit MIC60 OS=Rattus norvegicus OX=10116 GN=Immt PE=1 SV=1	A0A0G2JVH4	34.9227	776	Immt	5.85	6	17	2.375
Microtubule-associated protein 1B OS=Rattus norvegicus OX=10116 GN=Map1b PE=1 SV=3	P15205	10.4835	2461	Map1b	4.81	6	17	2.375
Acyl-CoA thioesterase 9 OS=Rattus norvegicus OX=10116 GN=Acot9 PE=1 SV=1	Q5U2X8	18.2232	439	Acot9	8.63	1	5	2.33333
Mitochondrial pyruvate carrier 2 OS=Rattus norvegicus OX=10116 GN=Mpc2 PE=2 SV=1	P38718	52.7559	127	Mpc2	10.48	1	5	2.33333
CCN family member 2 OS=Rattus norvegicus OX=10116 GN=Ccn2 PE=2 SV=1	Q9R1E9	15.2738	347	Ccn2	7.87	1	5	2.33333
Sorting and assembly machinery component 50 homolog OS=Rattus norvegicus OX=10116 GN=Samm50 PE=1 SV=1	Q6AXV4	21.9616	469	Samm50	6.8	2	7	2.25
Thioredoxin OS=Rattus norvegicus OX=10116 GN=Txn PE=1 SV=2	P11232	57.1429	105	Txn	4.92	2	7	2.25
Carnitine O-palmitoyltransferase 1, liver isoform OS=Rattus norvegicus OX=10116 GN=Cpt1a PE=1 SV=2	P32198	13.4541	773	Cpt1a	8.54	3	9	2.2
Sorbin and SH3 domain-containing protein 1 OS=Rattus norvegicus OX=10116 GN=Sorbs1 PE=1 SV=1	F1M840	10.221	724	Sorbs1	6.98	3	9	2.2
Coronin-6 OS=Rattus norvegicus OX=10116 GN=Coro6 PE=2 SV=2	Q920J3	35.8051	472	Coro6	6.05	6	14	2
PDZ and LIM domain 3, isoform CRA_a OS=Rattus norvegicus OX=10116 GN=Pdlim3 PE=1 SV=1	A0A0G2JSM3	51.8987	316	Pdlim3	7.91	4	10	2
Nicotinamide nucleotide transhydrogenase OS=Rattus norvegicus OX=10116 GN=Nnt PE=1 SV=1	Q5BJZ3	19.337	1086	Nnt	7.88	3	8	2
Proteasome (Prosome, macropain) 26S subunit, non-ATPase, 6 OS=Rattus norvegicus OX=10116 GN=Psmd6 PE=1 SV=1	Q6PCT9	26.7352	389	Psmd6	5.52	3	8	2
Muscular LMNA-interacting protein (Fragment) OS=Rattus norvegicus OX=10116 GN=Mlip PE=1 SV=1	A0A096MJS3	19.8966	774	Mlip	8.88	3	8	2
Farnesyl pyrophosphate synthase OS=Rattus norvegicus OX=10116 GN=Fdps PE=1 SV=3	F1LND7	32.5779	353	Fdps	5.53	2	6	2
Insulin-like growth factor 2 receptor OS=Rattus norvegicus OX=10116 GN=Igf2r PE=1 SV=1	G3V824	6.65054	2481	Igf2r	5.71	2	6	2
Dolichyl-diphosphooligosaccharide--protein glycosyltransferase 48 kDa subunit OS=Rattus norvegicus OX=10116 GN=Ddost PE=2 SV=1	Q641Y0	35.6009	441	Ddost	5.97	2	6	2
Inorganic pyrophosphatase 2 OS=Rattus norvegicus OX=10116 GN=Ppa2 PE=1 SV=2	D4A830	34.8684	304	Ppa2	6.52	2	6	2
RCG38820 OS=Rattus norvegicus OX=10116 GN=Upf1 PE=1 SV=3	F1LY19	7.09793	1113	Upf1	6.68	1	4	2
Very-long-chain enoyl-CoA reductase OS=Rattus norvegicus OX=10116 GN=Tecr PE=1 SV=1	Q64232	19.1558	308	Tecr	9.55	1	4	2
Alpha-aminoadipic semialdehyde dehydrogenase OS=Rattus norvegicus OX=10116 GN=Aldh7a1 PE=1 SV=2	Q64057	14.2857	539	Aldh7a1	7.87	0	2	2
Coatomer subunit beta OS=Rattus norvegicus OX=10116 GN=Copb1 PE=1 SV=1	P23514	6.71563	953	Copb1	5.96	0	2	2
Eukaryotic translation initiation factor 3 subunit I OS=Rattus norvegicus OX=10116 GN=EIF3I PE=3 SV=2	M0RCH0	7.55287	331	EIF3I	8.56	0	2	2
Iron-sulfur cluster assembly factor IBA57 OS=Rattus norvegicus OX=10116 GN=Iba57 PE=1 SV=1	D4ADG2	6.98324	358	Iba57	9.13	0	2	2
Kelch-like family member 40 OS=Rattus norvegicus OX=10116 GN=Klhl40 PE=4 SV=2	D4AA43	5.89286	560	Klhl40	5.27	0	2	2
Large proline-rich protein BAG6 OS=Rattus norvegicus OX=10116 GN=Bag6 PE=1 SV=2	Q6MG49	3.66492	1146	Bag6	5.66	0	2	2
U2 snRNP auxiliary factor large subunit OS=Rattus norvegicus OX=10116 GN=U2af2 PE=1 SV=2	F2Z3T9	5.52017	471	U2af2	9.09	0	2	2
Eukaryotic translation initiation factor 4E OS=Rattus norvegicus OX=10116 GN=Eif4e PE=1 SV=1	P63074	9.67742	217	Eif4e	6.15	0	2	2
F-actin]-monooxygenase MICAL2 OS=Rattus norvegicus OX=10116 GN=Mical2 PE=3 SV=1	D4A1F2	3.53798	961	Mical2	8.47	0	2	2
Lipoma-preferred partner homolog OS=Rattus norvegicus OX=10116 GN=Lpp PE=1 SV=1	Q5XI07	10.2848	632	Lpp	7.66	0	2	2
PDZ and LIM domain protein 1 OS=Rattus norvegicus OX=10116 GN=Pdlim1 PE=1 SV=4	P52944	8.8685	327	Pdlim1	7.24	0	2	2
Ras homolog family member T1 OS=Rattus norvegicus OX=10116 GN=Rhot1 PE=1 SV=1	A0A0G2K777	5.45213	752	Rhot1	6.79	0	2	2
Transcription intermediary factor 1-beta OS=Rattus norvegicus OX=10116 GN=Trim28 PE=1 SV=2	O08629	2.87425	835	Trim28	5.77	0	2	2
Sodium/calcium exchanger 1 OS=Rattus norvegicus OX=10116 GN=Slc8a1 PE=1 SV=3	Q01728	4.84037	971	Slc8a1	5	0	2	2
A-kinase anchor protein 2 OS=Rattus norvegicus OX=10116 GN=Akap2 PE=1 SV=1	Q5U301	5.86207	870	Akap2	5.22	0	2	2
Bcl2-associated athanogene 2 OS=Rattus norvegicus OX=10116 GN=Bag2 PE=4 SV=2	F1LQH9	22.1698	212	Bag2	6.09	0	2	2
Cadherin-2 OS=Rattus norvegicus OX=10116 GN=Cdh2 PE=1 SV=1	G3V803	3.75276	906	Cdh2	4.78	0	2	2
DnaJ homolog subfamily A member 1 OS=Rattus norvegicus OX=10116 GN=Dnaja1 PE=1 SV=1	P63036	9.3199	397	Dnaja1	7.08	0	2	2
DnaJ homolog subfamily B member 11 OS=Rattus norvegicus OX=10116 GN=Dnajb11 PE=2 SV=1	Q6TUG0	7.82123	358	Dnajb11	6.32	0	2	2
GMP synthase [glutamine-hydrolyzing] OS=Rattus norvegicus OX=10116 GN=Gmps PE=1 SV=1	Q4V7C6	3.6075	693	Gmps	6.64	0	2	2
NAD(P)(+)--arginine ADP-ribosyltransferase OS=Rattus norvegicus OX=10116 GN=Art3 PE=3 SV=1	A0A0G2K8S9	6.00462	433	Art3	8.29	0	2	2
Proteasome subunit alpha type-2 OS=Rattus norvegicus OX=10116 GN=Psma2 PE=1 SV=3	P17220	11.9658	234	Psma2	7.43	0	2	2
3-mercaptopyruvate sulfurtransferase OS=Rattus norvegicus OX=10116 GN=Mpst PE=1 SV=3	P97532	6.39731	297	Mpst	6.32	0	2	2
Dysferlin OS=Rattus norvegicus OX=10116 GN=Dysf PE=1 SV=1	A0A0G2K7B6	1.12465	2134	Dysf	5.8	0	2	2
Filamin A-interacting protein 1-like OS=Rattus norvegicus OX=10116 GN=Filip1l PE=1 SV=2	D4A900	2.10793	1186	Filip1l	6.58	0	2	2
Mitochondrial import inner membrane translocase subunit TIM23 OS=Rattus norvegicus OX=10116 GN=LOC100362432 PE=1 SV=1	Q5XIW0	12.9187	209	LOC100362432	8.6	0	2	2
Mitochondrial import inner membrane translocase subunit Tim21 OS=Rattus norvegicus OX=10116 GN=Timm21 PE=2 SV=1	Q5U2X7	13.4694	245	Timm21	9.99	0	2	2
Microtubule-associated monooxygenase, calponin and LIM domain-containing 3 OS=Rattus norvegicus OX=10116 GN=Mical3 PE=1 SV=2	D3ZGN7	1.0015	1997	Mical3	5.49	0	2	2
Dystrophin OS=Rattus norvegicus OX=10116 GN=Dmd PE=1 SV=2	P11530	17.4055	3677	Dmd	5.91	13	27	1.93333
NADH-ubiquinone oxidoreductase 75 kDa subunit, mitochondrial OS=Rattus norvegicus OX=10116 GN=Ndufs1 PE=1 SV=1	Q66HF1	31.2242	727	Ndufs1	5.9	6	13	1.875
Actin-related protein 2/3 complex subunit 1A OS=Rattus norvegicus OX=10116 GN=Arpc1a PE=2 SV=1	Q99PD4	50	370	Arpc1a	8.18	6	13	1.875
Synaptopodin OS=Rattus norvegicus OX=10116 GN=Synpo PE=1 SV=2	Q9Z327	48.0129	931	Synpo	9.36	18	34	1.8
Fragile X mental retardation syndrome-related protein 1 OS=Rattus norvegicus OX=10116 GN=Fxr1 PE=1 SV=1	Q5XI81	16.9014	568	Fxr1	6.39	3	7	1.8
Solute carrier family 25 member 13 OS=Rattus norvegicus OX=10116 GN=Slc25a13 PE=1 SV=2	F1LZW6	40.9091	484	Slc25a13	7.25	7	14	1.77778
Supervillin OS=Rattus norvegicus OX=10116 GN=Svil PE=1 SV=3	F1M155	38.0139	2165	Svil	6.98	23	42	1.76
Unc-45 myosin chaperone B OS=Rattus norvegicus OX=10116 GN=Unc45b PE=4 SV=1	A0A096MJB5	20.4521	929	Unc45b	7.81	2	5	1.75
Ryanodine receptor 2 OS=Rattus norvegicus OX=10116 GN=Ryr2 PE=1 SV=3	F1LS89	1.92386	4938	Ryr2	6.14	2	5	1.75
LOC683667 protein OS=Rattus norvegicus OX=10116 GN=Sri PE=1 SV=1	B0BNJ1	26.2626	198	Sri	5.9	2	5	1.75
D-beta-hydroxybutyrate dehydrogenase, mitochondrial OS=Rattus norvegicus OX=10116 GN=Bdh1 PE=1 SV=2	P29147	29.7376	343	Bdh1	8.84	2	5	1.75
OTU deubiquitinase 4 OS=Rattus norvegicus OX=10116 GN=Otud4 PE=1 SV=2	F1M7Q7	5.06787	1105	Otud4	6.76	2	5	1.75
Alpha-actinin-4 OS=Rattus norvegicus OX=10116 GN=Actn4 PE=1 SV=1	A0A0G2K5U9	75.7409	911	Actn4	5.44	87	152	1.73034
EF-hand domain-containing protein D2 OS=Rattus norvegicus OX=10116 GN=Efhd2 PE=1 SV=1	Q4FZY0	45.1883	239	Efhd2	5.07	5	10	1.71429
Spectrin alpha chain, non-erythrocytic 1 OS=Rattus norvegicus OX=10116 GN=Sptan1 PE=1 SV=1	Q6IRK8	59.7879	2452	Sptan1	5.31	85	147	1.71264
Spectrin alpha chain, non-erythrocytic 1 OS=Rattus norvegicus OX=10116 GN=Sptan1 PE=1 SV=1	A0A0G2K1Y8	59.3275	2498	Sptan1	5.35	85	147	1.71264
Alpha-actinin-4 OS=Rattus norvegicus OX=10116 GN=Actn4 PE=1 SV=1	A0A0G2K013	77.3543	892	Actn4	5.5	92	156	1.68085
26S proteasome regulatory subunit 6A OS=Rattus norvegicus OX=10116 GN=Psmc3 PE=1 SV=1	Q6P6U2	43.8914	442	Psmc3	5.19	4	8	1.66667
Mitochondrial carrier 2 OS=Rattus norvegicus OX=10116 GN=Mtch2 PE=1 SV=1	A0A0G2K7P7	45.3061	245	Mtch2	8	4	8	1.66667
Creatine kinase B-type OS=Rattus norvegicus OX=10116 GN=Ckb PE=1 SV=2	P07335	29.9213	381	Ckb	5.67	1	3	1.66667
NADH dehydrogenase [ubiquinone] 1 subunit C2 OS=Rattus norvegicus OX=10116 GN=Ndufc2 PE=1 SV=1	Q5PQZ9	17.5	120	Ndufc2	9.39	1	3	1.66667
Catenin beta-1 OS=Rattus norvegicus OX=10116 GN=Ctnnb1 PE=1 SV=1	Q9WU82	6.91421	781	Ctnnb1	5.86	1	3	1.66667
60S ribosomal protein L36 OS=Rattus norvegicus OX=10116 GN=Rpl36 PE=3 SV=1	A0A140TAI6	21.9048	105	Rpl36	11.59	1	3	1.66667
Tryptophan--tRNA ligase, cytoplasmic OS=Rattus norvegicus OX=10116 GN=Wars PE=1 SV=2	Q6P7B0	9.14761	481	Wars	6.48	1	3	1.66667
Carnitine O-acetyltransferase OS=Rattus norvegicus OX=10116 GN=Crat PE=1 SV=1	Q704S8	6.38978	626	Crat	8.54	1	3	1.66667
Importin 5 OS=Rattus norvegicus OX=10116 GN=Ipo5 PE=1 SV=1	D4A781	4.55789	1097	Ipo5	4.96	1	3	1.66667
Apoptosis-inducing factor 1, mitochondrial OS=Rattus norvegicus OX=10116 GN=Aifm1 PE=1 SV=1	Q9JM53	31.2092	612	Aifm1	8.97	1	3	1.66667
40S ribosomal protein S24 OS=Rattus norvegicus OX=10116 GN=Rps24 PE=3 SV=1	A0A0H2UHH9	29.771	131	Rps24	10.89	1	3	1.66667
Uncharacterized protein OS=Rattus norvegicus OX=10116 PE=1 SV=1	D4A8Y1	10.229	655	#VALUE!	9.41	1	3	1.66667
Mitochondrial-processing peptidase subunit beta OS=Rattus norvegicus OX=10116 GN=Pmpcb PE=1 SV=3	Q03346	6.13497	489	Pmpcb	6.7	1	3	1.66667
Polypyrimidine tract-binding protein 1 OS=Rattus norvegicus OX=10116 GN=Ptbp1 PE=1 SV=1	Q00438	9.00901	555	Ptbp1	9.1	1	3	1.66667
Heterogeneous nuclear ribonucleoprotein Q OS=Rattus norvegicus OX=10116 GN=Syncrip PE=1 SV=2	M0R735	11.7438	562	Syncrip	7.56	1	3	1.66667
Supervillin OS=Rattus norvegicus OX=10116 GN=Svil PE=1 SV=3	D3ZEZ9	36.2454	1923	Svil	6.64	20	34	1.63636
Cortactin, isoform CRA_c OS=Rattus norvegicus OX=10116 GN=Cttn PE=1 SV=3	D3ZGE6	34.9817	546	Cttn	5.31	11	19	1.61538
Peroxisomal multifunctional enzyme type 2 OS=Rattus norvegicus OX=10116 GN=Hsd17b4 PE=1 SV=3	P97852	15.6463	735	Hsd17b4	8.57	3	6	1.6
5'-nucleotidase, cytosolic II OS=Rattus norvegicus OX=10116 GN=Nt5c2 PE=1 SV=3	D3ZMY7	18.7713	586	Nt5c2	6.74	3	6	1.6
ATP synthase F(0) complex subunit B1, mitochondrial OS=Rattus norvegicus OX=10116 GN=Atp5pb PE=1 SV=1	P19511	28.5156	256	Atp5pb	9.36	3	6	1.6
Actin-related protein 2/3 complex subunit 5 OS=Rattus norvegicus OX=10116 GN=Arpc5 PE=1 SV=3	Q4KLF8	52.3179	151	Arpc5	5.67	3	6	1.6
Synaptopodin 2-like OS=Rattus norvegicus OX=10116 GN=Synpo2l PE=1 SV=1	D3ZZ68	41.1043	978	Synpo2l	9.73	20	33	1.59091
Carnitine O-palmitoyltransferase 1, muscle isoform OS=Rattus norvegicus OX=10116 GN=Cpt1b PE=1 SV=1	Q63704	41.5803	772	Cpt1b	8.6	20	33	1.59091
Solute carrier family 25 member 12 OS=Rattus norvegicus OX=10116 GN=Slc25a12 PE=1 SV=3	F1LX07	38.7786	655	Slc25a12	8.12	12	20	1.57143
Tissue-type transglutaminase OS=Rattus norvegicus OX=10116 GN=Tgm2 PE=1 SV=1	Q9WVJ6	31.6327	686	Tgm2	5.1	5	9	1.57143
Unconventional myosin-Ie OS=Rattus norvegicus OX=10116 GN=Myo1e PE=1 SV=1	Q63356	34.5077	1107	Myo1e	9.07	21	34	1.56522
Actinin alpha 2 OS=Rattus norvegicus OX=10116 GN=Actn2 PE=1 SV=1	D3ZCV0	80.9843	894	Actn2	5.45	164	254	1.54217
Nexilin OS=Rattus norvegicus OX=10116 GN=Nexn PE=1 SV=1	Q9Z2J4	51.8293	656	Nexn	5.36	31	48	1.51515
LIM domain-binding 3 OS=Rattus norvegicus OX=10116 GN=Ldb3 PE=1 SV=1	A0A096MJ01	48.8981	726	Ldb3	7.75	20	31	1.5
PDZ and LIM domain protein 7 OS=Rattus norvegicus OX=10116 GN=Pdlim7 PE=1 SV=1	Q9Z1Z9	63.4573	457	Pdlim7	8.47	10	16	1.5
Actin-related protein 2/3 complex subunit 4 OS=Rattus norvegicus OX=10116 GN=Arpc4 PE=1 SV=1	B2RZ72	68.4524	168	Arpc4	8.43	8	13	1.5
Uncharacterized protein OS=Rattus norvegicus OX=10116 PE=1 SV=3	F1M7L9	26.6414	792	#VALUE!	9.03	8	13	1.5
60S ribosomal protein L3 OS=Rattus norvegicus OX=10116 GN=Rpl3 PE=1 SV=3	P21531	23.8213	403	Rpl3	10.21	4	7	1.5
Spectrin beta chain OS=Rattus norvegicus OX=10116 GN=Sptbn2 PE=1 SV=2	F1MA36	3.51759	2388	Sptbn2	5.83	4	7	1.5
Succinyl-CoA:3-ketoacid coenzyme A transferase 1, mitochondrial OS=Rattus norvegicus OX=10116 GN=Oxct1 PE=1 SV=1	B2GV06	23.2692	520	Oxct1	8.47	2	4	1.5
Eukaryotic peptide chain release factor GTP-binding subunit ERF3B-like OS=Rattus norvegicus OX=10116 GN=Gspt1 PE=1 SV=1	Q6AYD5	7.2327	636	Gspt1	5.21	2	4	1.5
Proteasome subunit beta OS=Rattus norvegicus OX=10116 GN=Psmb5 PE=1 SV=1	G3V7Q6	26.616	263	Psmb5	7.02	2	4	1.5
Actin-related protein 2/3 complex subunit 5-like protein OS=Rattus norvegicus OX=10116 GN=Arpc5l PE=1 SV=2	A1L108	38.5621	153	Arpc5l	6.8	2	4	1.5
Transmembrane protein 38a (Predicted), isoform CRA_b OS=Rattus norvegicus OX=10116 GN=Tmem38a PE=4 SV=1	G3V9T4	17.7852	298	Tmem38a	8.37	2	4	1.5
A-kinase anchor protein 8 OS=Rattus norvegicus OX=10116 GN=Akap8 PE=1 SV=1	Q63014	9.60699	687	Akap8	5.14	2	4	1.5
Myelin protein P0 OS=Rattus norvegicus OX=10116 GN=Mpz PE=1 SV=1	P06907	14.1129	248	Mpz	9.36	2	4	1.5
CDGSH iron-sulfur domain-containing protein 1 OS=Rattus norvegicus OX=10116 GN=Cisd1 PE=3 SV=1	B0K020	36.1111	108	Cisd1	8.84	2	4	1.5
Mothers against decapentaplegic homolog 3 OS=Rattus norvegicus OX=10116 GN=Smad3 PE=1 SV=1	P84025	12.9412	425	Smad3	7.15	2	4	1.5
Obscurin, cytoskeletal calmodulin and titin-interacting RhoGEF OS=Rattus norvegicus OX=10116 GN=Obscn PE=1 SV=1	A0A0G2K8N1	2.97597	8031	Obscn	6.01	2	4	1.5
Serine hydroxymethyltransferase OS=Rattus norvegicus OX=10116 GN=Shmt2 PE=1 SV=1	Q5U3Z7	15.4762	504	Shmt2	8.21	0	1	1.5
Ornithine aminotransferase, mitochondrial OS=Rattus norvegicus OX=10116 GN=Oat PE=1 SV=1	P04182	8.20046	439	Oat	6.99	0	1	1.5
Valine--tRNA ligase OS=Rattus norvegicus OX=10116 GN=Vars PE=2 SV=2	Q04462	3.08544	1264	Vars	7.61	0	1	1.5
AFG3-like matrix AAA peptidase subunit 2 OS=Rattus norvegicus OX=10116 GN=Afg3l2 PE=1 SV=1	F1LN92	6.98254	802	Afg3l2	8.6	0	1	1.5
Calponin-1 OS=Rattus norvegicus OX=10116 GN=Cnn1 PE=1 SV=1	Q08290	14.1414	297	Cnn1	8.82	0	1	1.5
COP9 signalosome complex subunit 4 OS=Rattus norvegicus OX=10116 GN=Cops4 PE=1 SV=1	Q68FS2	7.38916	406	Cops4	5.85	0	1	1.5
Eukaryotic peptide chain release factor subunit 1 OS=Rattus norvegicus OX=10116 GN=Etf1 PE=2 SV=3	Q5U2Q7	4.57666	437	Etf1	5.71	0	1	1.5
Tripartite motif-containing protein 55 OS=Rattus norvegicus OX=10116 GN=Trim55 PE=1 SV=1	Q5PQN5	6.97248	545	Trim55	4.65	0	1	1.5
Coatomer subunit gamma OS=Rattus norvegicus OX=10116 GN=Copg1 PE=3 SV=1	A0A0G2K1F3	5.62293	907	Copg1	5.55	0	1	1.5
Aldehyde dehydrogenase OS=Rattus norvegicus OX=10116 GN=Aldh3a2 PE=1 SV=1	G3V9W6	4.95868	484	Aldh3a2	7.66	0	1	1.5
Ankyrin repeat domain-containing protein 1 OS=Rattus norvegicus OX=10116 GN=Ankrd1 PE=1 SV=1	Q8R560	7.83699	319	Ankrd1	8.35	0	1	1.5
Calponin (Fragment) OS=Rattus norvegicus OX=10116 GN=Cnn2 PE=1 SV=3	D3ZRX9	12.3288	219	Cnn2	8.69	0	1	1.5
Endoplasmic reticulum-golgi intermediate compartment 1 OS=Rattus norvegicus OX=10116 GN=Ergic1 PE=1 SV=2	F1LU48	12.1406	313	Ergic1	7.27	0	1	1.5
Eukaryotic translation initiation factor 3 subunit F OS=Rattus norvegicus OX=10116 GN=Eif3f PE=1 SV=3	D4AC36	4.70914	361	Eif3f	5.45	0	1	1.5
Ferritin OS=Rattus norvegicus OX=10116 PE=3 SV=1	M0R6L9	8.74317	183	#VALUE!	6.65	0	1	1.5
Guanine nucleotide-binding protein subunit alpha-13 OS=Rattus norvegicus OX=10116 GN=Gna13 PE=1 SV=1	Q6Q7Y5	2.91777	377	Gna13	8.21	0	1	1.5
Hypoxanthine-guanine phosphoribosyltransferase OS=Rattus norvegicus OX=10116 GN=Hprt1 PE=1 SV=1	P27605	5.9633	218	Hprt1	6.54	0	1	1.5
Phospholipase B-like 1 OS=Rattus norvegicus OX=10116 GN=Plbd1 PE=2 SV=1	Q5U2V4	2.18182	550	Plbd1	8.6	0	1	1.5
Pleckstrin homology domain-containing A7 OS=Rattus norvegicus OX=10116 GN=Plekha7 PE=1 SV=1	A0A0G2K6Z8	0.838223	1193	Plekha7	9.2	0	1	1.5
Protein transport protein SEC23 OS=Rattus norvegicus OX=10116 GN=Sec23a PE=1 SV=1	A0A0G2JZM2	2.13049	751	Sec23a	7.3	0	1	1.5
Uncharacterized protein OS=Rattus norvegicus OX=10116 PE=4 SV=2	F7ETL6	2.57009	428	#VALUE!	8.06	0	1	1.5
Complex I assembly factor ACAD9, mitochondrial OS=Rattus norvegicus OX=10116 GN=Acad9 PE=1 SV=1	B1WC61	5.12	625	Acad9	7.69	0	1	1.5
Drebrin OS=Rattus norvegicus OX=10116 GN=Dbn1 PE=1 SV=1	A0A0H2UHL9	5.66572	706	Dbn1	4.5	0	1	1.5
Eukaryotic translation initiation factor 2 subunit beta OS=Rattus norvegicus OX=10116 GN=Eif2s2 PE=1 SV=1	Q6P685	11.1111	333	Eif2s2	5.8	0	1	1.5
Ubiquinone biosynthesis protein COQ9, mitochondrial OS=Rattus norvegicus OX=10116 GN=Coq9 PE=1 SV=2	Q68FT1	9.61538	312	Coq9	5.77	0	1	1.5
Exportin-1 OS=Rattus norvegicus OX=10116 GN=Xpo1 PE=1 SV=1	Q80U96	5.13539	1071	Xpo1	6.07	0	1	1.5
Nucleosome assembly protein 1-like 1 OS=Rattus norvegicus OX=10116 GN=Nap1l1 PE=1 SV=1	Q9Z2G8	9.74359	390	Nap1l1	4.5	0	1	1.5
Voltage-dependent L-type calcium channel subunit beta-1 OS=Rattus norvegicus OX=10116 GN=Cacnb1 PE=1 SV=1	A0A0G2K4U4	6.07477	642	Cacnb1	5.91	0	1	1.5
Lysine--tRNA ligase OS=Rattus norvegicus OX=10116 GN=Kars1 PE=1 SV=1	Q5XIM7	5.11182	626	Kars1	6.6	0	1	1.5
Ribonuclease inhibitor OS=Rattus norvegicus OX=10116 GN=Rnh1 PE=1 SV=2	P29315	5.92105	456	Rnh1	4.79	0	1	1.5
60S acidic ribosomal protein P1 OS=Rattus norvegicus OX=10116 GN=Rplp1 PE=3 SV=1	P19944	14.0351	114	Rplp1	4.32	0	1	1.5
Carboxypeptidase OS=Rattus norvegicus OX=10116 GN=Ctsa PE=1 SV=1	Q6AYS3	2.41228	456	Ctsa	5.24	0	1	1.5
Caveolin-1 OS=Rattus norvegicus OX=10116 GN=Cav1 PE=1 SV=3	P41350	7.86517	178	Cav1	5.53	0	1	1.5
Fidgetin-like protein 1 OS=Rattus norvegicus OX=10116 GN=Fignl1 PE=2 SV=1	Q6GX84	1.77253	677	Fignl1	7.01	0	1	1.5
GB1/RHD3-type G domain-containing protein OS=Rattus norvegicus OX=10116 GN=Gbp1 PE=4 SV=2	D3ZKU6	1.85497	593	Gbp1	6	0	1	1.5
General transcription factor II-I OS=Rattus norvegicus OX=10116 GN=Gtf2i PE=1 SV=1	A0A0G2K4T7	1.001	999	Gtf2i	6.39	0	1	1.5
Heat shock protein beta-2 OS=Rattus norvegicus OX=10116 GN=Hspb2 PE=3 SV=1	O35878	8.24176	182	Hspb2	5.43	0	1	1.5
HHIP-like 2 OS=Rattus norvegicus OX=10116 GN=Hhipl2 PE=4 SV=1	D4A700	1.2894	698	Hhipl2	8.88	0	1	1.5
Importin 7 OS=Rattus norvegicus OX=10116 GN=Ipo7 PE=1 SV=1	D4AE96	1.15607	1038	Ipo7	4.82	0	1	1.5
RAB6B, member RAS oncogene family OS=Rattus norvegicus OX=10116 GN=Rab6b PE=4 SV=1	A0A0G2JT78	10.5769	208	Rab6b	5.53	0	1	1.5
Solute carrier family 2, facilitated glucose transporter member 1 OS=Rattus norvegicus OX=10116 GN=Slc2a1 PE=1 SV=1	P11167	1.62602	492	Slc2a1	8.72	0	1	1.5
Succinate--CoA ligase [GDP-forming] subunit beta, mitochondrial OS=Rattus norvegicus OX=10116 GN=Suclg2 PE=1 SV=2	F1LPV8	5.56845	431	Suclg2	7.71	0	1	1.5
Thioredoxin reductase 1, cytoplasmic OS=Rattus norvegicus OX=10116 GN=Txnrd1 PE=1 SV=2	R9PXU4	4.41767	498	Txnrd1	6.47	0	1	1.5
Transmembrane protein 33 OS=Rattus norvegicus OX=10116 GN=Tmem33 PE=2 SV=1	Q9Z142	4.8583	247	Tmem33	9.66	0	1	1.5
Ubiquitin carboxyl-terminal hydrolase 10 OS=Rattus norvegicus OX=10116 GN=Usp10 PE=1 SV=1	Q3KR59	1.51134	794	Usp10	5.17	0	1	1.5
Acyl-CoA-binding protein OS=Rattus norvegicus OX=10116 GN=Dbi PE=1 SV=1	Q6TXF3	3	600	Dbi	8.72	0	1	1.5
Calcium-binding protein 39-like OS=Rattus norvegicus OX=10116 GN=Cab39l PE=1 SV=1	Q5XIJ7	2.67062	337	Cab39l	8.24	0	1	1.5
Casein kinase 1 epsilon-3 OS=Rattus norvegicus OX=10116 GN=Csnk1e PE=2 SV=1	Q9JJ75	3.81471	367	Csnk1e	8.98	0	1	1.5
Cytosolic Fe-S cluster assembly factor NUBP2 OS=Rattus norvegicus OX=10116 GN=Nubp2 PE=1 SV=1	Q68FS1	4.42804	271	Nubp2	6.21	0	1	1.5
DnaJ (Hsp40) homolog, subfamily B, member 4 OS=Rattus norvegicus OX=10116 GN=Dnajb4 PE=1 SV=1	Q5XIP0	3.56083	337	Dnajb4	8.59	0	1	1.5
Elongin-C OS=Rattus norvegicus OX=10116 GN=Eloc PE=1 SV=1	P83941	10.7143	112	Eloc	4.78	0	1	1.5
Galectin OS=Rattus norvegicus OX=10116 GN=Lgals3 PE=1 SV=1	A0A0G2JXN6	4.15094	265	Lgals3	8.87	0	1	1.5
GLI pathogenesis-related 2 OS=Rattus norvegicus OX=10116 GN=Glipr2 PE=1 SV=3	F1M5V2	10	170	Glipr2	9.23	0	1	1.5
Glutamine synthetase OS=Rattus norvegicus OX=10116 GN=Glul PE=1 SV=3	P09606	5.36193	373	Glul	7.08	0	1	1.5
Histidine triad nucleotide binding protein 2 (Predicted), isoform CRA_a OS=Rattus norvegicus OX=10116 GN=Hint2 PE=1 SV=1	D4AB01	9.20245	163	Hint2	9.42	0	1	1.5
Ig gamma-2B chain C region OS=Rattus norvegicus OX=10116 GN=Igh-1a PE=1 SV=1	P20761	10.2102	333	Igh-1a	7.64	0	1	1.5
Isoaspartyl peptidase/L-asparaginase OS=Rattus norvegicus OX=10116 GN=Asrgl1 PE=1 SV=1	Q8VI04	3.003	333	Asrgl1	7.88	0	1	1.5
NADH dehydrogenase [ubiquinone] 1 alpha subcomplex subunit 11 OS=Rattus norvegicus OX=10116 GN=Ndufa11 PE=2 SV=1	Q80W89	16.3121	141	Ndufa11	8.09	0	1	1.5
Protein argonaute-2 OS=Rattus norvegicus OX=10116 GN=Ago2 PE=1 SV=2	F1LRP7	1.81818	880	Ago2	9.14	0	1	1.5
Protein Niban 2 OS=Rattus norvegicus OX=10116 GN=Niban2 PE=1 SV=1	B4F7E8	2.1419	747	Niban2	5.95	0	1	1.5
Protein phosphatase 1 regulatory subunit 7 OS=Rattus norvegicus OX=10116 GN=Ppp1r7 PE=1 SV=1	Q5HZV9	3.05556	360	Ppp1r7	4.92	0	1	1.5
Protein phosphatase 6, regulatory subunit 3 OS=Rattus norvegicus OX=10116 GN=Ppp6r3 PE=1 SV=2	D3ZBT9	0.91638	873	Ppp6r3	4.6	0	1	1.5
Protein-L-isoaspartate (D-aspartate) O-methyltransferase domain containing 2 (Predicted), isoform CRA_b OS=Rattus norvegicus OX=10116 GN=Pcmtd2 PE=4 SV=2	D3ZY20	3.34262	359	Pcmtd2	6.7	0	1	1.5
Serine and arginine repetitive matrix 1 OS=Rattus norvegicus OX=10116 GN=Srrm1 PE=1 SV=1	A0A0G2K4F6	1.31579	912	Srrm1	11.9	0	1	1.5
Tra2a protein OS=Rattus norvegicus OX=10116 GN=Tra2a PE=1 SV=1	B1WC25	3.19149	282	Tra2a	11.27	0	1	1.5
Transcriptional activator protein Pur-alpha (Fragments) OS=Rattus norvegicus OX=10116 GN=Pura PE=1 SV=1	P86252	18.8406	138	Pura	4.81	0	1	1.5
Ubiquitin-like protein 4A OS=Rattus norvegicus OX=10116 GN=Ubl4a PE=2 SV=1	B2GV38	6.36943	157	Ubl4a	8.44	0	1	1.5
WD repeat-containing protein 26 OS=Rattus norvegicus OX=10116 GN=Wdr26 PE=3 SV=2	F1LTR1	3.50195	514	Wdr26	6.34	0	1	1.5
Protein S100-A10 OS=Rattus norvegicus OX=10116 GN=S100a10 PE=1 SV=2	P05943	17.8947	95	S100a10	6.77	0	1	1.5
Dolichol-phosphate mannosyltransferase subunit 1 OS=Rattus norvegicus OX=10116 GN=Dpm1 PE=1 SV=1	D4A8N1	6.92308	260	Dpm1	9.5	0	1	1.5
Methionyl-tRNA synthetase OS=Rattus norvegicus OX=10116 GN=Mars PE=1 SV=1	D3Z941	3.7694	902	Mars	6.46	0	1	1.5
Prostaglandin E synthase 3 OS=Rattus norvegicus OX=10116 GN=Ptges3 PE=1 SV=2	P83868	12.5	160	Ptges3	4.55	0	1	1.5
Solute carrier family 25 (Mitochondrial carrier, glutamate), member 22 OS=Rattus norvegicus OX=10116 GN=Slc25a22 PE=1 SV=1	Q5FVG4	9.17031	229	Slc25a22	8.6	0	1	1.5
Alpha glucosidase 2 alpha neutral subunit (Predicted) OS=Rattus norvegicus OX=10116 GN=Ganab PE=1 SV=1	D3ZAN3	1.50565	797	Ganab	6.2	0	1	1.5
Dihydropteridine reductase OS=Rattus norvegicus OX=10116 GN=Qdpr PE=1 SV=1	P11348	4.56432	241	Qdpr	7.81	0	1	1.5
Disks large homolog 1 OS=Rattus norvegicus OX=10116 GN=Dlg1 PE=1 SV=1	F1LNM0	3.29308	911	Dlg1	5.95	0	1	1.5
Lysyl oxidase homolog 2 OS=Rattus norvegicus OX=10116 GN=Loxl2 PE=2 SV=2	B5DF27	2.57732	776	Loxl2	6.4	0	1	1.5
Malic enzyme OS=Rattus norvegicus OX=10116 GN=Me1 PE=1 SV=1	A0A0G2K1S6	1.57618	571	Me1	6.67	0	1	1.5
Myocardial zonula adherens protein OS=Rattus norvegicus OX=10116 GN=Myzap PE=1 SV=1	Q5EB94	3.00429	466	Myzap	6.6	0	1	1.5
Target of myb1-like 2 membrane-trafficking protein OS=Rattus norvegicus OX=10116 GN=Tom1l2 PE=1 SV=1	A0A0G2K9L2	1.70455	528	Tom1l2	4.82	0	1	1.5
Ubiquitin-fold modifier-conjugating enzyme 1 OS=Rattus norvegicus OX=10116 GN=Ufc1 PE=2 SV=1	Q6BBI8	5.38922	167	Ufc1	7.4	0	1	1.5
60S ribosomal protein L19 OS=Rattus norvegicus OX=10116 GN=Rpl19 PE=1 SV=1	P84100	13.2653	196	Rpl19	11.47	0	1	1.5
Ataxin-10 OS=Rattus norvegicus OX=10116 GN=Atxn10 PE=1 SV=1	Q9ER24	5.05263	475	Atxn10	5.15	0	1	1.5
Signal-induced proliferation-associated 1 OS=Rattus norvegicus OX=10116 GN=Sipa1 PE=1 SV=1	E9PSX8	2.40385	1040	Sipa1	6.47	0	1	1.5
Importin 9 OS=Rattus norvegicus OX=10116 GN=Ipo9 PE=1 SV=2	D4A857	3.93852	1041	Ipo9	4.81	0	1	1.5
Unconventional myosin-Id OS=Rattus norvegicus OX=10116 GN=Myo1d PE=1 SV=3	Q63357	60.1392	1006	Myo1d	9.41	37	56	1.48718
Desmin OS=Rattus norvegicus OX=10116 GN=Des PE=1 SV=1	Q6P725	68.0171	469	Des	5.27	25	38	1.48148
Spectrin beta chain OS=Rattus norvegicus OX=10116 GN=Sptbn1 PE=1 SV=3	G3V6S0	55.6027	2356	Sptbn1	5.73	77	113	1.4557
Nexilin OS=Rattus norvegicus OX=10116 GN=Nexn PE=1 SV=1	A0A0G2K6I3	52.8358	670	Nexn	5.27	31	46	1.45455
26S proteasome non-ATPase regulatory subunit 1 OS=Rattus norvegicus OX=10116 GN=Psmd1 PE=1 SV=1	G3V8B6	20.2518	953	Psmd1	5.39	9	14	1.45455
26S proteasome regulatory subunit 6B OS=Rattus norvegicus OX=10116 GN=Psmc4 PE=1 SV=1	Q63570	35.4067	418	Psmc4	5.21	7	11	1.44444
Dihydropyrimidinase-related protein 2 OS=Rattus norvegicus OX=10116 GN=Dpysl2 PE=1 SV=1	P47942	34.4406	572	Dpysl2	6.38	5	8	1.42857
Acyl-Coenzyme A dehydrogenase, very long chain OS=Rattus norvegicus OX=10116 GN=Acadvl PE=1 SV=1	Q5M9H2	25.6489	655	Acadvl	8.81	5	8	1.42857
Alpha-actinin-1 OS=Rattus norvegicus OX=10116 GN=Actn1 PE=1 SV=1	Q6T487	79.8687	914	Actn1	5.39	115	165	1.42735
Alpha-actinin-1 OS=Rattus norvegicus OX=10116 GN=Actn1 PE=1 SV=1	Q9Z1P2	81.278	892	Actn1	5.38	114	161	1.40517
FLII, actin-remodeling protein OS=Rattus norvegicus OX=10116 GN=Flii PE=1 SV=1	Q5RKI5	47.1654	1270	Flii	6	48	68	1.4
Long-chain specific acyl-CoA dehydrogenase, mitochondrial OS=Rattus norvegicus OX=10116 GN=Acadl PE=1 SV=1	P15650	22.5581	430	Acadl	7.74	8	12	1.4
Malate dehydrogenase, cytoplasmic OS=Rattus norvegicus OX=10116 GN=Mdh1 PE=1 SV=3	O88989	38.024	334	Mdh1	6.58	8	12	1.4
ATP-dependent 6-phosphofructokinase, platelet type OS=Rattus norvegicus OX=10116 GN=Pfkp PE=1 SV=2	P47860	18.6548	788	Pfkp	7.28	3	5	1.4
Hexokinase-1 OS=Rattus norvegicus OX=10116 GN=Hk1 PE=1 SV=2	M0RAQ6	20.6047	893	Hk1	7.14	3	5	1.4
Heterogeneous nuclear ribonucleoproteins A2/B1 OS=Rattus norvegicus OX=10116 GN=Hnrnpa2b1 PE=1 SV=3	F1LM82	37.5415	301	Hnrnpa2b1	8.91	3	5	1.4
Leiomodin-2 OS=Rattus norvegicus OX=10116 GN=Lmod2 PE=1 SV=1	A1A5Q0	17.3042	549	Lmod2	5.82	3	5	1.4
Hemopexin OS=Rattus norvegicus OX=10116 GN=Hpx PE=1 SV=3	P20059	6.95652	460	Hpx	7.65	3	5	1.4
Proteasome subunit alpha type-4 OS=Rattus norvegicus OX=10116 GN=Psma4 PE=1 SV=1	P21670	18.0077	261	Psma4	7.72	3	5	1.4
60S ribosomal protein L30 OS=Rattus norvegicus OX=10116 GN=Rpl30 PE=3 SV=2	P62890	58.2609	115	Rpl30	9.63	3	5	1.4
Succinate--CoA ligase [ADP/GDP-forming] subunit alpha, mitochondrial OS=Rattus norvegicus OX=10116 GN=Suclg1 PE=1 SV=1	A0A0H2UHE1	16.6667	360	Suclg1	9.48	3	5	1.4
Calcium/calmodulin-dependent protein kinase type II subunit delta OS=Rattus norvegicus OX=10116 GN=Camk2d PE=1 SV=1	P15791	12.0075	533	Camk2d	7.27	3	5	1.4
Poly [ADP-ribose] polymerase (Fragment) OS=Rattus norvegicus OX=10116 PE=1 SV=1	A0A096MJR6	8.45771	804	#VALUE!	5.57	3	5	1.4
Proteasome 26S subunit, ATPase 6 OS=Rattus norvegicus OX=10116 GN=Psmc6 PE=1 SV=1	G3V6W6	24.3176	403	Psmc6	7.78	3	5	1.4
Antisecretory factor OS=Rattus norvegicus OX=10116 GN=Psmd4 PE=1 SV=1	O88321	21.5789	380	Psmd4	4.81	3	5	1.4
Cardiac troponin C OS=Rattus norvegicus OX=10116 GN=Tnnc1 PE=2 SV=1	Q4PP99	35.4037	161	Tnnc1	4.18	3	5	1.4
Calcium/calmodulin-dependent protein kinase II, beta, isoform CRA_a OS=Rattus norvegicus OX=10116 GN=Camk2b PE=1 SV=1	G3V9G3	9.9631	542	Camk2b	7.28	3	5	1.4
Actin, aortic smooth muscle OS=Rattus norvegicus OX=10116 GN=Acta2 PE=3 SV=1	A0A0G2K4M6	89.0957	376	Acta2	5.39	171	239	1.39306
Xin actin-binding repeat containing 1 OS=Rattus norvegicus OX=10116 GN=Xirp1 PE=1 SV=2	D4ABA9	56.8083	1153	Xirp1	5.41	21	30	1.3913
26S proteasome regulatory subunit 8 OS=Rattus norvegicus OX=10116 GN=Psmc5 PE=1 SV=1	P62198	42.6108	406	Psmc5	7.55	6	9	1.375
Proteasome subunit alpha type OS=Rattus norvegicus OX=10116 GN=Psma7 PE=1 SV=1	A0A0G2K0W9	46.7742	248	Psma7	8.46	6	9	1.375
Caveolae-associated protein 1 OS=Rattus norvegicus OX=10116 GN=Cavin1 PE=1 SV=1	P85125	24.7449	392	Cavin1	5.52	6	9	1.375
Nebulin OS=Rattus norvegicus OX=10116 GN=Neb PE=1 SV=1	A0A096MK15	3.31533	6666	Neb	9.06	6	9	1.375
Troponin T, cardiac muscle OS=Rattus norvegicus OX=10116 GN=Tnnt2 PE=1 SV=2	P50753	44.1472	299	Tnnt2	4.98	31	43	1.36364
Sarcalumenin OS=Rattus norvegicus OX=10116 GN=Srl PE=1 SV=3	F1LWG8	28.3186	904	Srl	4.44	20	28	1.36364
Chloride channel, nucleotide-sensitive, 1A OS=Rattus norvegicus OX=10116 GN=Clns1a PE=1 SV=1	Q6P9X1	61.4108	241	Clns1a	4.12	9	13	1.36364
Sodium/potassium-transporting ATPase subunit alpha-1 OS=Rattus norvegicus OX=10116 GN=Atp1a1 PE=1 SV=1	P06685	40.8602	1023	Atp1a1	5.45	23	32	1.36
Actin, alpha skeletal muscle OS=Rattus norvegicus OX=10116 GN=Acta1 PE=1 SV=1	P68136	83.5544	377	Acta1	5.39	181	246	1.35519
Myosin heavy chain 14 OS=Rattus norvegicus OX=10116 GN=Myh14 PE=1 SV=1	F1LNF0	58.5	2000	Myh14	5.55	84	114	1.34884
Myosin VI OS=Rattus norvegicus OX=10116 GN=Myo6 PE=1 SV=3	D4A5I9	39.3774	1285	Myo6	8.41	21	29	1.34783
PDZ and LIM domain protein 5 OS=Rattus norvegicus OX=10116 GN=Pdlim5 PE=1 SV=2	Q62920	61.0829	591	Pdlim5	8.38	24	33	1.34615
Actin-related protein 2/3 complex subunit 1B OS=Rattus norvegicus OX=10116 GN=Arpc1b PE=1 SV=3	O88656	57.5269	372	Arpc1b	8.35	13	18	1.33333
F-actin-capping protein subunit alpha-1 OS=Rattus norvegicus OX=10116 GN=Capza1 PE=1 SV=1	B2GUZ5	74.1259	286	Capza1	5.69	13	18	1.33333
Glutamyl-prolyl-tRNA synthetase OS=Rattus norvegicus OX=10116 GN=Eprs PE=1 SV=1	A0A0G2JZI2	27.0503	1512	Eprs	7.44	7	10	1.33333
Serine (Or cysteine) proteinase inhibitor, clade H, member 1, isoform CRA_b OS=Rattus norvegicus OX=10116 GN=Serpinh1 PE=1 SV=1	Q5RJR9	42.9257	417	Serpinh1	8.82	7	10	1.33333
Dihydrolipoyl dehydrogenase, mitochondrial OS=Rattus norvegicus OX=10116 GN=Dld PE=1 SV=1	Q6P6R2	23.1827	509	Dld	7.87	7	10	1.33333
60S ribosomal protein L10a OS=Rattus norvegicus OX=10116 GN=Rpl10a PE=1 SV=2	P62907	40.553	217	Rpl10a	9.94	7	10	1.33333
Plasminogen OS=Rattus norvegicus OX=10116 GN=Plg PE=2 SV=2	Q01177	15.5172	812	Plg	7.08	7	10	1.33333
Hexokinase-1 OS=Rattus norvegicus OX=10116 GN=Hk1 PE=1 SV=4	P05708	24.2919	918	Hk1	6.71	4	6	1.33333
Integrin beta OS=Rattus norvegicus OX=10116 GN=Itgb1 PE=1 SV=1	A0A0G2JSK5	15.9148	798	Itgb1	6.01	4	6	1.33333
60S ribosomal protein L17 OS=Rattus norvegicus OX=10116 GN=Rpl17 PE=2 SV=3	P24049	27.7174	184	Rpl17	10.18	4	6	1.33333
EH domain-containing protein 2 OS=Rattus norvegicus OX=10116 GN=Ehd2 PE=1 SV=1	Q4V8H8	11.2339	543	Ehd2	6.55	4	6	1.33333
Lamina-associated polypeptide 2, isoform beta OS=Rattus norvegicus OX=10116 GN=Tmpo PE=1 SV=3	Q62733	28.5398	452	Tmpo	9.39	4	6	1.33333
Asparaginyl-tRNA synthetase OS=Rattus norvegicus OX=10116 GN=Nars PE=1 SV=1	F1LML0	11.2426	507	Nars	6.16	1	2	1.33333
Talin 2 OS=Rattus norvegicus OX=10116 GN=Tln2 PE=1 SV=3	D3ZA84	3.10779	2542	Tln2	5.55	1	2	1.33333
Glycerol-3-phosphate dehydrogenase, mitochondrial OS=Rattus norvegicus OX=10116 GN=Gpd2 PE=1 SV=1	P35571	6.05227	727	Gpd2	6.62	1	2	1.33333
E3 ubiquitin-protein ligase OS=Rattus norvegicus OX=10116 GN=Nedd4 PE=1 SV=1	A0A0G2K8P3	7.87402	889	Nedd4	5.24	1	2	1.33333
40S ribosomal protein S10 OS=Rattus norvegicus OX=10116 GN=Rps10 PE=2 SV=1	P63326	14.5455	165	Rps10	10.15	1	2	1.33333
DEAD-box helicase 6 OS=Rattus norvegicus OX=10116 GN=Ddx6 PE=1 SV=1	D3ZD73	11.3872	483	Ddx6	8.66	1	2	1.33333
NADH dehydrogenase [ubiquinone] 1 alpha subcomplex subunit 8 OS=Rattus norvegicus OX=10116 GN=Ndufa8 PE=1 SV=1	A0A0G2JVL6	25	172	Ndufa8	8.29	1	2	1.33333
Proteasome (Prosome, macropain) 26S subunit, non-ATPase, 14 OS=Rattus norvegicus OX=10116 GN=Psmd14 PE=1 SV=1	Q4V8E2	11.6129	310	Psmd14	6.52	1	2	1.33333
Proteasome subunit beta type-6 OS=Rattus norvegicus OX=10116 GN=Psmb6 PE=1 SV=3	P28073	15.1261	238	Psmb6	5	1	2	1.33333
Vacuolar protein sorting-associated protein 35 OS=Rattus norvegicus OX=10116 GN=Vps35 PE=1 SV=1	G3V8A5	6.15578	796	Vps35	5.44	1	2	1.33333
Coronin-1B OS=Rattus norvegicus OX=10116 GN=Coro1b PE=1 SV=1	O89046	4.54545	484	Coro1b	5.97	1	2	1.33333
Arachidonate 5-lipoxygenase-activating protein OS=Rattus norvegicus OX=10116 GN=Alox5ap PE=1 SV=2	P20291	10.559	161	Alox5ap	8.46	1	2	1.33333
Glutathione S-transferase OS=Rattus norvegicus OX=10116 GN=Gstm3l PE=3 SV=1	G3V8H3	11.0092	218	Gstm3l	6.55	1	2	1.33333
SAR1 gene homolog A (S. cerevisiae), isoform CRA_b OS=Rattus norvegicus OX=10116 GN=Sar1a PE=1 SV=1	Q6AY18	11.1111	198	Sar1a	6.68	1	2	1.33333
AP-2 complex subunit alpha OS=Rattus norvegicus OX=10116 GN=Ap2a1 PE=1 SV=1	D3ZUY8	1.94473	977	Ap2a1	7.06	1	2	1.33333
Cystatin-B OS=Rattus norvegicus OX=10116 GN=Cstb PE=1 SV=1	P01041	43.8776	98	Cstb	6.3	1	2	1.33333
Eukaryotic translation initiation factor 3 subunit D OS=Rattus norvegicus OX=10116 GN=Eif3d PE=1 SV=1	Q6AYK8	3.83212	548	Eif3d	6.05	1	2	1.33333
NCCRP1, F-box-associated domain-containing OS=Rattus norvegicus OX=10116 GN=Nccrp1 PE=4 SV=1	D3ZQ18	7.21649	291	Nccrp1	6.54	1	2	1.33333
Proteasome subunit beta type-3 OS=Rattus norvegicus OX=10116 GN=Psmb3 PE=1 SV=1	P40112	12.1951	205	Psmb3	6.55	1	2	1.33333
Septin 7 OS=Rattus norvegicus OX=10116 GN=Sept7 PE=1 SV=3	D4A0F5	5.93607	438	Sept7	8.57	1	2	1.33333
Junctophilin-2 OS=Rattus norvegicus OX=10116 GN=Jph2 PE=1 SV=1	Q2PS20	12.4277	692	Jph2	8.37	1	2	1.33333
Atypical kinase COQ8A, mitochondrial OS=Rattus norvegicus OX=10116 GN=Coq8a PE=2 SV=1	Q5BJQ0	8.78274	649	Coq8a	6.46	1	2	1.33333
Protein transport protein Sec61 subunit alpha isoform 1 OS=Rattus norvegicus OX=10116 GN=Sec61a1 PE=2 SV=2	P61621	15.3361	476	Sec61a1	8.06	1	2	1.33333
RNA 3'-terminal phosphate cyclase OS=Rattus norvegicus OX=10116 GN=Rtca PE=1 SV=1	Q68FS8	14.7541	366	Rtca	7.66	1	2	1.33333
Mitochondrial import inner membrane translocase subunit TIM50 OS=Rattus norvegicus OX=10116 GN=Timm50 PE=1 SV=2	D3ZJX5	16.9972	353	Timm50	8.13	1	2	1.33333
Microtubule-associated protein 4 OS=Rattus norvegicus OX=10116 GN=Map4 PE=1 SV=1	Q5M7W5	2.64901	1057	Map4	4.73	1	2	1.33333
Phosphorylase b kinase regulatory subunit OS=Rattus norvegicus OX=10116 GN=Phkb PE=1 SV=1	Q5RKH5	5.09091	1100	Phkb	6.98	1	2	1.33333
Poly(rC)-binding protein 4 OS=Rattus norvegicus OX=10116 GN=Pcbp4 PE=4 SV=1	D3ZCS3	5.45906	403	Pcbp4	8.16	1	2	1.33333
RAB25, member RAS oncogene family OS=Rattus norvegicus OX=10116 GN=Rab25 PE=2 SV=1	B5DEP2	8.92019	213	Rab25	5.96	1	2	1.33333
ADP-ribosylation factor-like protein 1 OS=Rattus norvegicus OX=10116 GN=Arl1 PE=1 SV=1	P61212	12.7072	181	Arl1	5.72	1	2	1.33333
Neurofilament light polypeptide OS=Rattus norvegicus OX=10116 GN=Nefl PE=1 SV=3	P19527	3.13653	542	Nefl	4.65	1	2	1.33333
Superoxide dismutase [Cu-Zn] OS=Rattus norvegicus OX=10116 GN=Sod1 PE=1 SV=2	P07632	15.5844	154	Sod1	6.35	1	2	1.33333
ADP-ribosylation factor 6 OS=Rattus norvegicus OX=10116 GN=Arf6 PE=1 SV=2	P62332	18.2857	175	Arf6	8.95	1	2	1.33333
S-adenosylmethionine synthase OS=Rattus norvegicus OX=10116 GN=Mat1a PE=1 SV=1	A0A0G2K248	6.56566	396	Mat1a	6.21	1	2	1.33333
Tripeptidyl-peptidase 2 OS=Rattus norvegicus OX=10116 GN=Tpp2 PE=2 SV=3	Q64560	5.44436	1249	Tpp2	6.38	1	2	1.33333
Proteasome subunit beta type-1 OS=Rattus norvegicus OX=10116 GN=Psmb1 PE=1 SV=3	P18421	16.25	240	Psmb1	7.36	1	2	1.33333
Ras-related protein Rab-18 OS=Rattus norvegicus OX=10116 GN=Rab18 PE=2 SV=1	Q5EB77	11.6505	206	Rab18	5.24	1	2	1.33333
Tricarboxylate transport protein, mitochondrial OS=Rattus norvegicus OX=10116 GN=Slc25a1 PE=1 SV=1	P32089	7.71704	311	Slc25a1	9.86	1	2	1.33333
Sperm antigen with calponin homology and coiled-coil domains 1 OS=Rattus norvegicus OX=10116 GN=Specc1 PE=1 SV=1	A0A0G2K5D7	7.4588	1153	Specc1	7.69	1	2	1.33333
Succinate dehydrogenase [ubiquinone] iron-sulfur subunit, mitochondrial OS=Rattus norvegicus OX=10116 GN=Sdhb PE=2 SV=2	P21913	20.5674	282	Sdhb	8.68	1	2	1.33333
Aldehyde dehydrogenase, dimeric NADP-preferring OS=Rattus norvegicus OX=10116 GN=Aldh3a1 PE=1 SV=3	P11883	4.63576	453	Aldh3a1	6.8	1	2	1.33333
Calmodulin-3 OS=Rattus norvegicus OX=10116 GN=Calm3 PE=1 SV=1	P0DP31	20.8054	149	Calm3	4.22	1	2	1.33333
Vimentin OS=Rattus norvegicus OX=10116 GN=Vim PE=1 SV=2	P31000	80.4721	466	Vim	5.12	44	59	1.32609
Actin-related protein 2 OS=Rattus norvegicus OX=10116 GN=Actr2 PE=2 SV=1	Q5M7U6	46.4467	394	Actr2	6.74	20	27	1.31818
Actin, cytoplasmic 2 OS=Rattus norvegicus OX=10116 GN=Actg1 PE=1 SV=1	P63259	95.4667	375	Actg1	5.48	168	220	1.30588
Protein phosphatase 1 regulatory subunit 12A OS=Rattus norvegicus OX=10116 GN=Ppp1r12a PE=1 SV=2	Q10728	37.8876	1032	Ppp1r12a	5.47	18	24	1.3
NADH dehydrogenase [ubiquinone] 1 alpha subcomplex subunit 9, mitochondrial OS=Rattus norvegicus OX=10116 GN=Ndufa9 PE=1 SV=2	Q5BK63	37.6658	377	Ndufa9	9.82	8	11	1.3
Calsequestrin OS=Rattus norvegicus OX=10116 GN=Casq2 PE=1 SV=2	F1M944	25.9953	427	Casq2	4.31	8	11	1.3
Heat shock 70 kDa protein 1A OS=Rattus norvegicus OX=10116 GN=Hspa1a PE=2 SV=1	P0DMW0	53.1981	641	Hspa1a	5.82	15	20	1.29412
Sorbin and SH3 domain-containing protein 2 OS=Rattus norvegicus OX=10116 GN=Sorbs2 PE=1 SV=2	F1LPM3	33.1104	1196	Sorbs2	8.41	39	51	1.29268
Actin, cytoplasmic 1 OS=Rattus norvegicus OX=10116 GN=Actb PE=1 SV=1	P60711	95.4667	375	Actb	5.48	169	218	1.28655
Tyrosine-protein kinase OS=Rattus norvegicus OX=10116 GN=Jak1 PE=1 SV=1	G3V9W2	28.7944	1153	Jak1	7.4	19	25	1.28571
40S ribosomal protein S4 OS=Rattus norvegicus OX=10116 GN=Rps4x PE=3 SV=1	X1WI37	61.0687	262	Rps4x	10.15	12	16	1.28571
60S ribosomal protein L4 OS=Rattus norvegicus OX=10116 GN=Rpl4 PE=1 SV=1	Q6P3V9	32.0665	421	Rpl4	11.02	5	7	1.28571
Heterogeneous nuclear ribonucleoprotein U OS=Rattus norvegicus OX=10116 GN=Hnrnpu PE=1 SV=1	Q6IMY8	16.0401	798	Hnrnpu	6.24	5	7	1.28571
Myosin regulatory light chain 2, ventricular/cardiac muscle isoform OS=Rattus norvegicus OX=10116 GN=Myl2 PE=1 SV=2	P08733	54.2169	166	Myl2	4.93	5	7	1.28571
40S ribosomal protein SA OS=Rattus norvegicus OX=10116 GN=Rpsa PE=1 SV=3	P38983	46.7797	295	Rpsa	4.87	5	7	1.28571
26S proteasome non-ATPase regulatory subunit 13 OS=Rattus norvegicus OX=10116 GN=Psmd13 PE=1 SV=1	B0BN93	23.4043	376	Psmd13	5.83	5	7	1.28571
Transgelin-2 OS=Rattus norvegicus OX=10116 GN=Tagln2 PE=1 SV=1	Q5XFX0	38.6935	199	Tagln2	8.25	5	7	1.28571
Myosin IF OS=Rattus norvegicus OX=10116 GN=Myo1f PE=1 SV=1	D4A7X9	11.1111	1098	Myo1f	9.17	5	7	1.28571
40S ribosomal protein S15a OS=Rattus norvegicus OX=10116 GN=Rps15a PE=1 SV=2	P62246	56.1538	130	Rps15a	10.13	5	7	1.28571
Small nuclear ribonucleoprotein Sm D1 OS=Rattus norvegicus OX=10116 GN=Snrpd1 PE=1 SV=1	B2RZB7	37.8151	119	Snrpd1	11.56	5	7	1.28571
60S ribosomal protein L27 OS=Rattus norvegicus OX=10116 GN=Rpl27 PE=2 SV=2	P61354	45.5882	136	Rpl27	10.56	5	7	1.28571
Myozenin 2 OS=Rattus norvegicus OX=10116 GN=Myoz2 PE=1 SV=1	A0A0G2KAQ5	61.3636	264	Myoz2	7.55	23	30	1.28
Sodium/potassium-transporting ATPase subunit alpha-2 OS=Rattus norvegicus OX=10116 GN=Atp1a2 PE=1 SV=1	P06686	25.098	1020	Atp1a2	5.55	16	21	1.27778
Ankycorbin OS=Rattus norvegicus OX=10116 GN=Rai14 PE=1 SV=2	Q5U312	50	978	Rai14	6.15	16	21	1.27778
Actin-related protein 2/3 complex subunit 2 OS=Rattus norvegicus OX=10116 GN=Arpc2 PE=1 SV=1	P85970	77.3333	300	Arpc2	7.36	27	35	1.27586
Heat shock cognate 71 kDa protein OS=Rattus norvegicus OX=10116 GN=Hspa8 PE=1 SV=1	P63018	71.6718	646	Hspa8	5.52	53	68	1.27273
Nucleoside diphosphate kinase B OS=Rattus norvegicus OX=10116 GN=Nme2 PE=1 SV=1	P19804	73.6842	152	Nme2	7.44	9	12	1.27273
Cofilin 2 OS=Rattus norvegicus OX=10116 GN=Cfl2 PE=1 SV=1	M0RC65	66.8675	166	Cfl2	7.88	9	12	1.27273
DNA damage-binding protein 1 OS=Rattus norvegicus OX=10116 GN=Ddb1 PE=1 SV=1	G3V8T4	17.193	1140	Ddb1	5.26	9	12	1.27273
Myosin-11 OS=Rattus norvegicus OX=10116 GN=Myh11 PE=1 SV=1	A0A0G2K6S9	64.2749	1979	Myh11	5.49	178	227	1.27222
Sodium/potassium-transporting ATPase subunit alpha-3 OS=Rattus norvegicus OX=10116 GN=Atp1a3 PE=1 SV=2	P06687	20.9279	1013	Atp1a3	5.41	13	17	1.26667
Myosin-11 OS=Rattus norvegicus OX=10116 GN=Myh11 PE=1 SV=2	E9PTU4	64.1988	1972	Myh11	5.49	179	227	1.26519
Non-specific serine/threonine protein kinase OS=Rattus norvegicus OX=10116 GN=Stk38l PE=1 SV=1	A4GW50	40.0862	464	Stk38l	6.96	17	22	1.26316
Endoplasmic reticulum chaperone BiP OS=Rattus norvegicus OX=10116 GN=Hspa5 PE=1 SV=1	P06761	48.6239	654	Hspa5	5.16	29	37	1.25806
LRRGT00052 OS=Rattus norvegicus OX=10116 PE=2 SV=1	Q6TXE7	30.9364	2531	#VALUE!	8	26	33	1.25
Fatty acid synthase OS=Rattus norvegicus OX=10116 GN=Fasn PE=1 SV=3	P12785	18.4431	2505	Fasn	6.39	22	28	1.25
40S ribosomal protein S11 OS=Rattus norvegicus OX=10116 GN=Rps11 PE=1 SV=3	P62282	53.1646	158	Rps11	10.3	6	8	1.25
Cullin-associated NEDD8-dissociated protein 1 OS=Rattus norvegicus OX=10116 GN=Cand1 PE=1 SV=1	P97536	13.7398	1230	Cand1	5.78	6	8	1.25
Annexin OS=Rattus norvegicus OX=10116 GN=Anxa11 PE=1 SV=1	Q5XI77	15.507	503	Anxa11	7.65	6	8	1.25
NADH-cytochrome b5 reductase 3 OS=Rattus norvegicus OX=10116 GN=Cyb5r3 PE=1 SV=2	P20070	36.5449	301	Cyb5r3	8.38	6	8	1.25
ADP-ribosylation factor 4 OS=Rattus norvegicus OX=10116 GN=Arf4 PE=2 SV=2	P61751	42.2222	180	Arf4	7.14	6	8	1.25
Uncharacterized protein OS=Rattus norvegicus OX=10116 PE=3 SV=1	D4AD70	50	70	#VALUE!	10.1	6	8	1.25
Rab GDP dissociation inhibitor alpha OS=Rattus norvegicus OX=10116 GN=Gdi1 PE=1 SV=1	P50398	15.8837	447	Gdi1	5.14	2	3	1.25
Splicing factor proline and glutamine-rich OS=Rattus norvegicus OX=10116 GN=Sfpq PE=1 SV=1	A0A0G2K8K0	11.4943	696	Sfpq	9.39	2	3	1.25
Similar to 60S ribosomal protein L27a OS=Rattus norvegicus OX=10116 GN=RGD1562402 PE=3 SV=1	A0A0G2K7W6	23.6486	148	RGD1562402	10.99	2	3	1.25
Ubiquitin carboxyl-terminal hydrolase OS=Rattus norvegicus OX=10116 GN=Usp5 PE=1 SV=1	D3ZVQ0	5.12821	858	Usp5	5.01	2	3	1.25
Flotillin-1 OS=Rattus norvegicus OX=10116 GN=Flot1 PE=2 SV=2	Q9Z1E1	28.0374	428	Flot1	7.15	2	3	1.25
ATP synthase membrane subunit DAPIT, mitochondrial OS=Rattus norvegicus OX=10116 GN=Atp5md PE=1 SV=1	Q9JJW3	46.5517	58	Atp5md	9.83	2	3	1.25
Ig-like domain-containing protein OS=Rattus norvegicus OX=10116 PE=1 SV=1	A0A0G2JUY4	24.5455	110	#VALUE!	8.41	2	3	1.25
Peroxiredoxin-5, mitochondrial OS=Rattus norvegicus OX=10116 GN=Prdx5 PE=1 SV=1	Q9R063	16.4319	213	Prdx5	8.66	2	3	1.25
Proteasome 26S subunit, non-ATPase 8 OS=Rattus norvegicus OX=10116 GN=Psmd8 PE=1 SV=1	F1LMQ3	7.08215	353	Psmd8	9.54	2	3	1.25
Serine/threonine-protein phosphatase 6 catalytic subunit OS=Rattus norvegicus OX=10116 GN=Ppp6c PE=2 SV=2	Q64620	11.4754	305	Ppp6c	5.69	2	3	1.25
Glutathione S-transferase Mu 2 OS=Rattus norvegicus OX=10116 GN=Gstm2 PE=1 SV=2	P08010	26.1468	218	Gstm2	7.39	2	3	1.25
Peroxiredoxin 3 OS=Rattus norvegicus OX=10116 GN=Prdx3 PE=1 SV=1	G3V7I0	14.3969	257	Prdx3	7.55	2	3	1.25
60S ribosomal protein L10 OS=Rattus norvegicus OX=10116 GN=Rpl10 PE=1 SV=3	Q6PDV7	21.028	214	Rpl10	10.08	2	3	1.25
Calnexin OS=Rattus norvegicus OX=10116 GN=Canx PE=1 SV=1	P35565	13.5364	591	Canx	4.63	2	3	1.25
Medium-chain acyl-CoA ligase ACSF2, mitochondrial OS=Rattus norvegicus OX=10116 GN=Acsf2 PE=2 SV=1	Q499N5	7.96748	615	Acsf2	8.12	2	3	1.25
4-trimethylaminobutyraldehyde dehydrogenase OS=Rattus norvegicus OX=10116 GN=Aldh9a1 PE=1 SV=1	Q9JLJ3	7.48988	494	Aldh9a1	6.92	2	3	1.25
60S ribosomal protein L26 OS=Rattus norvegicus OX=10116 GN=Rpl26 PE=1 SV=1	P12749	16.5517	145	Rpl26	10.62	2	3	1.25
EH domain-containing protein 3 OS=Rattus norvegicus OX=10116 GN=Ehd3 PE=1 SV=1	A0A0G2JTH6	5.41958	572	Ehd3	6.73	2	3	1.25
F-box protein 21 OS=Rattus norvegicus OX=10116 GN=Fbxo21 PE=1 SV=3	F1M5Q6	9.04685	619	Fbxo21	5.77	2	3	1.25
Sarcolemmal membrane-associated protein OS=Rattus norvegicus OX=10116 GN=Slmap PE=1 SV=1	B5DF63	6.67557	749	Slmap	5.29	2	3	1.25
Proteasome subunit beta type-2 OS=Rattus norvegicus OX=10116 GN=Psmb2 PE=1 SV=1	P40307	29.8507	201	Psmb2	7.44	2	3	1.25
Ras suppressor protein 1 OS=Rattus norvegicus OX=10116 GN=Rsu1 PE=1 SV=3	D4A8F2	11.9134	277	Rsu1	7.96	2	3	1.25
Small nuclear ribonucleoprotein Sm D3 OS=Rattus norvegicus OX=10116 GN=Snrpd3 PE=1 SV=1	M0R907	30.9524	126	Snrpd3	10.32	2	3	1.25
ATPase family AAA domain-containing protein 3 OS=Rattus norvegicus OX=10116 GN=Atad3 PE=1 SV=1	Q3KRE0	11.6751	591	Atad3	9.29	2	3	1.25
Cullin-associated NEDD8-dissociated protein 2 OS=Rattus norvegicus OX=10116 GN=Cand2 PE=4 SV=1	D4AAI5	5.82996	1235	Cand2	5.58	2	3	1.25
Protein arginine N-methyltransferase 1 OS=Rattus norvegicus OX=10116 GN=Prmt1 PE=1 SV=1	Q63009	16.9972	353	Prmt1	5.6	2	3	1.25
Insulin-degrading enzyme OS=Rattus norvegicus OX=10116 GN=Ide PE=1 SV=1	P35559	5.39745	1019	Ide	6.61	2	3	1.25
LIM and calponin homology domains 1 OS=Rattus norvegicus OX=10116 GN=Limch1 PE=1 SV=2	F1M392	18.4332	1085	Limch1	5.63	2	3	1.25
Tropomodulin-1 OS=Rattus norvegicus OX=10116 GN=Tmod1 PE=1 SV=1	Q6IMZ5	68.2451	359	Tmod1	5.05	23	29	1.24
Filamin A OS=Rattus norvegicus OX=10116 GN=Flna PE=1 SV=1	C0JPT7	50.8147	2639	Flna	6.04	86	107	1.23864
Heterogeneous nuclear ribonucleoprotein F OS=Rattus norvegicus OX=10116 GN=Hnrnpf PE=1 SV=3	Q794E4	40	415	Hnrnpf	5.49	11	14	1.23077
Polyadenylate-binding protein OS=Rattus norvegicus OX=10116 GN=Pabpc4 PE=1 SV=2	G3V9N0	24.8447	644	Pabpc4	9.26	11	14	1.23077
Cytoplasmic dynein 1 heavy chain 1 OS=Rattus norvegicus OX=10116 GN=Dync1h1 PE=1 SV=2	M0R9X8	12.0801	4644	Dync1h1	6.42	20	25	1.22727
ADP-ribosylation factor 5 OS=Rattus norvegicus OX=10116 GN=Arf5 PE=1 SV=2	P84083	51.6667	180	Arf5	6.79	7	9	1.22222
NADH dehydrogenase [ubiquinone] flavoprotein 1, mitochondrial OS=Rattus norvegicus OX=10116 GN=Ndufv1 PE=1 SV=1	Q5XIH3	44.3966	464	Ndufv1	8.07	7	9	1.22222
Dolichyl-diphosphooligosaccharide--protein glycosyltransferase subunit 1 OS=Rattus norvegicus OX=10116 GN=Rpn1 PE=1 SV=1	Q6P7A7	34.3234	606	Rpn1	6.51	7	9	1.22222
Peroxiredoxin-2 OS=Rattus norvegicus OX=10116 GN=Prdx2 PE=1 SV=1	A0A0G2JSH9	65.6566	198	Prdx2	5.59	7	9	1.22222
Actin, beta-like 2 OS=Rattus norvegicus OX=10116 GN=Actbl2 PE=1 SV=1	D3ZRN3	32.1809	376	Actbl2	5.49	48	59	1.22
Actinin alpha 3 OS=Rattus norvegicus OX=10116 GN=Actn3 PE=1 SV=1	Q8R4I6	74.1111	900	Actn3	5.45	91	111	1.21505
60S acidic ribosomal protein P0 OS=Rattus norvegicus OX=10116 GN=Rplp0 PE=1 SV=2	P19945	49.5268	317	Rplp0	6.25	12	15	1.21429
Unconventional myosin-Ic OS=Rattus norvegicus OX=10116 GN=Myo1c PE=1 SV=2	Q63355	66.6667	1044	Myo1c	9.39	103	125	1.20952		TREM2
Aspartate aminotransferase, mitochondrial OS=Rattus norvegicus OX=10116 GN=Got2 PE=1 SV=2	P00507	54.6512	430	Got2	9	18	22	1.2
40S ribosomal protein S3 OS=Rattus norvegicus OX=10116 GN=Rps3 PE=1 SV=1	P62909	71.1934	243	Rps3	9.66	18	22	1.2
Chaperonin subunit 8 (Theta) (Predicted), isoform CRA_a OS=Rattus norvegicus OX=10116 GN=Cct8 PE=1 SV=1	D4ACB8	34.3066	548	Cct8	5.54	8	10	1.2
Serine/threonine-protein kinase RIO1 OS=Rattus norvegicus OX=10116 GN=Riok1 PE=1 SV=1	G3V7T0	23.1449	566	Riok1	6.37	8	10	1.2
60S ribosomal protein L7a OS=Rattus norvegicus OX=10116 GN=Rpl7a PE=1 SV=2	P62425	42.1053	266	Rpl7a	10.61	8	10	1.2
Actin-related protein 3B OS=Rattus norvegicus OX=10116 GN=Actr3b PE=3 SV=2	F1LY09	9.20635	315	Actr3b	6.44	3	4	1.2
Eukaryotic translation initiation factor 2 subunit 3, X-linked OS=Rattus norvegicus OX=10116 GN=Eif2s3 PE=1 SV=2	P81795	28.178	472	Eif2s3	8.4	3	4	1.2
60S ribosomal protein L22 OS=Rattus norvegicus OX=10116 GN=LOC100360057 PE=1 SV=1	Q6PDV8	30.4688	128	LOC100360057	9.19	3	4	1.2
Medium-chain specific acyl-CoA dehydrogenase, mitochondrial OS=Rattus norvegicus OX=10116 GN=Acadm PE=1 SV=1	P08503	20.4276	421	Acadm	8.41	3	4	1.2
ATP synthase subunit d, mitochondrial OS=Rattus norvegicus OX=10116 GN=Atp5pd PE=1 SV=3	P31399	38.5093	161	Atp5pd	6.6	3	4	1.2
Ribosomal_L28e domain-containing protein OS=Rattus norvegicus OX=10116 PE=4 SV=1	D3ZJD3	35.7664	137	#VALUE!	11.93	3	4	1.2
Uncharacterized protein OS=Rattus norvegicus OX=10116 PE=4 SV=1	D3ZPN7	25.625	160	#VALUE!	10.55	3	4	1.2
Similar to 60S ribosomal protein L23a OS=Rattus norvegicus OX=10116 GN=RGD1564606 PE=3 SV=1	F1LT35	36.5385	156	RGD1564606	10.46	3	4	1.2
Fructose-bisphosphate aldolase OS=Rattus norvegicus OX=10116 GN=Aldoc PE=1 SV=1	A0A0G2K3Q6	19.0349	373	Aldoc	6.86	3	4	1.2
Myosin-binding protein C, slow-type OS=Rattus norvegicus OX=10116 GN=Mybpc1 PE=1 SV=1	A0A0G2JUE5	7.16753	1158	Mybpc1	5.78	3	4	1.2
Voltage-dependent calcium channel subunit alpha-2/delta-1 OS=Rattus norvegicus OX=10116 GN=Cacna2d1 PE=1 SV=1	A0A0G2K7E5	10.6089	1084	Cacna2d1	5.2	3	4	1.2
Trypsin X5 OS=Rattus norvegicus OX=10116 GN=Tryx5 PE=2 SV=1	Q6IE07	2.8	250	Tryx5	7.03	3	4	1.2
Leukocyte elastase inhibitor A OS=Rattus norvegicus OX=10116 GN=Serpinb1a PE=1 SV=1	Q4G075	5.27704	379	Serpinb1a	6.32	3	4	1.2
60S ribosomal protein L24 OS=Rattus norvegicus OX=10116 GN=Rpl24 PE=1 SV=1	A0A0H2UH99	24.359	156	Rpl24	11.36	3	4	1.2
Proteasome subunit alpha type OS=Rattus norvegicus OX=10116 GN=Psma5 PE=1 SV=1	Q6P9V6	22.4066	241	Psma5	4.79	3	4	1.2
Phenylalanine--tRNA ligase alpha subunit OS=Rattus norvegicus OX=10116 GN=Farsa PE=1 SV=1	Q505J8	14.3701	508	Farsa	8.28	3	4	1.2
Elongation factor 1-alpha 1 OS=Rattus norvegicus OX=10116 GN=Eef1a1 PE=2 SV=1	P62630	59.0909	462	Eef1a1	9.01	34	41	1.19444
Myosin light chain 4 OS=Rattus norvegicus OX=10116 GN=Myl4 PE=2 SV=2	P17209	62.6943	193	Myl4	5.03	14	17	1.1875
Keratin, type II cytoskeletal 73 OS=Rattus norvegicus OX=10116 GN=Krt73 PE=1 SV=1	A0A0G2JXH6	11.6883	539	Krt73	7.94	14	17	1.1875
LIM domain-binding 3 OS=Rattus norvegicus OX=10116 GN=Ldb3 PE=1 SV=1	A0A0G2JXR0	66.6667	288	Ldb3	9.19	14	17	1.1875
Elongation factor 1-gamma OS=Rattus norvegicus OX=10116 GN=Eef1g PE=2 SV=3	Q68FR6	40.7323	437	Eef1g	6.74	9	11	1.18182
Nucleolin OS=Rattus norvegicus OX=10116 GN=Ncl PE=1 SV=1	Q5U328	24.5098	714	Ncl	4.73	9	11	1.18182
Troponin I, cardiac muscle OS=Rattus norvegicus OX=10116 GN=Tnni3 PE=1 SV=2	P23693	50.237	211	Tnni3	9.55	9	11	1.18182
Nebulette OS=Rattus norvegicus OX=10116 GN=Nebl PE=1 SV=1	A0A0G2JWS2	24.895	952	Nebl	7.34	9	11	1.18182
Polyadenylate-binding protein 1 OS=Rattus norvegicus OX=10116 GN=Pabpc1 PE=1 SV=1	Q9EPH8	26.4151	636	Pabpc1	9.5	15	18	1.17647
Cofilin-1 OS=Rattus norvegicus OX=10116 GN=Cfl1 PE=1 SV=3	P45592	78.3133	166	Cfl1	8.09	15	18	1.17647
ADP/ATP translocase 1 OS=Rattus norvegicus OX=10116 GN=Slc25a4 PE=1 SV=1	Q6P9Y4	67.4497	298	Slc25a4	9.74	39	46	1.17073
AHNAK nucleoprotein OS=Rattus norvegicus OX=10116 GN=Ahnak PE=1 SV=1	A0A0G2JUA5	39.9083	5450	Ahnak	6.14	28	33	1.16667
Keratin, type I cytoskeletal 17 OS=Rattus norvegicus OX=10116 GN=Krt17 PE=1 SV=1	Q6IFU8	40.4157	433	Krt17	5.02	22	26	1.16667
26S proteasome non-ATPase regulatory subunit 2 OS=Rattus norvegicus OX=10116 GN=Psmd2 PE=1 SV=1	Q4FZT9	16.9604	908	Psmd2	5.2	10	12	1.16667
Pyruvate dehydrogenase E1 component subunit alpha OS=Rattus norvegicus OX=10116 GN=Pdha1l1 PE=1 SV=3	D4A5G8	38.4615	390	Pdha1l1	8.19	10	12	1.16667
cAMP-dependent protein kinase type I-alpha regulatory subunit OS=Rattus norvegicus OX=10116 GN=Prkar1a PE=1 SV=2	P09456	28.084	381	Prkar1a	5.35	4	5	1.16667
Peptidyl-prolyl cis-trans isomerase B OS=Rattus norvegicus OX=10116 GN=Ppib PE=1 SV=3	P24368	44.4444	216	Ppib	9.5	4	5	1.16667
Adenylate kinase isoenzyme 1 OS=Rattus norvegicus OX=10116 GN=Ak1 PE=1 SV=3	P39069	26.2887	194	Ak1	7.9	4	5	1.16667
DEAD (Asp-Glu-Ala-Asp) box polypeptide 17, isoform CRA_a OS=Rattus norvegicus OX=10116 GN=Ddx17 PE=1 SV=1	A0A096MIX2	12.7301	652	Ddx17	8.68	4	5	1.16667
Inactive tyrosine-protein kinase PRAG1 OS=Rattus norvegicus OX=10116 GN=Prag1 PE=1 SV=1	D3ZMK9	5.62865	1368	Prag1	7.27	4	5	1.16667
2,4-dienoyl-CoA reductase, mitochondrial OS=Rattus norvegicus OX=10116 GN=Decr1 PE=1 SV=2	Q64591	21.194	335	Decr1	8.94	4	5	1.16667
Tubulin beta chain OS=Rattus norvegicus OX=10116 GN=Tubb4b PE=1 SV=2	G3V7C6	78.1022	548	Tubb4b	4.86	65	76	1.16418
Tubulin beta-5 chain OS=Rattus norvegicus OX=10116 GN=Tubb5 PE=1 SV=1	P69897	83.1081	444	Tubb5	4.89	66	77	1.16176
Elongation factor 1-alpha 2 OS=Rattus norvegicus OX=10116 GN=Eef1a2 PE=1 SV=1	P62632	52.4838	463	Eef1a2	9.03	23	27	1.16
60 kDa heat shock protein, mitochondrial OS=Rattus norvegicus OX=10116 GN=Hspd1 PE=1 SV=1	P63039	49.3892	573	Hspd1	6.18	23	27	1.16
Thioredoxin domain-containing protein OS=Rattus norvegicus OX=10116 PE=4 SV=1	A0A0G2K3Z9	80.402	199	#VALUE!	8.4	24	28	1.15385
Trifunctional enzyme subunit beta, mitochondrial OS=Rattus norvegicus OX=10116 GN=Hadhb PE=1 SV=1	Q60587	44.4211	475	Hadhb	9.47	11	13	1.15385
Keratin, type I cytoskeletal 13 OS=Rattus norvegicus OX=10116 GN=Krt13 PE=3 SV=1	Q6IFV4	21.6895	438	Krt13	4.91	11	13	1.15385
Stress-70 protein, mitochondrial OS=Rattus norvegicus OX=10116 GN=Hspa9 PE=1 SV=1	F1M953	49.7791	679	Hspa9	6.16	18	21	1.15
F-actin-capping protein subunit alpha-2 OS=Rattus norvegicus OX=10116 GN=Capza2 PE=1 SV=1	Q3T1K5	74.8252	286	Capza2	5.85	18	21	1.15
Filamin-C OS=Rattus norvegicus OX=10116 GN=Flnc PE=1 SV=1	D3ZHA0	45.0477	2726	Flnc	5.9	72	83	1.14865
ADP/ATP translocase 2 OS=Rattus norvegicus OX=10116 GN=Slc25a5 PE=1 SV=3	Q09073	60.4027	298	Slc25a5	9.73	32	37	1.14706
Myosin, heavy polypeptide 10, non-muscle, isoform CRA_b OS=Rattus norvegicus OX=10116 GN=Myh10 PE=1 SV=1	G3V9Y1	70.0911	1976	Myh10	5.54	326	374	1.14634
Leucine-rich repeat flightless-interacting protein 1 OS=Rattus norvegicus OX=10116 GN=Lrrfip1 PE=1 SV=1	Q66HF9	21.9512	738	Lrrfip1	4.78	12	14	1.14286
Alpha-centractin OS=Rattus norvegicus OX=10116 GN=Actr1a PE=1 SV=1	P85515	28.9894	376	Actr1a	6.64	5	6	1.14286
IQ motif containing GTPase activating protein 1 (Predicted), isoform CRA_b OS=Rattus norvegicus OX=10116 GN=Iqgap1 PE=1 SV=1	G3V7Q7	9.11285	1657	Iqgap1	6.43	5	6	1.14286
NADH dehydrogenase (Ubiquinone) Fe-S protein 3 (Predicted), isoform CRA_c OS=Rattus norvegicus OX=10116 GN=Ndufs3 PE=1 SV=1	D3ZG43	27.6515	264	Ndufs3	7.53	5	6	1.14286
3-ketoacyl-CoA thiolase, mitochondrial OS=Rattus norvegicus OX=10116 GN=Acaa2 PE=1 SV=3	G3V9U2	33.7531	397	Acaa2	8.15	5	6	1.14286
Eukaryotic translation initiation factor 5A-1 OS=Rattus norvegicus OX=10116 GN=Eif5a PE=1 SV=3	Q3T1J1	51.2987	154	Eif5a	5.24	5	6	1.14286
Ras homolog family member C OS=Rattus norvegicus OX=10116 GN=Rhoc PE=1 SV=1	B2RYP0	37.8238	193	Rhoc	6.58	5	6	1.14286
RCG56113, isoform CRA_a OS=Rattus norvegicus OX=10116 GN=Smyd1 PE=4 SV=1	D4A3D2	12.2449	490	Smyd1	6.84	5	6	1.14286
S-methyl-5'-thioadenosine phosphorylase OS=Rattus norvegicus OX=10116 GN=Mtap PE=1 SV=1	A0A0G2K583	29.682	283	Mtap	7.18	5	6	1.14286
Uncharacterized protein OS=Rattus norvegicus OX=10116 PE=3 SV=1	D4A9Q3	34.965	143	#VALUE!	10.08	5	6	1.14286
Telomerase protein component 1 OS=Rattus norvegicus OX=10116 GN=Tep1 PE=1 SV=1	A0A0G2JT33	3.86217	2641	Tep1	7.66	5	6	1.14286
BCL2-associated transcription factor 1 OS=Rattus norvegicus OX=10116 GN=Bclaf1 PE=1 SV=1	B1WC16	6.40608	921	Bclaf1	9.99	5	6	1.14286
Protein arginine N-methyltransferase 5 OS=Rattus norvegicus OX=10116 GN=Prmt5 PE=1 SV=1	D4A0E8	79.2779	637	Prmt5	6.27	132	151	1.14179
Tubulin beta-2B chain OS=Rattus norvegicus OX=10116 GN=Tubb2b PE=1 SV=1	Q3KRE8	73.0337	445	Tubb2b	4.89	48	55	1.14
Adenylyl cyclase-associated protein 2 OS=Rattus norvegicus OX=10116 GN=Cap2 PE=1 SV=1	P52481	57.8616	477	Cap2	7.17	20	23	1.13636
Immunoglobulin heavy constant mu OS=Rattus norvegicus OX=10116 GN=Ighm PE=4 SV=1	A0A0G2K477	2.14592	466	Ighm	7.74	35	40	1.13514
Myosin-6 OS=Rattus norvegicus OX=10116 GN=Myh6 PE=1 SV=2	G3V885	64.9639	1938	Myh6	5.73	178	202	1.13333
Serine/threonine-protein phosphatase PP1-gamma catalytic subunit OS=Rattus norvegicus OX=10116 GN=Ppp1cc PE=1 SV=1	P63088	51.7028	323	Ppp1cc	6.54	13	15	1.13333
Phosphoglycerate kinase 1 OS=Rattus norvegicus OX=10116 GN=Pgk1 PE=1 SV=2	P16617	69.0647	417	Pgk1	7.9	37	42	1.12821
Myosin-9 OS=Rattus norvegicus OX=10116 GN=Myh9 PE=1 SV=3	Q62812	65.9357	1961	Myh9	5.6	446	502	1.125
Calsequestrin-1 OS=Rattus norvegicus OX=10116 GN=Casq1 PE=1 SV=2	P19633	24.6305	406	Casq1	4.12	14	16	1.125
Gamma-enolase OS=Rattus norvegicus OX=10116 GN=Eno2 PE=1 SV=2	P07323	17.2811	434	Eno2	5.16	14	16	1.125
40S ribosomal protein S13 OS=Rattus norvegicus OX=10116 GN=Rps13 PE=1 SV=2	P62278	35.7616	151	Rps13	10.54	6	7	1.125
40S ribosomal protein S25 OS=Rattus norvegicus OX=10116 PE=3 SV=1	F1M6F4	25.8065	124	#VALUE!	9.88	6	7	1.125
Ceruloplasmin OS=Rattus norvegicus OX=10116 GN=Cp PE=1 SV=3	P13635	5.76015	1059	Cp	5.58	6	7	1.125
Protein ADP-ribosylarginine] hydrolase-like protein 1 OS=Rattus norvegicus OX=10116 GN=Adprhl1 PE=2 SV=1	Q5XIB3	54.3909	353	Adprhl1	6.16	6	7	1.125
Tubulin beta-2A chain OS=Rattus norvegicus OX=10116 GN=Tubb2a PE=1 SV=1	P85108	66.9663	445	Tubb2a	4.89	48	54	1.12
Four and a half LIM domains protein 2 OS=Rattus norvegicus OX=10116 GN=Fhl2 PE=1 SV=1	O35115	74.552	279	Fhl2	7.3	23	26	1.12
Myosin, heavy polypeptide 9, non-muscle OS=Rattus norvegicus OX=10116 GN=Myh9 PE=1 SV=1	G3V6P7	71.6837	1960	Myh9	5.66	487	545	1.11861
Myosin-binding protein C, cardiac-type OS=Rattus norvegicus OX=10116 GN=Mybpc3 PE=1 SV=2	P56741	61.3815	1274	Mybpc3	6.54	66	74	1.11765
Myosin-7 OS=Rattus norvegicus OX=10116 GN=Myh7 PE=1 SV=1	G3V8B0	67.2351	1935	Myh7	5.76	203	227	1.11707
HP domain-containing protein OS=Rattus norvegicus OX=10116 PE=1 SV=1	A0A0G2JW01	59.0164	427	#VALUE!	8.07	25	28	1.11111
Protein disulfide-isomerase OS=Rattus norvegicus OX=10116 GN=Pdia3 PE=1 SV=1	A0A0H2UHM5	41.1765	510	Pdia3	6.21	7	8	1.11111
Long-chain-fatty-acid--CoA ligase 1 OS=Rattus norvegicus OX=10116 GN=Acsl1 PE=1 SV=1	P18163	26.0372	699	Acsl1	6.99	7	8	1.11111
Acetyl-CoA acetyltransferase, mitochondrial OS=Rattus norvegicus OX=10116 GN=Acat1 PE=1 SV=1	P17764	29.0094	424	Acat1	8.76	7	8	1.11111
DEAD (Asp-Glu-Ala-Asp) box polypeptide 5 OS=Rattus norvegicus OX=10116 GN=Ddx5 PE=1 SV=1	Q6AYI1	20	615	Ddx5	8.92	7	8	1.11111
Dihydrolipoyllysine-residue succinyltransferase component of 2-oxoglutarate dehydrogenase complex, mitochondrial OS=Rattus norvegicus OX=10116 GN=Dlst PE=1 SV=2	Q01205	18.2819	454	Dlst	8.69	7	8	1.11111
26S proteasome regulatory subunit 7 OS=Rattus norvegicus OX=10116 GN=Psmc2 PE=1 SV=1	G3V7L6	34.642	433	Psmc2	5.95	7	8	1.11111
60S ribosomal protein L23 OS=Rattus norvegicus OX=10116 GN=Rpl23 PE=2 SV=1	P62832	61.4286	140	Rpl23	10.51	7	8	1.11111
Leucine-rich repeat flightless-interacting protein 2 OS=Rattus norvegicus OX=10116 GN=Lrrfip2 PE=1 SV=1	Q4V7E8	24.9428	437	Lrrfip2	5.95	7	8	1.11111
Voltage-dependent anion-selective channel protein 3 OS=Rattus norvegicus OX=10116 GN=Vdac3 PE=1 SV=1	A0A0G2JSR0	44.523	283	Vdac3	8.59	7	8	1.11111
UTP--glucose-1-phosphate uridylyltransferase OS=Rattus norvegicus OX=10116 GN=Ugp2 PE=1 SV=1	Q4V8I9	21.2598	508	Ugp2	7.61	7	8	1.11111
Poly(U)-binding-splicing factor PUF60 OS=Rattus norvegicus OX=10116 GN=Puf60 PE=1 SV=1	A0A0H2UHZ6	19.5382	563	Puf60	5.29	7	8	1.11111
Tubulin alpha-1C chain OS=Rattus norvegicus OX=10116 GN=Tuba1c PE=1 SV=1	Q6AYZ1	69.0423	449	Tuba1c	5.1	44	49	1.1087
Cytochrome b-c1 complex subunit 1, mitochondrial OS=Rattus norvegicus OX=10116 GN=Uqcrc1 PE=1 SV=1	Q68FY0	47.9167	480	Uqcrc1	5.88	17	19	1.10526
Serine/threonine-protein phosphatase PP1-beta catalytic subunit OS=Rattus norvegicus OX=10116 GN=Ppp1cb PE=1 SV=3	P62142	63.6086	327	Ppp1cb	6.19	17	19	1.10526
Tubulin alpha-1A chain OS=Rattus norvegicus OX=10116 GN=Tuba1a PE=1 SV=1	P68370	73.3925	451	Tuba1a	5.06	46	51	1.10417
Plectin OS=Rattus norvegicus OX=10116 GN=Plec PE=1 SV=1	Q6S3A4	47.4868	4536	Plec	5.71	136	150	1.10145
Senataxin OS=Rattus norvegicus OX=10116 GN=Setx PE=1 SV=1	D4AEB3	12.7314	2647	Setx	6.68	18	20	1.1
14-3-3 protein eta OS=Rattus norvegicus OX=10116 GN=Ywhah PE=1 SV=2	P68511	32.5203	246	Ywhah	4.89	8	9	1.1
Glutathione peroxidase OS=Rattus norvegicus OX=10116 GN=Gpx4 PE=1 SV=2	F8WFK6	32.5397	252	Gpx4	10.36	8	9	1.1
40S ribosomal protein S17-like OS=Rattus norvegicus OX=10116 GN=LOC100362366 PE=3 SV=1	D3ZFA8	51.8519	135	LOC100362366	9.77	8	9	1.1
Clathrin heavy chain 1 OS=Rattus norvegicus OX=10116 GN=Cltc PE=1 SV=3	P11442	35.5224	1675	Cltc	5.72	29	32	1.09677
Methylosome protein 50 OS=Rattus norvegicus OX=10116 GN=Wdr77 PE=1 SV=1	Q4QR85	81.5789	342	Wdr77	5.27	50	55	1.09615
Unconventional myosin-Ib OS=Rattus norvegicus OX=10116 GN=Myo1b PE=1 SV=1	Q05096	53.7852	1136	Myo1b	9.36	71	78	1.09589
Keratin, type I cytoskeletal 14 OS=Rattus norvegicus OX=10116 GN=Krt14 PE=2 SV=1	Q6IFV1	35.2577	485	Krt14	5.16	30	33	1.09375
Apoptotic chromatin condensation inducer 1 OS=Rattus norvegicus OX=10116 GN=Acin1 PE=1 SV=1	E9PST5	12.696	1339	Acin1	5.86	9	10	1.09091
Prohibitin OS=Rattus norvegicus OX=10116 GN=Phb2 PE=1 SV=1	A0A0G2KB63	46.4646	297	Phb2	9.83	9	10	1.09091
Myosin light chain 3 OS=Rattus norvegicus OX=10116 GN=Myl3 PE=1 SV=2	P16409	64.5	200	Myl3	5.1	9	10	1.09091
LIM domain 7 OS=Rattus norvegicus OX=10116 GN=Lmo7 PE=1 SV=1	A0A0G2K174	56.129	1395	Lmo7	6.21	76	83	1.08974
Keratin, type II cytoskeletal 1 OS=Rattus norvegicus OX=10116 GN=Krt1 PE=2 SV=1	Q6IMF3	10.4	625	Krt1	7.87	21	23	1.08696
Desmoplakin OS=Rattus norvegicus OX=10116 GN=Dsp PE=1 SV=1	F1LMV6	53.667	2877	Dsp	6.83	102	111	1.08654
Obscurin-like protein 1 OS=Rattus norvegicus OX=10116 GN=Obsl1 PE=2 SV=3	D3ZZ80	34.7922	1805	Obsl1	5.36	45	49	1.08511
Tubulin beta-3 chain OS=Rattus norvegicus OX=10116 GN=Tubb3 PE=1 SV=1	Q4QRB4	35.1111	450	Tubb3	4.93	34	37	1.08333
Galectin-1 OS=Rattus norvegicus OX=10116 GN=Lgals1 PE=1 SV=2	P11762	80	135	Lgals1	5.26	10	11	1.08333
ADP-ribosylation factor 3 OS=Rattus norvegicus OX=10116 GN=Arf3 PE=2 SV=2	P61206	58.5635	181	Arf3	7.43	10	11	1.08333
Proteasome (Prosome, macropain) 26S subunit, non-ATPase, 3 OS=Rattus norvegicus OX=10116 GN=Psmd3 PE=1 SV=1	Q5U2S7	33.9623	530	Psmd3	8.44	10	11	1.08333
Phosphate carrier protein, mitochondrial OS=Rattus norvegicus OX=10116 GN=Slc25a3 PE=1 SV=1	Q6IRH6	43.9776	357	Slc25a3	9.29	23	25	1.08
EH-domain-containing 4 OS=Rattus norvegicus OX=10116 GN=Ehd4 PE=1 SV=1	Q8R3Z7	31.2384	541	Ehd4	6.76	11	12	1.07692
Protein phosphatase 1A OS=Rattus norvegicus OX=10116 GN=Ppm1a PE=1 SV=1	A0A0H2UHE5	31.1441	472	Ppm1a	7.85	11	12	1.07692
60S ribosomal protein L7 OS=Rattus norvegicus OX=10116 GN=Rpl7 PE=1 SV=2	P05426	45.7692	260	Rpl7	10.87	11	12	1.07692
ATP-dependent 6-phosphofructokinase OS=Rattus norvegicus OX=10116 GN=Pfkm PE=1 SV=1	Q52KS1	54.1026	780	Pfkm	7.88	39	42	1.07317
Keratin 16 OS=Rattus norvegicus OX=10116 GN=Krt16 PE=1 SV=1	Q6IFU9	19.0065	463	Krt16	5.12	12	13	1.07143
Eukaryotic translation initiation factor 5B OS=Rattus norvegicus OX=10116 GN=Eif5b PE=1 SV=1	B2GUV7	63.1579	1216	Eif5b	5.57	169	181	1.07018
F-actin-capping protein subunit beta OS=Rattus norvegicus OX=10116 GN=Capzb PE=1 SV=1	Q5XI32	68.3824	272	Capzb	6	28	30	1.06667
Keratin, type II cytoskeletal 1b OS=Rattus norvegicus OX=10116 GN=Krt77 PE=3 SV=1	A0A0G2JZQ9	12.2625	579	Krt77	7.55	13	14	1.06667
Keratin, type II cytoskeletal 8 OS=Rattus norvegicus OX=10116 GN=Krt8 PE=1 SV=3	Q10758	16.7702	483	Krt8	6	13	14	1.06667
Mitochondrial 2-oxoglutarate/malate carrier protein OS=Rattus norvegicus OX=10116 GN=Slc25a11 PE=1 SV=1	G3V6H5	57.9618	314	Slc25a11	9.96	13	14	1.06667
Pyruvate kinase OS=Rattus norvegicus OX=10116 GN=Pkm PE=1 SV=1	A0A0G2JVG3	68.0982	489	Pkm	7.83	44	47	1.06522
Anionic trypsin-1 OS=Rattus norvegicus OX=10116 GN=Prss1 PE=1 SV=1	P00762	8.13008	246	Prss1	4.89	29	31	1.06452
Tubulin beta chain OS=Rattus norvegicus OX=10116 GN=Tubb6 PE=1 SV=1	Q4QQV0	66.8904	447	Tubb6	4.89	29	31	1.06452
Junction plakoglobin OS=Rattus norvegicus OX=10116 GN=Jup PE=1 SV=1	Q6P0K8	41.2081	745	Jup	6.14	14	15	1.0625
Protein disulfide-isomerase OS=Rattus norvegicus OX=10116 GN=P4hb PE=1 SV=2	P04785	42.4361	509	P4hb	4.93	14	15	1.0625
T-complex protein 1 subunit alpha OS=Rattus norvegicus OX=10116 GN=Tcp1 PE=1 SV=1	P28480	44.964	556	Tcp1	6.21	14	15	1.0625
Pyruvate kinase PKM OS=Rattus norvegicus OX=10116 GN=Pkm PE=1 SV=3	P11980	66.4783	531	Pkm	7.06	47	50	1.06122
Uncharacterized protein OS=Rattus norvegicus OX=10116 PE=3 SV=3	D3ZM33	65.7895	152	#VALUE!	10.99	15	16	1.05882
Serine/threonine-protein phosphatase PP1-alpha catalytic subunit OS=Rattus norvegicus OX=10116 GN=Ppp1ca PE=1 SV=1	P62138	57.5758	330	Ppp1ca	6.33	15	16	1.05882
Glycerol-3-phosphate dehydrogenase [NAD(+)], cytoplasmic OS=Rattus norvegicus OX=10116 GN=Gpd1 PE=1 SV=4	O35077	42.4069	349	Gpd1	6.6	15	16	1.05882
Myosin regulatory light chain 2, skeletal muscle isoform OS=Rattus norvegicus OX=10116 GN=Mylpf PE=1 SV=2	P04466	81.6568	169	Mylpf	4.92	34	36	1.05556
Thymidylate synthase OS=Rattus norvegicus OX=10116 GN=Tyms PE=1 SV=1	P45352	45.2769	307	Tyms	6.46	16	17	1.05556
Ryanodine receptor 1 OS=Rattus norvegicus OX=10116 GN=Ryr1 PE=1 SV=1	F1LMY4	9.47368	5035	Ryr1	5.3	16	17	1.05556
Alpha-1,4 glucan phosphorylase OS=Rattus norvegicus OX=10116 GN=Pygm PE=1 SV=1	G3V8V3	71.0214	842	Pygm	7.11	111	117	1.0531
ATP synthase subunit beta, mitochondrial OS=Rattus norvegicus OX=10116 GN=Atp5f1b PE=1 SV=2	P10719	70.5104	529	Atp5f1b	5.34	55	58	1.05263
Myosin-3 OS=Rattus norvegicus OX=10116 GN=Myh3 PE=1 SV=1	G3V6D8	21.0825	1940	Myh3	5.81	75	79	1.05195
Keratin, type II cytoskeletal 75 OS=Rattus norvegicus OX=10116 GN=Krt75 PE=3 SV=2	Q6IG05	21.9557	542	Krt75	8.07	18	19	1.05
