# Supplementary material for: PERM1 regulates energy metabolism in the heart via ERRα/PGC−1α axis
Source: Front Cardiovasc Med. 2022 Nov 7;9:1033457. doi: 10.3389/fcvm.2022.1033457 (PMC9676655; doi:10.3389/fcvm.2022.1033457)
Supplement: Supplementary file 9 [file Table_9.XLSX]

## Sheet: enrichment.Process
#term ID	term description	observed gene count	background gene count	strength	false discovery rate	matching proteins in your network (IDs)	matching proteins in your network (labels)
GO:0009987	cellular process	130	6713	0.31	1.41e-16	10116.ENSRNOP00000000201,10116.ENSRNOP00000001160,10116.ENSRNOP00000001319,10116.ENSRNOP00000001764,10116.ENSRNOP00000002020,10116.ENSRNOP00000002462,10116.ENSRNOP00000002533,10116.ENSRNOP00000003046,10116.ENSRNOP00000003128,10116.ENSRNOP00000003787,10116.ENSRNOP00000004206,10116.ENSRNOP00000004279,10116.ENSRNOP00000004385,10116.ENSRNOP00000004609,10116.ENSRNOP00000004938,10116.ENSRNOP00000005286…	Mpst,Vars,Arpc1a,Specc1l,Gtf2i,Dnajb11,Mapk1,Cops4,Tmem33,Ptges3,Mpc2,Mpz,Qdpr,Myo1d,Ufc1,Nap1l1,Ppp1r9b,Fignl1,Cacnb1,Wars,Rpl19,Aifm1,Akap8,Cav1,Dnaja1,Ago2,Me1,Txnrd1,Cpt1b,Xpo1,Kank2,Lgals3,Ckb,Akap2,Ndufs1,Rplp1,Copg1,Copb1,Txn1,Myo1e,Samm50,Nexn,Pmpcb,Pdlim3,Trim55,Psmb5,Pdlim7,Acad9,Arpc5l,Dbn1,Cpt1a,Coro6,Synpo2,Aldh7a1,Timm21,Nubp2,Ctgf,Atxn10,Cdh2,Sfxn3,Sorbs1,Hsd17b4,Fam129b,Coq9,Mical…
GO:0071840	cellular component organization or biogenesis	69	2513	0.46	1.52e-12	10116.ENSRNOP00000001319,10116.ENSRNOP00000001764,10116.ENSRNOP00000003128,10116.ENSRNOP00000003787,10116.ENSRNOP00000004279,10116.ENSRNOP00000004609,10116.ENSRNOP00000005286,10116.ENSRNOP00000005498,10116.ENSRNOP00000005857,10116.ENSRNOP00000006098,10116.ENSRNOP00000008503,10116.ENSRNOP00000008827,10116.ENSRNOP00000009253,10116.ENSRNOP00000011898,10116.ENSRNOP00000014062,10116.ENSRNOP00000014216…	Arpc1a,Specc1l,Tmem33,Ptges3,Mpz,Myo1d,Nap1l1,Ppp1r9b,Fignl1,Cacnb1,Aifm1,Akap8,Cav1,Ago2,Xpo1,Lgals3,Akap2,Ndufs1,Myo1e,Samm50,Nexn,Pmpcb,Pdlim3,Pdlim7,Acad9,Arpc5l,Dbn1,Coro6,Synpo2,Timm21,Nubp2,Ctgf,Atxn10,Cdh2,Sorbs1,Mical2,Pdlim1,Map1b,Myoz3,Ctnnb1,Etf1,Sptbn2,Des,Timm23,Actn4,Cnn1,Dmd,Trim28,S100a10,Smad3,Sptan1,Hprt1,Ank3,Igh-1a,Xirp2,Immt,Cttn,Ubl4a,Loxl2,Dlg1,Bag6,Tmem38a,Rps24,Rpl3,Slc2…
GO:0006996	organelle organization	52	1509	0.56	2.59e-12	10116.ENSRNOP00000001319,10116.ENSRNOP00000001764,10116.ENSRNOP00000003128,10116.ENSRNOP00000003787,10116.ENSRNOP00000004609,10116.ENSRNOP00000005286,10116.ENSRNOP00000005498,10116.ENSRNOP00000005857,10116.ENSRNOP00000008503,10116.ENSRNOP00000008827,10116.ENSRNOP00000009253,10116.ENSRNOP00000015576,10116.ENSRNOP00000015851,10116.ENSRNOP00000016482,10116.ENSRNOP00000016520,10116.ENSRNOP00000017017…	Arpc1a,Specc1l,Tmem33,Ptges3,Myo1d,Nap1l1,Ppp1r9b,Fignl1,Aifm1,Akap8,Cav1,Akap2,Ndufs1,Myo1e,Samm50,Pmpcb,Pdlim3,Pdlim7,Acad9,Arpc5l,Dbn1,Coro6,Synpo2,Timm21,Atxn10,Sorbs1,Mical2,Pdlim1,Map1b,Myoz3,Ctnnb1,Sptbn2,Des,Timm23,Actn4,Cnn1,Trim28,S100a10,Sptan1,Ank3,Xirp2,Immt,Cttn,Ubl4a,Loxl2,Dlg1,Bag6,Tmem38a,Rpl3,Arpc5,Lima1,Ndufa11
GO:0016043	cellular component organization	66	2442	0.46	9.59e-12	10116.ENSRNOP00000001319,10116.ENSRNOP00000001764,10116.ENSRNOP00000003128,10116.ENSRNOP00000003787,10116.ENSRNOP00000004279,10116.ENSRNOP00000004609,10116.ENSRNOP00000005286,10116.ENSRNOP00000005498,10116.ENSRNOP00000005857,10116.ENSRNOP00000006098,10116.ENSRNOP00000008503,10116.ENSRNOP00000008827,10116.ENSRNOP00000009253,10116.ENSRNOP00000011898,10116.ENSRNOP00000014216,10116.ENSRNOP00000015576…	Arpc1a,Specc1l,Tmem33,Ptges3,Mpz,Myo1d,Nap1l1,Ppp1r9b,Fignl1,Cacnb1,Aifm1,Akap8,Cav1,Ago2,Lgals3,Akap2,Ndufs1,Myo1e,Samm50,Nexn,Pmpcb,Pdlim3,Pdlim7,Acad9,Arpc5l,Dbn1,Coro6,Synpo2,Timm21,Nubp2,Ctgf,Atxn10,Cdh2,Sorbs1,Mical2,Pdlim1,Map1b,Myoz3,Ctnnb1,Etf1,Sptbn2,Des,Timm23,Actn4,Cnn1,Dmd,Trim28,S100a10,Smad3,Sptan1,Hprt1,Ank3,Igh-1a,Xirp2,Immt,Cttn,Ubl4a,Loxl2,Dlg1,Bag6,Tmem38a,Rpl3,Slc2a1,Arpc5,Li…
GO:0007015	actin filament organization	17	134	1.13	2.41e-10	10116.ENSRNOP00000001319,10116.ENSRNOP00000004609,10116.ENSRNOP00000005498,10116.ENSRNOP00000015576,10116.ENSRNOP00000016482,10116.ENSRNOP00000017054,10116.ENSRNOP00000019405,10116.ENSRNOP00000019569,10116.ENSRNOP00000019759,10116.ENSRNOP00000021289,10116.ENSRNOP00000021858,10116.ENSRNOP00000022000,10116.ENSRNOP00000027773,10116.ENSRNOP00000051742,10116.ENSRNOP00000055672,10116.ENSRNOP00000061516…	Arpc1a,Myo1d,Ppp1r9b,Akap2,Myo1e,Pdlim3,Arpc5l,Dbn1,Coro6,Sorbs1,Mical2,Pdlim1,Actn4,Cttn,Dlg1,Arpc5,Lima1
GO:0007010	cytoskeleton organization	29	551	0.75	5.77e-10	10116.ENSRNOP00000001319,10116.ENSRNOP00000001764,10116.ENSRNOP00000004609,10116.ENSRNOP00000005498,10116.ENSRNOP00000005857,10116.ENSRNOP00000009253,10116.ENSRNOP00000015576,10116.ENSRNOP00000016482,10116.ENSRNOP00000017054,10116.ENSRNOP00000018899,10116.ENSRNOP00000019405,10116.ENSRNOP00000019569,10116.ENSRNOP00000019759,10116.ENSRNOP00000021289,10116.ENSRNOP00000021858,10116.ENSRNOP00000022000…	Arpc1a,Specc1l,Myo1d,Ppp1r9b,Fignl1,Cav1,Akap2,Myo1e,Pdlim3,Pdlim7,Arpc5l,Dbn1,Coro6,Sorbs1,Mical2,Pdlim1,Map1b,Ctnnb1,Sptbn2,Des,Actn4,Cnn1,Sptan1,Ank3,Xirp2,Cttn,Dlg1,Arpc5,Lima1
GO:0030036	actin cytoskeleton organization	22	288	0.91	5.77e-10	10116.ENSRNOP00000001319,10116.ENSRNOP00000001764,10116.ENSRNOP00000004609,10116.ENSRNOP00000005498,10116.ENSRNOP00000015576,10116.ENSRNOP00000016482,10116.ENSRNOP00000017054,10116.ENSRNOP00000018899,10116.ENSRNOP00000019405,10116.ENSRNOP00000019569,10116.ENSRNOP00000019759,10116.ENSRNOP00000021289,10116.ENSRNOP00000021858,10116.ENSRNOP00000022000,10116.ENSRNOP00000027773,10116.ENSRNOP00000029782…	Arpc1a,Specc1l,Myo1d,Ppp1r9b,Akap2,Myo1e,Pdlim3,Pdlim7,Arpc5l,Dbn1,Coro6,Sorbs1,Mical2,Pdlim1,Actn4,Cnn1,Sptan1,Xirp2,Cttn,Dlg1,Arpc5,Lima1
GO:0030029	actin filament-based process	23	328	0.87	6.44e-10	10116.ENSRNOP00000001319,10116.ENSRNOP00000001764,10116.ENSRNOP00000004609,10116.ENSRNOP00000005498,10116.ENSRNOP00000015576,10116.ENSRNOP00000016482,10116.ENSRNOP00000017054,10116.ENSRNOP00000018899,10116.ENSRNOP00000019405,10116.ENSRNOP00000019569,10116.ENSRNOP00000019759,10116.ENSRNOP00000021289,10116.ENSRNOP00000021858,10116.ENSRNOP00000022000,10116.ENSRNOP00000027773,10116.ENSRNOP00000029782…	Arpc1a,Specc1l,Myo1d,Ppp1r9b,Akap2,Myo1e,Pdlim3,Pdlim7,Arpc5l,Dbn1,Coro6,Sorbs1,Mical2,Pdlim1,Actn4,Cnn1,Sptan1,Xirp2,Cttn,Dlg1,Ryr2,Arpc5,Lima1
GO:0097435	supramolecular fiber organization	21	265	0.92	7.27e-10	10116.ENSRNOP00000001319,10116.ENSRNOP00000004609,10116.ENSRNOP00000005498,10116.ENSRNOP00000005857,10116.ENSRNOP00000009253,10116.ENSRNOP00000015576,10116.ENSRNOP00000016482,10116.ENSRNOP00000017054,10116.ENSRNOP00000019405,10116.ENSRNOP00000019569,10116.ENSRNOP00000019759,10116.ENSRNOP00000021289,10116.ENSRNOP00000021858,10116.ENSRNOP00000022000,10116.ENSRNOP00000026860,10116.ENSRNOP00000027773…	Arpc1a,Myo1d,Ppp1r9b,Fignl1,Cav1,Akap2,Myo1e,Pdlim3,Arpc5l,Dbn1,Coro6,Sorbs1,Mical2,Pdlim1,Des,Actn4,Cttn,Loxl2,Dlg1,Arpc5,Lima1
GO:0051493	regulation of cytoskeleton organization	22	317	0.87	2.04e-09	10116.ENSRNOP00000001319,10116.ENSRNOP00000001764,10116.ENSRNOP00000002533,10116.ENSRNOP00000009253,10116.ENSRNOP00000014062,10116.ENSRNOP00000016968,10116.ENSRNOP00000019405,10116.ENSRNOP00000019569,10116.ENSRNOP00000019931,10116.ENSRNOP00000020528,10116.ENSRNOP00000023460,10116.ENSRNOP00000025989,10116.ENSRNOP00000026016,10116.ENSRNOP00000026573,10116.ENSRNOP00000037097,10116.ENSRNOP00000037346…	Arpc1a,Specc1l,Mapk1,Cav1,Xpo1,Nexn,Arpc5l,Dbn1,Synpo2,Ctgf,Map1b,Myoz3,Ctnnb1,Sptbn2,S100a10,Smad3,Sptan1,Capn2,Cttn,Dlg1,Arpc5,Lima1
GO:0065007	biological regulation	99	5417	0.29	2.04e-09	10116.ENSRNOP00000000749,10116.ENSRNOP00000001160,10116.ENSRNOP00000001319,10116.ENSRNOP00000001764,10116.ENSRNOP00000002020,10116.ENSRNOP00000002462,10116.ENSRNOP00000002533,10116.ENSRNOP00000003128,10116.ENSRNOP00000003787,10116.ENSRNOP00000004206,10116.ENSRNOP00000004279,10116.ENSRNOP00000004609,10116.ENSRNOP00000005286,10116.ENSRNOP00000005498,10116.ENSRNOP00000005857,10116.ENSRNOP00000006098…	Cisd1,Vars,Arpc1a,Specc1l,Gtf2i,Dnajb11,Mapk1,Tmem33,Ptges3,Mpc2,Mpz,Myo1d,Nap1l1,Ppp1r9b,Fignl1,Cacnb1,Wars,Aifm1,Akap8,Cav1,Dnaja1,Ago2,Me1,Txnrd1,Xpo1,Kank2,Lgals3,Ckb,Akap2,Psmc3,Ndufs1,Rplp1,Txn1,Myo1e,Nexn,Trim55,Pdlim7,Arpc5l,Dbn1,Cpt1a,Synpo2,Ctgf,Cdh2,Sorbs1,Hsd17b4,Fam129b,Mical2,Pdlim1,Rnh1,Usp10,Dnaja2,Ppp1r7,Myzap,Map1b,Psmd1,Ankrd1,Myrip,Myoz3,Ctnnb1,Etf1,Sptbn2,Timm23,Actn4,Cnn1,Dm…
GO:0008152	metabolic process	77	3829	0.33	3.07e-08	10116.ENSRNOP00000000201,10116.ENSRNOP00000001160,10116.ENSRNOP00000002020,10116.ENSRNOP00000002366,10116.ENSRNOP00000002462,10116.ENSRNOP00000002533,10116.ENSRNOP00000003046,10116.ENSRNOP00000003787,10116.ENSRNOP00000004206,10116.ENSRNOP00000004385,10116.ENSRNOP00000004938,10116.ENSRNOP00000005498,10116.ENSRNOP00000005857,10116.ENSRNOP00000006128,10116.ENSRNOP00000006359,10116.ENSRNOP00000008503…	Mpst,Vars,Gtf2i,Bdh1,Dnajb11,Mapk1,Cops4,Ptges3,Mpc2,Qdpr,Ufc1,Ppp1r9b,Fignl1,Wars,Rpl19,Aifm1,Cav1,Ago2,Plbd1,Me1,Txnrd1,Cpt1b,Lgals3,Ckb,Psmc3,Ndufs1,Rplp1,Txn1,Myo1e,Pmpcb,Trim55,Psmb5,Acad9,Cpt1a,Synpo2,Aldh7a1,Nubp2,Ctgf,Sfxn3,Hsd17b4,Coq9,Mical2,Usp10,Dnaja2,Oat,Psmd1,Ctnnb1,Etf1,Asrgl1,Dmd,Trim28,Tecr,Ptbp1,Hprt1,Kars,Capn2,Syncrip,Tgfb1i1,Loxl2,Dlg1,Bag6,Rpl36,Rps24,Rpl3,Aldh3a2,Ddost,Cra…
GO:0048522	positive regulation of cellular process	65	2912	0.37	3.07e-08	10116.ENSRNOP00000001319,10116.ENSRNOP00000001764,10116.ENSRNOP00000002533,10116.ENSRNOP00000003128,10116.ENSRNOP00000003787,10116.ENSRNOP00000004206,10116.ENSRNOP00000005286,10116.ENSRNOP00000005498,10116.ENSRNOP00000006128,10116.ENSRNOP00000008503,10116.ENSRNOP00000008827,10116.ENSRNOP00000009253,10116.ENSRNOP00000010061,10116.ENSRNOP00000011898,10116.ENSRNOP00000013612,10116.ENSRNOP00000014216…	Arpc1a,Specc1l,Mapk1,Tmem33,Ptges3,Mpc2,Nap1l1,Ppp1r9b,Wars,Aifm1,Akap8,Cav1,Dnaja1,Ago2,Txnrd1,Lgals3,Psmc3,Rplp1,Txn1,Pdlim7,Arpc5l,Dbn1,Cpt1a,Synpo2,Ctgf,Cdh2,Sorbs1,Fam129b,Mical2,Pdlim1,Ppp1r7,Map1b,Ankrd1,Myrip,Myoz3,Ctnnb1,Timm23,Actn4,Dmd,Trim28,Hspb1,S100a10,Smad3,Slc8a1,Ptbp1,Hprt1,Ank3,Igh-1a,Kars,Capn2,Syncrip,Cttn,Tgfb1i1,Loxl2,Dlg1,Bag6,Ryr2,Arpc5,Oxct1,Eif4e,Fxr1,Glul,Dbi,Tceb1,Mlip
GO:0048856	anatomical structure development	66	2986	0.37	3.07e-08	10116.ENSRNOP00000000201,10116.ENSRNOP00000001764,10116.ENSRNOP00000002366,10116.ENSRNOP00000002462,10116.ENSRNOP00000002533,10116.ENSRNOP00000003787,10116.ENSRNOP00000004279,10116.ENSRNOP00000004385,10116.ENSRNOP00000004609,10116.ENSRNOP00000004938,10116.ENSRNOP00000005286,10116.ENSRNOP00000005498,10116.ENSRNOP00000006128,10116.ENSRNOP00000006359,10116.ENSRNOP00000008503,10116.ENSRNOP00000009253…	Mpst,Specc1l,Bdh1,Dnajb11,Mapk1,Ptges3,Mpz,Qdpr,Myo1d,Ufc1,Nap1l1,Ppp1r9b,Wars,Rpl19,Aifm1,Cav1,Ago2,Txnrd1,Hspb2,Kank2,Lgals3,Ckb,Psmc3,Myo1e,Nexn,Pdlim3,Pdlim7,Dbn1,Cpt1a,Ctgf,Atxn10,Cdh2,Hsd17b4,Mical2,Pdlim1,Map1b,Ankrd1,Ctnnb1,Sptbn2,Dmd,Trim28,Hspb1,Smad3,Slc8a1,Ptbp1,Hprt1,Ank3,Capn2,Xirp2,Immt,Cttn,Tgfb1i1,Gna13,Loxl2,Dlg1,Bag6,Ryr2,Rps24,Slc2a1,Arpc5,Aldh3a2,Oxct1,Eif4e,Fxr1,Glul,Dbi
GO:0007275	multicellular organism development	63	2816	0.37	5.21e-08	10116.ENSRNOP00000000201,10116.ENSRNOP00000001764,10116.ENSRNOP00000002366,10116.ENSRNOP00000002462,10116.ENSRNOP00000002533,10116.ENSRNOP00000003787,10116.ENSRNOP00000004279,10116.ENSRNOP00000004385,10116.ENSRNOP00000004609,10116.ENSRNOP00000004938,10116.ENSRNOP00000005286,10116.ENSRNOP00000005498,10116.ENSRNOP00000006128,10116.ENSRNOP00000006359,10116.ENSRNOP00000008503,10116.ENSRNOP00000009253…	Mpst,Specc1l,Bdh1,Dnajb11,Mapk1,Ptges3,Mpz,Qdpr,Myo1d,Ufc1,Nap1l1,Ppp1r9b,Wars,Rpl19,Aifm1,Cav1,Ago2,Txnrd1,Kank2,Lgals3,Ckb,Psmc3,Myo1e,Nexn,Pdlim3,Pdlim7,Dbn1,Ctgf,Atxn10,Cdh2,Hsd17b4,Mical2,Pdlim1,Map1b,Ankrd1,Ctnnb1,Sptbn2,Dmd,Trim28,Hspb1,Smad3,Slc8a1,Ptbp1,Hprt1,Ank3,Capn2,Xirp2,Cttn,Tgfb1i1,Gna13,Loxl2,Dlg1,Bag6,Ryr2,Rps24,Slc2a1,Arpc5,Aldh3a2,Oxct1,Eif4e,Fxr1,Glul,Dbi
GO:0032502	developmental process	68	3216	0.35	7.15e-08	10116.ENSRNOP00000000201,10116.ENSRNOP00000001764,10116.ENSRNOP00000002366,10116.ENSRNOP00000002462,10116.ENSRNOP00000002533,10116.ENSRNOP00000003787,10116.ENSRNOP00000004279,10116.ENSRNOP00000004385,10116.ENSRNOP00000004609,10116.ENSRNOP00000004938,10116.ENSRNOP00000005286,10116.ENSRNOP00000005498,10116.ENSRNOP00000005857,10116.ENSRNOP00000006128,10116.ENSRNOP00000006359,10116.ENSRNOP00000008503…	Mpst,Specc1l,Bdh1,Dnajb11,Mapk1,Ptges3,Mpz,Qdpr,Myo1d,Ufc1,Nap1l1,Ppp1r9b,Fignl1,Wars,Rpl19,Aifm1,Cav1,Dnaja1,Ago2,Txnrd1,Hspb2,Kank2,Lgals3,Ckb,Psmc3,Myo1e,Nexn,Pdlim3,Pdlim7,Dbn1,Cpt1a,Ctgf,Atxn10,Cdh2,Hsd17b4,Mical2,Pdlim1,Map1b,Ankrd1,Ctnnb1,Sptbn2,Dmd,Trim28,Hspb1,Smad3,Slc8a1,Ptbp1,Hprt1,Ank3,Capn2,Xirp2,Immt,Cttn,Tgfb1i1,Gna13,Loxl2,Dlg1,Bag6,Ryr2,Rps24,Slc2a1,Arpc5,Aldh3a2,Oxct1,Eif4e,Fxr…
GO:0050789	regulation of biological process	91	5090	0.28	7.2e-08	10116.ENSRNOP00000000749,10116.ENSRNOP00000001319,10116.ENSRNOP00000001764,10116.ENSRNOP00000002020,10116.ENSRNOP00000002462,10116.ENSRNOP00000002533,10116.ENSRNOP00000003128,10116.ENSRNOP00000003787,10116.ENSRNOP00000004206,10116.ENSRNOP00000004279,10116.ENSRNOP00000004609,10116.ENSRNOP00000005286,10116.ENSRNOP00000005498,10116.ENSRNOP00000005857,10116.ENSRNOP00000006098,10116.ENSRNOP00000006128…	Cisd1,Arpc1a,Specc1l,Gtf2i,Dnajb11,Mapk1,Tmem33,Ptges3,Mpc2,Mpz,Myo1d,Nap1l1,Ppp1r9b,Fignl1,Cacnb1,Wars,Aifm1,Akap8,Cav1,Dnaja1,Ago2,Me1,Txnrd1,Xpo1,Kank2,Lgals3,Akap2,Psmc3,Rplp1,Txn1,Myo1e,Nexn,Trim55,Pdlim7,Arpc5l,Dbn1,Cpt1a,Synpo2,Ctgf,Cdh2,Sorbs1,Fam129b,Mical2,Pdlim1,Rnh1,Usp10,Ppp1r7,Myzap,Map1b,Psmd1,Ankrd1,Myrip,Myoz3,Ctnnb1,Etf1,Sptbn2,Timm23,Actn4,Cnn1,Dmd,Trim28,Hspb1,S100a10,Smad3,Sl…
GO:0110053	regulation of actin filament organization	15	155	1.01	7.2e-08	10116.ENSRNOP00000001319,10116.ENSRNOP00000001764,10116.ENSRNOP00000019405,10116.ENSRNOP00000019569,10116.ENSRNOP00000019931,10116.ENSRNOP00000020528,10116.ENSRNOP00000025989,10116.ENSRNOP00000026573,10116.ENSRNOP00000037097,10116.ENSRNOP00000037346,10116.ENSRNOP00000042382,10116.ENSRNOP00000051742,10116.ENSRNOP00000055672,10116.ENSRNOP00000061516,10116.ENSRNOP00000063172	Arpc1a,Specc1l,Arpc5l,Dbn1,Synpo2,Ctgf,Myoz3,Sptbn2,S100a10,Smad3,Sptan1,Cttn,Dlg1,Arpc5,Lima1
GO:1902903	regulation of supramolecular fiber organization	17	218	0.92	8.29e-08	10116.ENSRNOP00000001319,10116.ENSRNOP00000001764,10116.ENSRNOP00000009253,10116.ENSRNOP00000019405,10116.ENSRNOP00000019569,10116.ENSRNOP00000019931,10116.ENSRNOP00000020528,10116.ENSRNOP00000023460,10116.ENSRNOP00000025989,10116.ENSRNOP00000026573,10116.ENSRNOP00000037097,10116.ENSRNOP00000037346,10116.ENSRNOP00000042382,10116.ENSRNOP00000051742,10116.ENSRNOP00000055672,10116.ENSRNOP00000061516…	Arpc1a,Specc1l,Cav1,Arpc5l,Dbn1,Synpo2,Ctgf,Map1b,Myoz3,Sptbn2,S100a10,Smad3,Sptan1,Cttn,Dlg1,Arpc5,Lima1
GO:0048731	system development	59	2586	0.38	9.58e-08	10116.ENSRNOP00000000201,10116.ENSRNOP00000001764,10116.ENSRNOP00000002366,10116.ENSRNOP00000002462,10116.ENSRNOP00000002533,10116.ENSRNOP00000003787,10116.ENSRNOP00000004279,10116.ENSRNOP00000004385,10116.ENSRNOP00000004609,10116.ENSRNOP00000004938,10116.ENSRNOP00000005286,10116.ENSRNOP00000005498,10116.ENSRNOP00000006128,10116.ENSRNOP00000006359,10116.ENSRNOP00000008503,10116.ENSRNOP00000009253…	Mpst,Specc1l,Bdh1,Dnajb11,Mapk1,Ptges3,Mpz,Qdpr,Myo1d,Ufc1,Nap1l1,Ppp1r9b,Wars,Rpl19,Aifm1,Cav1,Txnrd1,Kank2,Lgals3,Ckb,Myo1e,Nexn,Pdlim3,Pdlim7,Dbn1,Ctgf,Atxn10,Cdh2,Hsd17b4,Mical2,Pdlim1,Map1b,Ankrd1,Ctnnb1,Sptbn2,Dmd,Trim28,Hspb1,Smad3,Slc8a1,Ptbp1,Hprt1,Ank3,Xirp2,Cttn,Gna13,Loxl2,Dlg1,Bag6,Ryr2,Rps24,Slc2a1,Arpc5,Aldh3a2,Oxct1,Eif4e,Fxr1,Glul,Dbi
GO:0032970	regulation of actin filament-based process	17	240	0.88	3.02e-07	10116.ENSRNOP00000001319,10116.ENSRNOP00000001764,10116.ENSRNOP00000009253,10116.ENSRNOP00000019405,10116.ENSRNOP00000019569,10116.ENSRNOP00000019931,10116.ENSRNOP00000020528,10116.ENSRNOP00000025989,10116.ENSRNOP00000026573,10116.ENSRNOP00000037097,10116.ENSRNOP00000037346,10116.ENSRNOP00000042382,10116.ENSRNOP00000051742,10116.ENSRNOP00000055672,10116.ENSRNOP00000059019,10116.ENSRNOP00000061516…	Arpc1a,Specc1l,Cav1,Arpc5l,Dbn1,Synpo2,Ctgf,Myoz3,Sptbn2,S100a10,Smad3,Sptan1,Cttn,Dlg1,Ryr2,Arpc5,Lima1
GO:0033043	regulation of organelle organization	27	679	0.62	4.65e-07	10116.ENSRNOP00000001319,10116.ENSRNOP00000001764,10116.ENSRNOP00000002533,10116.ENSRNOP00000003128,10116.ENSRNOP00000008827,10116.ENSRNOP00000009253,10116.ENSRNOP00000014062,10116.ENSRNOP00000016968,10116.ENSRNOP00000019405,10116.ENSRNOP00000019569,10116.ENSRNOP00000019931,10116.ENSRNOP00000020528,10116.ENSRNOP00000021170,10116.ENSRNOP00000023460,10116.ENSRNOP00000025989,10116.ENSRNOP00000026016…	Arpc1a,Specc1l,Mapk1,Tmem33,Akap8,Cav1,Xpo1,Nexn,Arpc5l,Dbn1,Synpo2,Ctgf,Cdh2,Map1b,Myoz3,Ctnnb1,Sptbn2,Trim28,S100a10,Smad3,Sptan1,Ptbp1,Capn2,Cttn,Dlg1,Arpc5,Lima1
GO:0050794	regulation of cellular process	86	4864	0.27	4.65e-07	10116.ENSRNOP00000000749,10116.ENSRNOP00000001319,10116.ENSRNOP00000001764,10116.ENSRNOP00000002462,10116.ENSRNOP00000002533,10116.ENSRNOP00000003128,10116.ENSRNOP00000003787,10116.ENSRNOP00000004206,10116.ENSRNOP00000004279,10116.ENSRNOP00000004609,10116.ENSRNOP00000005286,10116.ENSRNOP00000005498,10116.ENSRNOP00000005857,10116.ENSRNOP00000006098,10116.ENSRNOP00000006128,10116.ENSRNOP00000008503…	Cisd1,Arpc1a,Specc1l,Dnajb11,Mapk1,Tmem33,Ptges3,Mpc2,Mpz,Myo1d,Nap1l1,Ppp1r9b,Fignl1,Cacnb1,Wars,Aifm1,Akap8,Cav1,Dnaja1,Ago2,Txnrd1,Xpo1,Kank2,Lgals3,Akap2,Psmc3,Rplp1,Txn1,Myo1e,Nexn,Pdlim7,Arpc5l,Dbn1,Cpt1a,Synpo2,Ctgf,Cdh2,Sorbs1,Fam129b,Mical2,Pdlim1,Usp10,Ppp1r7,Myzap,Map1b,Ankrd1,Myrip,Myoz3,Ctnnb1,Etf1,Sptbn2,Timm23,Actn4,Cnn1,Dmd,Trim28,Hspb1,S100a10,Smad3,Slc8a1,Sptan1,Ptbp1,Hprt1,Ank3…
GO:0044085	cellular component biogenesis	35	1149	0.51	1.02e-06	10116.ENSRNOP00000003787,10116.ENSRNOP00000005286,10116.ENSRNOP00000005498,10116.ENSRNOP00000008503,10116.ENSRNOP00000009253,10116.ENSRNOP00000011898,10116.ENSRNOP00000014062,10116.ENSRNOP00000016520,10116.ENSRNOP00000019108,10116.ENSRNOP00000019931,10116.ENSRNOP00000020376,10116.ENSRNOP00000020504,10116.ENSRNOP00000021071,10116.ENSRNOP00000021170,10116.ENSRNOP00000021289,10116.ENSRNOP00000022000…	Ptges3,Nap1l1,Ppp1r9b,Aifm1,Cav1,Ago2,Xpo1,Samm50,Acad9,Synpo2,Timm21,Nubp2,Atxn10,Cdh2,Sorbs1,Pdlim1,Map1b,Myoz3,Ctnnb1,Sptbn2,Actn4,Dmd,S100a10,Smad3,Hprt1,Ank3,Cttn,Dlg1,Bag6,Rps24,Rpl3,Slc2a1,Lima1,Ndufa11,Glul
GO:0051128	regulation of cellular component organization	39	1399	0.47	1.13e-06	10116.ENSRNOP00000001319,10116.ENSRNOP00000001764,10116.ENSRNOP00000002533,10116.ENSRNOP00000003128,10116.ENSRNOP00000005498,10116.ENSRNOP00000006128,10116.ENSRNOP00000008503,10116.ENSRNOP00000008827,10116.ENSRNOP00000009253,10116.ENSRNOP00000014062,10116.ENSRNOP00000014216,10116.ENSRNOP00000015757,10116.ENSRNOP00000016968,10116.ENSRNOP00000019405,10116.ENSRNOP00000019569,10116.ENSRNOP00000019931…	Arpc1a,Specc1l,Mapk1,Tmem33,Ppp1r9b,Wars,Aifm1,Akap8,Cav1,Xpo1,Lgals3,Psmc3,Nexn,Arpc5l,Dbn1,Synpo2,Ctgf,Cdh2,Sorbs1,Map1b,Ankrd1,Myoz3,Ctnnb1,Etf1,Sptbn2,Actn4,Dmd,Trim28,Hspb1,S100a10,Smad3,Sptan1,Ptbp1,Capn2,Cttn,Dlg1,Arpc5,Lima1,Fxr1
GO:1902905	positive regulation of supramolecular fiber organization	12	116	1.04	1.9e-06	10116.ENSRNOP00000001319,10116.ENSRNOP00000009253,10116.ENSRNOP00000019405,10116.ENSRNOP00000019931,10116.ENSRNOP00000020528,10116.ENSRNOP00000023460,10116.ENSRNOP00000025989,10116.ENSRNOP00000037097,10116.ENSRNOP00000037346,10116.ENSRNOP00000051742,10116.ENSRNOP00000055672,10116.ENSRNOP00000061516	Arpc1a,Cav1,Arpc5l,Synpo2,Ctgf,Map1b,Myoz3,S100a10,Smad3,Cttn,Dlg1,Arpc5
GO:0044237	cellular metabolic process	66	3368	0.32	1.99e-06	10116.ENSRNOP00000000201,10116.ENSRNOP00000001160,10116.ENSRNOP00000002020,10116.ENSRNOP00000002462,10116.ENSRNOP00000002533,10116.ENSRNOP00000003046,10116.ENSRNOP00000003787,10116.ENSRNOP00000004206,10116.ENSRNOP00000004385,10116.ENSRNOP00000004938,10116.ENSRNOP00000005498,10116.ENSRNOP00000006128,10116.ENSRNOP00000006359,10116.ENSRNOP00000009253,10116.ENSRNOP00000011898,10116.ENSRNOP00000013244…	Mpst,Vars,Gtf2i,Dnajb11,Mapk1,Cops4,Ptges3,Mpc2,Qdpr,Ufc1,Ppp1r9b,Wars,Rpl19,Cav1,Ago2,Me1,Txnrd1,Cpt1b,Lgals3,Ckb,Ndufs1,Rplp1,Pmpcb,Trim55,Psmb5,Acad9,Cpt1a,Synpo2,Aldh7a1,Nubp2,Ctgf,Sfxn3,Hsd17b4,Coq9,Mical2,Usp10,Oat,Psmd1,Ctnnb1,Etf1,Asrgl1,Dmd,Trim28,Tecr,Ptbp1,Hprt1,Kars,Capn2,Syncrip,Tgfb1i1,Loxl2,Bag6,Rpl36,Rps24,Rpl3,Aldh3a2,Ddost,Crat,Oxct1,Eif4e,Aldh1l1,Glul,Dbi,Psma2,Tceb1,Gmps
GO:0071704	organic substance metabolic process	68	3548	0.31	2.47e-06	10116.ENSRNOP00000000201,10116.ENSRNOP00000001160,10116.ENSRNOP00000002020,10116.ENSRNOP00000002462,10116.ENSRNOP00000002533,10116.ENSRNOP00000003046,10116.ENSRNOP00000003787,10116.ENSRNOP00000004206,10116.ENSRNOP00000004385,10116.ENSRNOP00000004938,10116.ENSRNOP00000005498,10116.ENSRNOP00000006128,10116.ENSRNOP00000006359,10116.ENSRNOP00000009253,10116.ENSRNOP00000011898,10116.ENSRNOP00000011930…	Mpst,Vars,Gtf2i,Dnajb11,Mapk1,Cops4,Ptges3,Mpc2,Qdpr,Ufc1,Ppp1r9b,Wars,Rpl19,Cav1,Ago2,Plbd1,Me1,Txnrd1,Cpt1b,Lgals3,Ckb,Psmc3,Rplp1,Txn1,Pmpcb,Trim55,Psmb5,Acad9,Cpt1a,Synpo2,Aldh7a1,Ctgf,Hsd17b4,Coq9,Usp10,Dnaja2,Oat,Psmd1,Ctnnb1,Etf1,Asrgl1,Dmd,Trim28,Tecr,Ptbp1,Hprt1,Kars,Capn2,Syncrip,Tgfb1i1,Loxl2,Dlg1,Bag6,Rpl36,Rps24,Rpl3,Aldh3a2,Ddost,Crat,Lima1,Oxct1,Eif4e,Aldh1l1,Glul,Dbi,Psma2,Tceb1,G…
GO:0032501	multicellular organismal process	68	3582	0.3	3.53e-06	10116.ENSRNOP00000000201,10116.ENSRNOP00000001764,10116.ENSRNOP00000002366,10116.ENSRNOP00000002462,10116.ENSRNOP00000002533,10116.ENSRNOP00000003787,10116.ENSRNOP00000004279,10116.ENSRNOP00000004385,10116.ENSRNOP00000004609,10116.ENSRNOP00000004938,10116.ENSRNOP00000005286,10116.ENSRNOP00000005498,10116.ENSRNOP00000005857,10116.ENSRNOP00000006128,10116.ENSRNOP00000006359,10116.ENSRNOP00000008503…	Mpst,Specc1l,Bdh1,Dnajb11,Mapk1,Ptges3,Mpz,Qdpr,Myo1d,Ufc1,Nap1l1,Ppp1r9b,Fignl1,Wars,Rpl19,Aifm1,Cav1,Dnaja1,Ago2,Txnrd1,Kank2,Lgals3,Ckb,Psmc3,Myo1e,Nexn,Pdlim3,Pdlim7,Dbn1,Ctgf,Atxn10,Cdh2,Hsd17b4,Fam129b,Mical2,Pdlim1,Map1b,Ankrd1,Myoz3,Ctnnb1,Sptbn2,Dmd,Trim28,Hspb1,Smad3,Slc8a1,Ptbp1,Hprt1,Ank3,Capn2,Xirp2,Cttn,Tgfb1i1,Gna13,Loxl2,Dlg1,Bag6,Ryr2,Rps24,Slc2a1,Arpc5,Aldh3a2,Lima1,Oxct1,Eif4e,…
GO:0022607	cellular component assembly	32	1062	0.5	5.65e-06	10116.ENSRNOP00000003787,10116.ENSRNOP00000005286,10116.ENSRNOP00000005498,10116.ENSRNOP00000008503,10116.ENSRNOP00000009253,10116.ENSRNOP00000011898,10116.ENSRNOP00000016520,10116.ENSRNOP00000019108,10116.ENSRNOP00000019931,10116.ENSRNOP00000020376,10116.ENSRNOP00000020504,10116.ENSRNOP00000021071,10116.ENSRNOP00000021170,10116.ENSRNOP00000021289,10116.ENSRNOP00000022000,10116.ENSRNOP00000023460…	Ptges3,Nap1l1,Ppp1r9b,Aifm1,Cav1,Ago2,Samm50,Acad9,Synpo2,Timm21,Nubp2,Atxn10,Cdh2,Sorbs1,Pdlim1,Map1b,Myoz3,Ctnnb1,Sptbn2,Actn4,Dmd,S100a10,Smad3,Hprt1,Ank3,Cttn,Dlg1,Bag6,Rpl3,Slc2a1,Lima1,Ndufa11
GO:0050896	response to stimulus	73	4038	0.28	5.65e-06	10116.ENSRNOP00000002366,10116.ENSRNOP00000002533,10116.ENSRNOP00000003128,10116.ENSRNOP00000003787,10116.ENSRNOP00000004385,10116.ENSRNOP00000004938,10116.ENSRNOP00000005286,10116.ENSRNOP00000005498,10116.ENSRNOP00000005857,10116.ENSRNOP00000006098,10116.ENSRNOP00000008503,10116.ENSRNOP00000008827,10116.ENSRNOP00000009253,10116.ENSRNOP00000010061,10116.ENSRNOP00000013244,10116.ENSRNOP00000013612…	Bdh1,Mapk1,Tmem33,Ptges3,Qdpr,Ufc1,Nap1l1,Ppp1r9b,Fignl1,Cacnb1,Aifm1,Akap8,Cav1,Dnaja1,Me1,Txnrd1,Hspb2,Xpo1,Lgals3,Akap2,Rplp1,Txn1,Myo1e,Nexn,Trim55,Psmb5,Dbn1,Cpt1a,Ctgf,Sorbs1,Hsd17b4,Pdlim1,Usp10,Dnaja2,Myzap,Map1b,Ankrd1,Myoz3,Ctnnb1,Sptbn2,Timm23,Actn4,Dmd,Trim28,Hspb1,S100a10,Smad3,Slc8a1,Hprt1,Ank3,Igh-1a,Kars,Capn2,Syncrip,Immt,Tgfb1i1,Gna13,Loxl2,Dlg1,Bag6,Ryr2,Tmem38a,Rpl3,Slc2a1,Ald…
GO:0051495	positive regulation of cytoskeleton organization	12	131	0.99	5.65e-06	10116.ENSRNOP00000001319,10116.ENSRNOP00000009253,10116.ENSRNOP00000019405,10116.ENSRNOP00000019931,10116.ENSRNOP00000020528,10116.ENSRNOP00000023460,10116.ENSRNOP00000025989,10116.ENSRNOP00000037097,10116.ENSRNOP00000037346,10116.ENSRNOP00000051742,10116.ENSRNOP00000055672,10116.ENSRNOP00000061516	Arpc1a,Cav1,Arpc5l,Synpo2,Ctgf,Map1b,Myoz3,S100a10,Smad3,Cttn,Dlg1,Arpc5
GO:0006807	nitrogen compound metabolic process	59	2942	0.33	6.93e-06	10116.ENSRNOP00000000201,10116.ENSRNOP00000001160,10116.ENSRNOP00000002020,10116.ENSRNOP00000002462,10116.ENSRNOP00000002533,10116.ENSRNOP00000003046,10116.ENSRNOP00000003787,10116.ENSRNOP00000004206,10116.ENSRNOP00000004385,10116.ENSRNOP00000004938,10116.ENSRNOP00000005498,10116.ENSRNOP00000006128,10116.ENSRNOP00000006359,10116.ENSRNOP00000011898,10116.ENSRNOP00000013612,10116.ENSRNOP00000013985…	Mpst,Vars,Gtf2i,Dnajb11,Mapk1,Cops4,Ptges3,Mpc2,Qdpr,Ufc1,Ppp1r9b,Wars,Rpl19,Ago2,Txnrd1,Cpt1b,Lgals3,Ckb,Psmc3,Rplp1,Myo1e,Pmpcb,Trim55,Psmb5,Cpt1a,Synpo2,Aldh7a1,Ctgf,Hsd17b4,Usp10,Oat,Psmd1,Ctnnb1,Etf1,Asrgl1,Dmd,Trim28,Tecr,Ptbp1,Hprt1,Kars,Capn2,Syncrip,Tgfb1i1,Loxl2,Dlg1,Bag6,Rpl36,Rps24,Rpl3,Ddost,Crat,Eif4e,Aldh1l1,Glul,Dbi,Psma2,Tceb1,Gmps
GO:0006928	movement of cell or subcellular component	26	740	0.57	7.41e-06	10116.ENSRNOP00000001764,10116.ENSRNOP00000004609,10116.ENSRNOP00000005498,10116.ENSRNOP00000010061,10116.ENSRNOP00000014135,10116.ENSRNOP00000014216,10116.ENSRNOP00000016137,10116.ENSRNOP00000016482,10116.ENSRNOP00000016968,10116.ENSRNOP00000017125,10116.ENSRNOP00000019405,10116.ENSRNOP00000019759,10116.ENSRNOP00000020528,10116.ENSRNOP00000021170,10116.ENSRNOP00000022000,10116.ENSRNOP00000023460…	Specc1l,Myo1d,Ppp1r9b,Dnaja1,Kank2,Lgals3,Copg1,Myo1e,Nexn,Trim55,Arpc5l,Coro6,Ctgf,Cdh2,Pdlim1,Map1b,Ctnnb1,Actn4,Hspb1,Ank3,Cttn,Tgfb1i1,Loxl2,Ryr2,Arpc5,Lima1
GO:0051179	localization	56	2732	0.34	8.3e-06	10116.ENSRNOP00000001764,10116.ENSRNOP00000002533,10116.ENSRNOP00000004206,10116.ENSRNOP00000004609,10116.ENSRNOP00000005498,10116.ENSRNOP00000006098,10116.ENSRNOP00000008503,10116.ENSRNOP00000008827,10116.ENSRNOP00000009253,10116.ENSRNOP00000010061,10116.ENSRNOP00000013985,10116.ENSRNOP00000014062,10116.ENSRNOP00000014135,10116.ENSRNOP00000014216,10116.ENSRNOP00000015576,10116.ENSRNOP00000016137…	Specc1l,Mapk1,Mpc2,Myo1d,Ppp1r9b,Cacnb1,Aifm1,Akap8,Cav1,Dnaja1,Cpt1b,Xpo1,Kank2,Lgals3,Akap2,Copg1,Copb1,Txn1,Myo1e,Samm50,Pmpcb,Trim55,Arpc5l,Dbn1,Cpt1a,Coro6,Timm21,Ctgf,Cdh2,Sfxn3,Fam129b,Pdlim1,Map1b,Myrip,Ctnnb1,Sptbn2,Timm23,Actn4,Dmd,Hspb1,S100a10,Slc8a1,Ank3,Igh-1a,Cttn,Tgfb1i1,Ubl4a,Loxl2,Dlg1,Bag6,Ryr2,Tmem38a,Slc2a1,Arpc5,Lima1,Dbi
GO:0051130	positive regulation of cellular component organization	26	753	0.56	9.85e-06	10116.ENSRNOP00000001319,10116.ENSRNOP00000002533,10116.ENSRNOP00000006128,10116.ENSRNOP00000008827,10116.ENSRNOP00000009253,10116.ENSRNOP00000014216,10116.ENSRNOP00000015757,10116.ENSRNOP00000019405,10116.ENSRNOP00000019569,10116.ENSRNOP00000019931,10116.ENSRNOP00000020528,10116.ENSRNOP00000023460,10116.ENSRNOP00000025258,10116.ENSRNOP00000025989,10116.ENSRNOP00000026016,10116.ENSRNOP00000027773…	Arpc1a,Mapk1,Wars,Akap8,Cav1,Lgals3,Psmc3,Arpc5l,Dbn1,Synpo2,Ctgf,Map1b,Ankrd1,Myoz3,Ctnnb1,Actn4,Dmd,Trim28,Hspb1,S100a10,Smad3,Ptbp1,Capn2,Cttn,Dlg1,Arpc5
GO:1901564	organonitrogen compound metabolic process	51	2375	0.36	9.85e-06	10116.ENSRNOP00000000201,10116.ENSRNOP00000001160,10116.ENSRNOP00000002462,10116.ENSRNOP00000002533,10116.ENSRNOP00000003046,10116.ENSRNOP00000004206,10116.ENSRNOP00000004385,10116.ENSRNOP00000004938,10116.ENSRNOP00000005498,10116.ENSRNOP00000006128,10116.ENSRNOP00000006359,10116.ENSRNOP00000013612,10116.ENSRNOP00000013985,10116.ENSRNOP00000015122,10116.ENSRNOP00000015757,10116.ENSRNOP00000015893…	Mpst,Vars,Dnajb11,Mapk1,Cops4,Mpc2,Qdpr,Ufc1,Ppp1r9b,Wars,Rpl19,Txnrd1,Cpt1b,Ckb,Psmc3,Rplp1,Pmpcb,Trim55,Psmb5,Cpt1a,Synpo2,Aldh7a1,Hsd17b4,Usp10,Oat,Psmd1,Ctnnb1,Etf1,Asrgl1,Dmd,Trim28,Tecr,Hprt1,Kars,Capn2,Tgfb1i1,Loxl2,Dlg1,Bag6,Rpl36,Rps24,Rpl3,Ddost,Crat,Eif4e,Aldh1l1,Glul,Dbi,Psma2,Tceb1,Gmps
GO:0042221	response to chemical	54	2616	0.34	1.2e-05	10116.ENSRNOP00000002366,10116.ENSRNOP00000002533,10116.ENSRNOP00000003787,10116.ENSRNOP00000004385,10116.ENSRNOP00000005286,10116.ENSRNOP00000005498,10116.ENSRNOP00000006098,10116.ENSRNOP00000008503,10116.ENSRNOP00000008827,10116.ENSRNOP00000009253,10116.ENSRNOP00000010061,10116.ENSRNOP00000013244,10116.ENSRNOP00000013612,10116.ENSRNOP00000014062,10116.ENSRNOP00000014216,10116.ENSRNOP00000015893…	Bdh1,Mapk1,Ptges3,Qdpr,Nap1l1,Ppp1r9b,Cacnb1,Aifm1,Akap8,Cav1,Dnaja1,Me1,Txnrd1,Xpo1,Lgals3,Rplp1,Txn1,Nexn,Dbn1,Cpt1a,Ctgf,Sorbs1,Hsd17b4,Usp10,Map1b,Ankrd1,Ctnnb1,Sptbn2,Timm23,Actn4,Dmd,Hspb1,S100a10,Smad3,Slc8a1,Hprt1,Ank3,Kars,Capn2,Syncrip,Tgfb1i1,Loxl2,Bag6,Ryr2,Tmem38a,Rpl3,Slc2a1,Aldh3a2,Ddost,Oxct1,Eif4e,Glul,Dbi,Gmps
GO:0034613	cellular protein localization	26	783	0.55	1.94e-05	10116.ENSRNOP00000005498,10116.ENSRNOP00000006098,10116.ENSRNOP00000008503,10116.ENSRNOP00000009253,10116.ENSRNOP00000010061,10116.ENSRNOP00000014062,10116.ENSRNOP00000016137,10116.ENSRNOP00000016292,10116.ENSRNOP00000016447,10116.ENSRNOP00000016520,10116.ENSRNOP00000017017,10116.ENSRNOP00000019569,10116.ENSRNOP00000020376,10116.ENSRNOP00000021170,10116.ENSRNOP00000025460,10116.ENSRNOP00000026016…	Ppp1r9b,Cacnb1,Aifm1,Cav1,Dnaja1,Xpo1,Copg1,Copb1,Txn1,Samm50,Pmpcb,Dbn1,Timm21,Cdh2,Myrip,Ctnnb1,Timm23,Dmd,Hspb1,S100a10,Ank3,Cttn,Ubl4a,Dlg1,Bag6,Ryr2
GO:0010638	positive regulation of organelle organization	17	340	0.72	2.04e-05	10116.ENSRNOP00000001319,10116.ENSRNOP00000002533,10116.ENSRNOP00000008827,10116.ENSRNOP00000009253,10116.ENSRNOP00000019405,10116.ENSRNOP00000019931,10116.ENSRNOP00000020528,10116.ENSRNOP00000023460,10116.ENSRNOP00000025989,10116.ENSRNOP00000026016,10116.ENSRNOP00000031061,10116.ENSRNOP00000037097,10116.ENSRNOP00000037346,10116.ENSRNOP00000043256,10116.ENSRNOP00000051742,10116.ENSRNOP00000055672…	Arpc1a,Mapk1,Akap8,Cav1,Arpc5l,Synpo2,Ctgf,Map1b,Myoz3,Ctnnb1,Trim28,S100a10,Smad3,Ptbp1,Cttn,Dlg1,Arpc5
GO:0048513	animal organ development	44	1931	0.38	2.04e-05	10116.ENSRNOP00000000201,10116.ENSRNOP00000002366,10116.ENSRNOP00000002533,10116.ENSRNOP00000003787,10116.ENSRNOP00000004385,10116.ENSRNOP00000004609,10116.ENSRNOP00000004938,10116.ENSRNOP00000005498,10116.ENSRNOP00000006359,10116.ENSRNOP00000009253,10116.ENSRNOP00000013612,10116.ENSRNOP00000014135,10116.ENSRNOP00000015122,10116.ENSRNOP00000016482,10116.ENSRNOP00000017054,10116.ENSRNOP00000018899…	Mpst,Bdh1,Mapk1,Ptges3,Qdpr,Myo1d,Ufc1,Ppp1r9b,Rpl19,Cav1,Txnrd1,Kank2,Ckb,Myo1e,Pdlim3,Pdlim7,Dbn1,Ctgf,Cdh2,Hsd17b4,Mical2,Pdlim1,Ankrd1,Ctnnb1,Sptbn2,Dmd,Trim28,Smad3,Slc8a1,Ptbp1,Hprt1,Xirp2,Cttn,Loxl2,Dlg1,Bag6,Ryr2,Rps24,Slc2a1,Arpc5,Oxct1,Eif4e,Fxr1,Dbi
GO:0051641	cellular localization	33	1215	0.46	2.56e-05	10116.ENSRNOP00000004609,10116.ENSRNOP00000005498,10116.ENSRNOP00000006098,10116.ENSRNOP00000008503,10116.ENSRNOP00000009253,10116.ENSRNOP00000010061,10116.ENSRNOP00000014062,10116.ENSRNOP00000016137,10116.ENSRNOP00000016292,10116.ENSRNOP00000016447,10116.ENSRNOP00000016482,10116.ENSRNOP00000016520,10116.ENSRNOP00000017017,10116.ENSRNOP00000019569,10116.ENSRNOP00000020376,10116.ENSRNOP00000021170…	Myo1d,Ppp1r9b,Cacnb1,Aifm1,Cav1,Dnaja1,Xpo1,Copg1,Copb1,Txn1,Myo1e,Samm50,Pmpcb,Dbn1,Timm21,Cdh2,Map1b,Myrip,Ctnnb1,Sptbn2,Timm23,Actn4,Dmd,Hspb1,S100a10,Slc8a1,Ank3,Cttn,Ubl4a,Dlg1,Bag6,Ryr2,Tmem38a
GO:0072359	circulatory system development	21	535	0.62	2.62e-05	10116.ENSRNOP00000002533,10116.ENSRNOP00000006128,10116.ENSRNOP00000009253,10116.ENSRNOP00000016482,10116.ENSRNOP00000017054,10116.ENSRNOP00000018899,10116.ENSRNOP00000020528,10116.ENSRNOP00000021170,10116.ENSRNOP00000021858,10116.ENSRNOP00000022000,10116.ENSRNOP00000025258,10116.ENSRNOP00000026016,10116.ENSRNOP00000037346,10116.ENSRNOP00000040751,10116.ENSRNOP00000043256,10116.ENSRNOP00000048045…	Mapk1,Wars,Cav1,Myo1e,Pdlim3,Pdlim7,Ctgf,Cdh2,Mical2,Pdlim1,Ankrd1,Ctnnb1,Smad3,Slc8a1,Ptbp1,Xirp2,Gna13,Loxl2,Ryr2,Oxct1,Glul
GO:0044089	positive regulation of cellular component biogenesis	16	312	0.73	3.34e-05	10116.ENSRNOP00000001319,10116.ENSRNOP00000006128,10116.ENSRNOP00000009253,10116.ENSRNOP00000014216,10116.ENSRNOP00000015757,10116.ENSRNOP00000019405,10116.ENSRNOP00000019931,10116.ENSRNOP00000020528,10116.ENSRNOP00000023460,10116.ENSRNOP00000025989,10116.ENSRNOP00000031061,10116.ENSRNOP00000037097,10116.ENSRNOP00000037346,10116.ENSRNOP00000051742,10116.ENSRNOP00000055672,10116.ENSRNOP00000061516	Arpc1a,Wars,Cav1,Lgals3,Psmc3,Arpc5l,Synpo2,Ctgf,Map1b,Myoz3,Trim28,S100a10,Smad3,Cttn,Dlg1,Arpc5
GO:0033036	macromolecule localization	33	1238	0.45	3.62e-05	10116.ENSRNOP00000004609,10116.ENSRNOP00000005498,10116.ENSRNOP00000006098,10116.ENSRNOP00000008503,10116.ENSRNOP00000008827,10116.ENSRNOP00000009253,10116.ENSRNOP00000010061,10116.ENSRNOP00000013985,10116.ENSRNOP00000014062,10116.ENSRNOP00000015576,10116.ENSRNOP00000016137,10116.ENSRNOP00000016292,10116.ENSRNOP00000016447,10116.ENSRNOP00000016520,10116.ENSRNOP00000017017,10116.ENSRNOP00000019569…	Myo1d,Ppp1r9b,Cacnb1,Aifm1,Akap8,Cav1,Dnaja1,Cpt1b,Xpo1,Akap2,Copg1,Copb1,Txn1,Samm50,Pmpcb,Dbn1,Cpt1a,Timm21,Cdh2,Myrip,Ctnnb1,Timm23,Actn4,Dmd,Hspb1,S100a10,Ank3,Cttn,Ubl4a,Dlg1,Bag6,Ryr2,Lima1
GO:0070887	cellular response to chemical stimulus	41	1769	0.39	3.62e-05	10116.ENSRNOP00000002533,10116.ENSRNOP00000003787,10116.ENSRNOP00000004385,10116.ENSRNOP00000005286,10116.ENSRNOP00000005498,10116.ENSRNOP00000006098,10116.ENSRNOP00000008503,10116.ENSRNOP00000008827,10116.ENSRNOP00000009253,10116.ENSRNOP00000010061,10116.ENSRNOP00000013612,10116.ENSRNOP00000014216,10116.ENSRNOP00000015893,10116.ENSRNOP00000016447,10116.ENSRNOP00000019569,10116.ENSRNOP00000019652…	Mapk1,Ptges3,Qdpr,Nap1l1,Ppp1r9b,Cacnb1,Aifm1,Akap8,Cav1,Dnaja1,Txnrd1,Lgals3,Rplp1,Txn1,Dbn1,Cpt1a,Ctgf,Sorbs1,Hsd17b4,Usp10,Map1b,Ankrd1,Ctnnb1,Sptbn2,Actn4,Hspb1,Smad3,Slc8a1,Hprt1,Ank3,Kars,Capn2,Syncrip,Tgfb1i1,Bag6,Ryr2,Tmem38a,Rpl3,Slc2a1,Eif4e,Dbi
GO:0006950	response to stress	43	1915	0.38	3.78e-05	10116.ENSRNOP00000002366,10116.ENSRNOP00000002533,10116.ENSRNOP00000003128,10116.ENSRNOP00000004938,10116.ENSRNOP00000005498,10116.ENSRNOP00000008503,10116.ENSRNOP00000008827,10116.ENSRNOP00000009253,10116.ENSRNOP00000010061,10116.ENSRNOP00000013612,10116.ENSRNOP00000013960,10116.ENSRNOP00000014216,10116.ENSRNOP00000016447,10116.ENSRNOP00000017125,10116.ENSRNOP00000018005,10116.ENSRNOP00000020528…	Bdh1,Mapk1,Tmem33,Ufc1,Ppp1r9b,Aifm1,Akap8,Cav1,Dnaja1,Txnrd1,Hspb2,Lgals3,Txn1,Trim55,Psmb5,Ctgf,Sorbs1,Pdlim1,Usp10,Dnaja2,Map1b,Ankrd1,Actn4,Dmd,Trim28,Hspb1,Smad3,Slc8a1,Igh-1a,Capn2,Syncrip,Immt,Tgfb1i1,Gna13,Loxl2,Bag6,Ryr2,Slc2a1,Aldh3a2,Oxct1,Eif4e,Glul,Dbi
GO:0008104	protein localization	30	1055	0.48	3.78e-05	10116.ENSRNOP00000004609,10116.ENSRNOP00000005498,10116.ENSRNOP00000006098,10116.ENSRNOP00000008503,10116.ENSRNOP00000008827,10116.ENSRNOP00000009253,10116.ENSRNOP00000010061,10116.ENSRNOP00000014062,10116.ENSRNOP00000015576,10116.ENSRNOP00000016137,10116.ENSRNOP00000016292,10116.ENSRNOP00000016447,10116.ENSRNOP00000016520,10116.ENSRNOP00000017017,10116.ENSRNOP00000019569,10116.ENSRNOP00000020376…	Myo1d,Ppp1r9b,Cacnb1,Aifm1,Akap8,Cav1,Dnaja1,Xpo1,Akap2,Copg1,Copb1,Txn1,Samm50,Pmpcb,Dbn1,Timm21,Cdh2,Myrip,Ctnnb1,Timm23,Actn4,Dmd,Hspb1,S100a10,Ank3,Cttn,Ubl4a,Dlg1,Bag6,Ryr2
GO:0044281	small molecule metabolic process	29	996	0.49	3.78e-05	10116.ENSRNOP00000000201,10116.ENSRNOP00000001160,10116.ENSRNOP00000002533,10116.ENSRNOP00000003787,10116.ENSRNOP00000004206,10116.ENSRNOP00000004385,10116.ENSRNOP00000006128,10116.ENSRNOP00000013244,10116.ENSRNOP00000013612,10116.ENSRNOP00000013985,10116.ENSRNOP00000016447,10116.ENSRNOP00000019108,10116.ENSRNOP00000019652,10116.ENSRNOP00000021171,10116.ENSRNOP00000021646,10116.ENSRNOP00000021716…	Mpst,Vars,Mapk1,Ptges3,Mpc2,Qdpr,Wars,Me1,Txnrd1,Cpt1b,Txn1,Acad9,Cpt1a,Sfxn3,Hsd17b4,Coq9,Oat,Asrgl1,Tecr,Hprt1,Kars,Aldh3a2,Crat,Lima1,Oxct1,Aldh1l1,Glul,Dbi,Gmps
GO:0019752	carboxylic acid metabolic process	21	554	0.6	4e-05	10116.ENSRNOP00000000201,10116.ENSRNOP00000001160,10116.ENSRNOP00000003787,10116.ENSRNOP00000004206,10116.ENSRNOP00000004385,10116.ENSRNOP00000006128,10116.ENSRNOP00000013244,10116.ENSRNOP00000013612,10116.ENSRNOP00000013985,10116.ENSRNOP00000019108,10116.ENSRNOP00000019652,10116.ENSRNOP00000021646,10116.ENSRNOP00000022628,10116.ENSRNOP00000027459,10116.ENSRNOP00000035416,10116.ENSRNOP00000044454…	Mpst,Vars,Ptges3,Mpc2,Qdpr,Wars,Me1,Txnrd1,Cpt1b,Acad9,Cpt1a,Hsd17b4,Oat,Asrgl1,Tecr,Kars,Aldh3a2,Crat,Aldh1l1,Glul,Gmps
GO:0034330	cell junction organization	16	320	0.72	4.04e-05	10116.ENSRNOP00000001764,10116.ENSRNOP00000004279,10116.ENSRNOP00000006098,10116.ENSRNOP00000019569,10116.ENSRNOP00000021170,10116.ENSRNOP00000021289,10116.ENSRNOP00000023460,10116.ENSRNOP00000025989,10116.ENSRNOP00000026016,10116.ENSRNOP00000026573,10116.ENSRNOP00000027773,10116.ENSRNOP00000037346,10116.ENSRNOP00000043687,10116.ENSRNOP00000048045,10116.ENSRNOP00000051742,10116.ENSRNOP00000055672	Specc1l,Mpz,Cacnb1,Dbn1,Cdh2,Sorbs1,Map1b,Myoz3,Ctnnb1,Sptbn2,Actn4,Smad3,Ank3,Xirp2,Cttn,Dlg1
GO:0008064	regulation of actin polymerization or depolymerization	10	105	1	4.21e-05	10116.ENSRNOP00000001319,10116.ENSRNOP00000001764,10116.ENSRNOP00000019405,10116.ENSRNOP00000019569,10116.ENSRNOP00000026573,10116.ENSRNOP00000042382,10116.ENSRNOP00000051742,10116.ENSRNOP00000055672,10116.ENSRNOP00000061516,10116.ENSRNOP00000063172	Arpc1a,Specc1l,Arpc5l,Dbn1,Sptbn2,Sptan1,Cttn,Dlg1,Arpc5,Lima1
GO:0031323	regulation of cellular metabolic process	53	2672	0.32	4.25e-05	10116.ENSRNOP00000000749,10116.ENSRNOP00000002533,10116.ENSRNOP00000003787,10116.ENSRNOP00000004609,10116.ENSRNOP00000005498,10116.ENSRNOP00000005857,10116.ENSRNOP00000006128,10116.ENSRNOP00000008503,10116.ENSRNOP00000008827,10116.ENSRNOP00000009253,10116.ENSRNOP00000010061,10116.ENSRNOP00000011898,10116.ENSRNOP00000014062,10116.ENSRNOP00000014135,10116.ENSRNOP00000015757,10116.ENSRNOP00000015893…	Cisd1,Mapk1,Ptges3,Myo1d,Ppp1r9b,Fignl1,Wars,Aifm1,Akap8,Cav1,Dnaja1,Ago2,Xpo1,Kank2,Psmc3,Rplp1,Txn1,Cpt1a,Synpo2,Ctgf,Cdh2,Sorbs1,Fam129b,Mical2,Pdlim1,Usp10,Ppp1r7,Ankrd1,Ctnnb1,Etf1,Timm23,Actn4,Dmd,Trim28,Hspb1,Smad3,Slc8a1,Ptbp1,Hprt1,Ank3,Kars,Capn2,Syncrip,Cttn,Tgfb1i1,Loxl2,Dlg1,Bag6,Eif4e,Fxr1,Dbi,Tceb1,Mlip
GO:0009888	tissue development	28	953	0.49	4.75e-05	10116.ENSRNOP00000001764,10116.ENSRNOP00000002366,10116.ENSRNOP00000002533,10116.ENSRNOP00000009253,10116.ENSRNOP00000013612,10116.ENSRNOP00000014135,10116.ENSRNOP00000014216,10116.ENSRNOP00000016482,10116.ENSRNOP00000019652,10116.ENSRNOP00000020528,10116.ENSRNOP00000021170,10116.ENSRNOP00000021646,10116.ENSRNOP00000021858,10116.ENSRNOP00000025258,10116.ENSRNOP00000026016,10116.ENSRNOP00000029969…	Specc1l,Bdh1,Mapk1,Cav1,Txnrd1,Kank2,Lgals3,Myo1e,Cpt1a,Ctgf,Cdh2,Hsd17b4,Mical2,Ankrd1,Ctnnb1,Dmd,Trim28,Smad3,Slc8a1,Xirp2,Tgfb1i1,Gna13,Loxl2,Dlg1,Ryr2,Aldh3a2,Oxct1,Dbi
GO:0071310	cellular response to organic substance	35	1406	0.42	5.83e-05	10116.ENSRNOP00000002533,10116.ENSRNOP00000003787,10116.ENSRNOP00000005286,10116.ENSRNOP00000005498,10116.ENSRNOP00000006098,10116.ENSRNOP00000008503,10116.ENSRNOP00000008827,10116.ENSRNOP00000009253,10116.ENSRNOP00000010061,10116.ENSRNOP00000015893,10116.ENSRNOP00000016447,10116.ENSRNOP00000019569,10116.ENSRNOP00000019652,10116.ENSRNOP00000020528,10116.ENSRNOP00000021289,10116.ENSRNOP00000021646…	Mapk1,Ptges3,Nap1l1,Ppp1r9b,Cacnb1,Aifm1,Akap8,Cav1,Dnaja1,Rplp1,Txn1,Dbn1,Cpt1a,Ctgf,Sorbs1,Hsd17b4,Usp10,Map1b,Ankrd1,Ctnnb1,Sptbn2,Actn4,Hspb1,Smad3,Slc8a1,Hprt1,Kars,Capn2,Syncrip,Tgfb1i1,Bag6,Ryr2,Tmem38a,Rpl3,Eif4e
GO:0009719	response to endogenous stimulus	32	1225	0.44	7.2e-05	10116.ENSRNOP00000002366,10116.ENSRNOP00000002533,10116.ENSRNOP00000003787,10116.ENSRNOP00000004385,10116.ENSRNOP00000005286,10116.ENSRNOP00000005498,10116.ENSRNOP00000006098,10116.ENSRNOP00000008503,10116.ENSRNOP00000008827,10116.ENSRNOP00000009253,10116.ENSRNOP00000010061,10116.ENSRNOP00000013244,10116.ENSRNOP00000015893,10116.ENSRNOP00000016447,10116.ENSRNOP00000019569,10116.ENSRNOP00000020528…	Bdh1,Mapk1,Ptges3,Qdpr,Nap1l1,Ppp1r9b,Cacnb1,Aifm1,Akap8,Cav1,Dnaja1,Me1,Rplp1,Txn1,Dbn1,Ctgf,Sorbs1,Hsd17b4,Map1b,Ankrd1,Ctnnb1,Hspb1,Smad3,Slc8a1,Hprt1,Capn2,Tgfb1i1,Ryr2,Tmem38a,Slc2a1,Oxct1,Eif4e
GO:1901575	organic substance catabolic process	25	802	0.52	7.54e-05	10116.ENSRNOP00000004385,10116.ENSRNOP00000011930,10116.ENSRNOP00000013985,10116.ENSRNOP00000015757,10116.ENSRNOP00000017125,10116.ENSRNOP00000018005,10116.ENSRNOP00000019652,10116.ENSRNOP00000019931,10116.ENSRNOP00000021646,10116.ENSRNOP00000022432,10116.ENSRNOP00000022628,10116.ENSRNOP00000024306,10116.ENSRNOP00000026016,10116.ENSRNOP00000026398,10116.ENSRNOP00000027459,10116.ENSRNOP00000043256…	Qdpr,Plbd1,Cpt1b,Psmc3,Trim55,Psmb5,Cpt1a,Synpo2,Hsd17b4,Usp10,Oat,Psmd1,Ctnnb1,Etf1,Asrgl1,Ptbp1,Hprt1,Capn2,Tgfb1i1,Bag6,Crat,Oxct1,Aldh1l1,Psma2,Tceb1
GO:0048519	negative regulation of biological process	53	2744	0.31	8.86e-05	10116.ENSRNOP00000001764,10116.ENSRNOP00000002020,10116.ENSRNOP00000002462,10116.ENSRNOP00000002533,10116.ENSRNOP00000003787,10116.ENSRNOP00000004279,10116.ENSRNOP00000004609,10116.ENSRNOP00000005498,10116.ENSRNOP00000005857,10116.ENSRNOP00000006128,10116.ENSRNOP00000008827,10116.ENSRNOP00000009253,10116.ENSRNOP00000010061,10116.ENSRNOP00000011898,10116.ENSRNOP00000014062,10116.ENSRNOP00000014135…	Specc1l,Gtf2i,Dnajb11,Mapk1,Ptges3,Mpz,Myo1d,Ppp1r9b,Fignl1,Wars,Akap8,Cav1,Dnaja1,Ago2,Xpo1,Kank2,Lgals3,Psmc3,Txn1,Dbn1,Ctgf,Cdh2,Fam129b,Usp10,Map1b,Ankrd1,Ctnnb1,Etf1,Sptbn2,Actn4,Cnn1,Dmd,Trim28,Hspb1,Smad3,Slc8a1,Sptan1,Ptbp1,Ank3,Kars,Syncrip,Cttn,Tgfb1i1,Loxl2,Dlg1,Bag6,Ryr2,Tmem38a,Lima1,Eif4e,Fxr1,Dbi,Mlip
GO:0009653	anatomical structure morphogenesis	31	1176	0.45	8.87e-05	10116.ENSRNOP00000001764,10116.ENSRNOP00000002533,10116.ENSRNOP00000006128,10116.ENSRNOP00000009253,10116.ENSRNOP00000013612,10116.ENSRNOP00000016482,10116.ENSRNOP00000016968,10116.ENSRNOP00000019569,10116.ENSRNOP00000020528,10116.ENSRNOP00000021170,10116.ENSRNOP00000021858,10116.ENSRNOP00000023460,10116.ENSRNOP00000025258,10116.ENSRNOP00000026016,10116.ENSRNOP00000026573,10116.ENSRNOP00000029969…	Specc1l,Mapk1,Wars,Cav1,Txnrd1,Myo1e,Nexn,Dbn1,Ctgf,Cdh2,Mical2,Map1b,Ankrd1,Ctnnb1,Sptbn2,Dmd,Trim28,Smad3,Slc8a1,Hprt1,Ank3,Capn2,Xirp2,Immt,Cttn,Tgfb1i1,Gna13,Loxl2,Dlg1,Ryr2,Glul
GO:0010033	response to organic substance	44	2067	0.35	8.87e-05	10116.ENSRNOP00000002366,10116.ENSRNOP00000002533,10116.ENSRNOP00000003787,10116.ENSRNOP00000004385,10116.ENSRNOP00000005286,10116.ENSRNOP00000005498,10116.ENSRNOP00000006098,10116.ENSRNOP00000008503,10116.ENSRNOP00000008827,10116.ENSRNOP00000009253,10116.ENSRNOP00000010061,10116.ENSRNOP00000013244,10116.ENSRNOP00000015893,10116.ENSRNOP00000016447,10116.ENSRNOP00000019569,10116.ENSRNOP00000019652…	Bdh1,Mapk1,Ptges3,Qdpr,Nap1l1,Ppp1r9b,Cacnb1,Aifm1,Akap8,Cav1,Dnaja1,Me1,Rplp1,Txn1,Dbn1,Cpt1a,Ctgf,Sorbs1,Hsd17b4,Usp10,Map1b,Ankrd1,Ctnnb1,Sptbn2,Timm23,Actn4,Hspb1,Smad3,Slc8a1,Hprt1,Kars,Capn2,Syncrip,Tgfb1i1,Bag6,Ryr2,Tmem38a,Rpl3,Slc2a1,Ddost,Oxct1,Eif4e,Glul,Gmps
GO:0019222	regulation of metabolic process	56	2987	0.3	9.06e-05	10116.ENSRNOP00000000749,10116.ENSRNOP00000002533,10116.ENSRNOP00000003787,10116.ENSRNOP00000004609,10116.ENSRNOP00000005498,10116.ENSRNOP00000005857,10116.ENSRNOP00000006128,10116.ENSRNOP00000008503,10116.ENSRNOP00000008827,10116.ENSRNOP00000009253,10116.ENSRNOP00000010061,10116.ENSRNOP00000011898,10116.ENSRNOP00000013244,10116.ENSRNOP00000014062,10116.ENSRNOP00000014135,10116.ENSRNOP00000015757…	Cisd1,Mapk1,Ptges3,Myo1d,Ppp1r9b,Fignl1,Wars,Aifm1,Akap8,Cav1,Dnaja1,Ago2,Me1,Xpo1,Kank2,Psmc3,Rplp1,Txn1,Trim55,Cpt1a,Synpo2,Ctgf,Cdh2,Sorbs1,Fam129b,Mical2,Pdlim1,Usp10,Ppp1r7,Psmd1,Ankrd1,Ctnnb1,Etf1,Timm23,Actn4,Dmd,Trim28,Hspb1,Smad3,Slc8a1,Ptbp1,Hprt1,Ank3,Kars,Capn2,Syncrip,Cttn,Tgfb1i1,Loxl2,Dlg1,Bag6,Eif4e,Fxr1,Dbi,Tceb1,Mlip
GO:0035295	tube development	20	547	0.59	0.00011	10116.ENSRNOP00000001764,10116.ENSRNOP00000002533,10116.ENSRNOP00000003787,10116.ENSRNOP00000006128,10116.ENSRNOP00000009253,10116.ENSRNOP00000016482,10116.ENSRNOP00000019569,10116.ENSRNOP00000020528,10116.ENSRNOP00000021170,10116.ENSRNOP00000021858,10116.ENSRNOP00000026016,10116.ENSRNOP00000037346,10116.ENSRNOP00000040751,10116.ENSRNOP00000051938,10116.ENSRNOP00000055457,10116.ENSRNOP00000055672…	Specc1l,Mapk1,Ptges3,Wars,Cav1,Myo1e,Dbn1,Ctgf,Cdh2,Mical2,Ctnnb1,Smad3,Slc8a1,Gna13,Loxl2,Dlg1,Bag6,Ryr2,Eif4e,Glul
GO:0055114	oxidation-reduction process	21	602	0.57	0.00011	10116.ENSRNOP00000002366,10116.ENSRNOP00000003787,10116.ENSRNOP00000004385,10116.ENSRNOP00000008503,10116.ENSRNOP00000013244,10116.ENSRNOP00000013612,10116.ENSRNOP00000013985,10116.ENSRNOP00000015851,10116.ENSRNOP00000016447,10116.ENSRNOP00000019108,10116.ENSRNOP00000019652,10116.ENSRNOP00000020325,10116.ENSRNOP00000021646,10116.ENSRNOP00000021716,10116.ENSRNOP00000021858,10116.ENSRNOP00000035416…	Bdh1,Ptges3,Qdpr,Aifm1,Me1,Txnrd1,Cpt1b,Ndufs1,Txn1,Acad9,Cpt1a,Aldh7a1,Hsd17b4,Coq9,Mical2,Tecr,Loxl2,Aldh3a2,Crat,Ndufa11,Aldh1l1
GO:0034641	cellular nitrogen compound metabolic process	34	1408	0.41	0.00015	10116.ENSRNOP00000001160,10116.ENSRNOP00000002020,10116.ENSRNOP00000002462,10116.ENSRNOP00000002533,10116.ENSRNOP00000003787,10116.ENSRNOP00000004206,10116.ENSRNOP00000004385,10116.ENSRNOP00000006128,10116.ENSRNOP00000006359,10116.ENSRNOP00000011898,10116.ENSRNOP00000013985,10116.ENSRNOP00000014216,10116.ENSRNOP00000015893,10116.ENSRNOP00000019652,10116.ENSRNOP00000020325,10116.ENSRNOP00000020528…	Vars,Gtf2i,Dnajb11,Mapk1,Ptges3,Mpc2,Qdpr,Wars,Rpl19,Ago2,Cpt1b,Lgals3,Rplp1,Cpt1a,Aldh7a1,Ctgf,Hsd17b4,Usp10,Etf1,Asrgl1,Dmd,Trim28,Ptbp1,Hprt1,Kars,Syncrip,Rpl36,Rps24,Rpl3,Crat,Eif4e,Aldh1l1,Dbi,Gmps
GO:0044238	primary metabolic process	59	3279	0.28	0.00015	10116.ENSRNOP00000000201,10116.ENSRNOP00000001160,10116.ENSRNOP00000002020,10116.ENSRNOP00000002462,10116.ENSRNOP00000002533,10116.ENSRNOP00000003046,10116.ENSRNOP00000003787,10116.ENSRNOP00000004206,10116.ENSRNOP00000004385,10116.ENSRNOP00000004938,10116.ENSRNOP00000005498,10116.ENSRNOP00000006128,10116.ENSRNOP00000006359,10116.ENSRNOP00000009253,10116.ENSRNOP00000011898,10116.ENSRNOP00000011930…	Mpst,Vars,Gtf2i,Dnajb11,Mapk1,Cops4,Ptges3,Mpc2,Qdpr,Ufc1,Ppp1r9b,Wars,Rpl19,Cav1,Ago2,Plbd1,Txnrd1,Cpt1b,Lgals3,Psmc3,Rplp1,Pmpcb,Trim55,Psmb5,Acad9,Cpt1a,Synpo2,Ctgf,Hsd17b4,Usp10,Oat,Psmd1,Ctnnb1,Etf1,Asrgl1,Trim28,Tecr,Ptbp1,Hprt1,Kars,Capn2,Syncrip,Tgfb1i1,Loxl2,Dlg1,Bag6,Rpl36,Rps24,Rpl3,Aldh3a2,Ddost,Crat,Lima1,Eif4e,Glul,Dbi,Psma2,Tceb1,Gmps
GO:0048523	negative regulation of cellular process	49	2493	0.32	0.00015	10116.ENSRNOP00000001764,10116.ENSRNOP00000002462,10116.ENSRNOP00000002533,10116.ENSRNOP00000003787,10116.ENSRNOP00000004279,10116.ENSRNOP00000004609,10116.ENSRNOP00000005498,10116.ENSRNOP00000005857,10116.ENSRNOP00000006128,10116.ENSRNOP00000009253,10116.ENSRNOP00000010061,10116.ENSRNOP00000011898,10116.ENSRNOP00000014062,10116.ENSRNOP00000014135,10116.ENSRNOP00000014216,10116.ENSRNOP00000016447…	Specc1l,Dnajb11,Mapk1,Ptges3,Mpz,Myo1d,Ppp1r9b,Fignl1,Wars,Cav1,Dnaja1,Ago2,Xpo1,Kank2,Lgals3,Txn1,Dbn1,Ctgf,Cdh2,Fam129b,Usp10,Map1b,Ankrd1,Ctnnb1,Sptbn2,Actn4,Cnn1,Dmd,Trim28,Hspb1,Smad3,Slc8a1,Sptan1,Ptbp1,Ank3,Kars,Syncrip,Cttn,Tgfb1i1,Loxl2,Dlg1,Bag6,Ryr2,Tmem38a,Lima1,Eif4e,Fxr1,Dbi,Mlip
GO:0080090	regulation of primary metabolic process	50	2573	0.31	0.00015	10116.ENSRNOP00000002533,10116.ENSRNOP00000003787,10116.ENSRNOP00000005498,10116.ENSRNOP00000005857,10116.ENSRNOP00000006128,10116.ENSRNOP00000008503,10116.ENSRNOP00000008827,10116.ENSRNOP00000009253,10116.ENSRNOP00000010061,10116.ENSRNOP00000011898,10116.ENSRNOP00000014062,10116.ENSRNOP00000014135,10116.ENSRNOP00000015757,10116.ENSRNOP00000015893,10116.ENSRNOP00000016447,10116.ENSRNOP00000019652…	Mapk1,Ptges3,Ppp1r9b,Fignl1,Wars,Aifm1,Akap8,Cav1,Dnaja1,Ago2,Xpo1,Kank2,Psmc3,Rplp1,Txn1,Cpt1a,Synpo2,Ctgf,Cdh2,Sorbs1,Fam129b,Mical2,Pdlim1,Ppp1r7,Psmd1,Ankrd1,Ctnnb1,Etf1,Timm23,Actn4,Dmd,Trim28,Hspb1,Smad3,Slc8a1,Ptbp1,Hprt1,Ank3,Kars,Capn2,Syncrip,Tgfb1i1,Loxl2,Dlg1,Bag6,Eif4e,Fxr1,Dbi,Tceb1,Mlip
GO:0009628	response to abiotic stimulus	27	967	0.47	0.00016	10116.ENSRNOP00000005857,10116.ENSRNOP00000008503,10116.ENSRNOP00000009253,10116.ENSRNOP00000010061,10116.ENSRNOP00000013612,10116.ENSRNOP00000013960,10116.ENSRNOP00000016447,10116.ENSRNOP00000019569,10116.ENSRNOP00000020528,10116.ENSRNOP00000022000,10116.ENSRNOP00000022573,10116.ENSRNOP00000023460,10116.ENSRNOP00000025258,10116.ENSRNOP00000025989,10116.ENSRNOP00000026016,10116.ENSRNOP00000027773…	Fignl1,Aifm1,Cav1,Dnaja1,Txnrd1,Hspb2,Txn1,Dbn1,Ctgf,Pdlim1,Dnaja2,Map1b,Ankrd1,Myoz3,Ctnnb1,Actn4,Dmd,Hspb1,Smad3,Slc8a1,Kars,Capn2,Immt,Tgfb1i1,Loxl2,Ryr2,Slc2a1
GO:0044087	regulation of cellular component biogenesis	20	563	0.58	0.00016	10116.ENSRNOP00000001319,10116.ENSRNOP00000006128,10116.ENSRNOP00000009253,10116.ENSRNOP00000014216,10116.ENSRNOP00000015757,10116.ENSRNOP00000019405,10116.ENSRNOP00000019569,10116.ENSRNOP00000019931,10116.ENSRNOP00000020528,10116.ENSRNOP00000023460,10116.ENSRNOP00000025989,10116.ENSRNOP00000026573,10116.ENSRNOP00000031061,10116.ENSRNOP00000037097,10116.ENSRNOP00000037346,10116.ENSRNOP00000042382…	Arpc1a,Wars,Cav1,Lgals3,Psmc3,Arpc5l,Dbn1,Synpo2,Ctgf,Map1b,Myoz3,Sptbn2,Trim28,S100a10,Smad3,Sptan1,Cttn,Dlg1,Arpc5,Fxr1
GO:0090257	regulation of muscle system process	12	196	0.81	0.00016	10116.ENSRNOP00000002020,10116.ENSRNOP00000009253,10116.ENSRNOP00000019569,10116.ENSRNOP00000020528,10116.ENSRNOP00000029969,10116.ENSRNOP00000037346,10116.ENSRNOP00000040751,10116.ENSRNOP00000051742,10116.ENSRNOP00000055672,10116.ENSRNOP00000059019,10116.ENSRNOP00000059284,10116.ENSRNOP00000068377	Gtf2i,Cav1,Dbn1,Ctgf,Dmd,Smad3,Slc8a1,Cttn,Dlg1,Ryr2,Tmem38a,Mlip
GO:0032271	regulation of protein polymerization	10	130	0.91	0.00019	10116.ENSRNOP00000001319,10116.ENSRNOP00000009253,10116.ENSRNOP00000019405,10116.ENSRNOP00000019569,10116.ENSRNOP00000023460,10116.ENSRNOP00000026573,10116.ENSRNOP00000042382,10116.ENSRNOP00000051742,10116.ENSRNOP00000055672,10116.ENSRNOP00000061516	Arpc1a,Cav1,Arpc5l,Dbn1,Map1b,Sptbn2,Sptan1,Cttn,Dlg1,Arpc5
GO:0007399	nervous system development	35	1501	0.39	0.0002	10116.ENSRNOP00000000201,10116.ENSRNOP00000001764,10116.ENSRNOP00000002366,10116.ENSRNOP00000002462,10116.ENSRNOP00000002533,10116.ENSRNOP00000004279,10116.ENSRNOP00000004609,10116.ENSRNOP00000004938,10116.ENSRNOP00000005286,10116.ENSRNOP00000005498,10116.ENSRNOP00000008503,10116.ENSRNOP00000009253,10116.ENSRNOP00000015122,10116.ENSRNOP00000016968,10116.ENSRNOP00000019569,10116.ENSRNOP00000021071…	Mpst,Specc1l,Bdh1,Dnajb11,Mapk1,Mpz,Myo1d,Ufc1,Nap1l1,Ppp1r9b,Aifm1,Cav1,Ckb,Nexn,Dbn1,Atxn10,Cdh2,Map1b,Ankrd1,Ctnnb1,Sptbn2,Dmd,Hspb1,Slc8a1,Ptbp1,Hprt1,Ank3,Cttn,Bag6,Slc2a1,Arpc5,Aldh3a2,Oxct1,Eif4e,Dbi
GO:0060341	regulation of cellular localization	23	744	0.51	0.00021	10116.ENSRNOP00000002533,10116.ENSRNOP00000004206,10116.ENSRNOP00000005498,10116.ENSRNOP00000009253,10116.ENSRNOP00000010061,10116.ENSRNOP00000014062,10116.ENSRNOP00000014216,10116.ENSRNOP00000016447,10116.ENSRNOP00000019569,10116.ENSRNOP00000021170,10116.ENSRNOP00000021289,10116.ENSRNOP00000023460,10116.ENSRNOP00000026016,10116.ENSRNOP00000029969,10116.ENSRNOP00000031061,10116.ENSRNOP00000040751…	Mapk1,Mpc2,Ppp1r9b,Cav1,Dnaja1,Xpo1,Lgals3,Txn1,Dbn1,Cdh2,Sorbs1,Map1b,Ctnnb1,Dmd,Trim28,Slc8a1,Ank3,Dlg1,Ryr2,Tmem38a,Oxct1,Glul,Dbi
GO:0061061	muscle structure development	14	289	0.71	0.00024	10116.ENSRNOP00000009253,10116.ENSRNOP00000013960,10116.ENSRNOP00000017054,10116.ENSRNOP00000018899,10116.ENSRNOP00000021170,10116.ENSRNOP00000022000,10116.ENSRNOP00000025258,10116.ENSRNOP00000026016,10116.ENSRNOP00000029969,10116.ENSRNOP00000040751,10116.ENSRNOP00000046509,10116.ENSRNOP00000048045,10116.ENSRNOP00000059019,10116.ENSRNOP00000065667	Cav1,Hspb2,Pdlim3,Pdlim7,Cdh2,Pdlim1,Ankrd1,Ctnnb1,Dmd,Slc8a1,Capn2,Xirp2,Ryr2,Fxr1
GO:0031334	positive regulation of protein-containing complex assembly	10	135	0.89	0.00025	10116.ENSRNOP00000001319,10116.ENSRNOP00000006128,10116.ENSRNOP00000009253,10116.ENSRNOP00000014216,10116.ENSRNOP00000015757,10116.ENSRNOP00000019405,10116.ENSRNOP00000023460,10116.ENSRNOP00000051742,10116.ENSRNOP00000055672,10116.ENSRNOP00000061516	Arpc1a,Wars,Cav1,Lgals3,Psmc3,Arpc5l,Map1b,Cttn,Dlg1,Arpc5
GO:0044248	cellular catabolic process	24	813	0.49	0.00025	10116.ENSRNOP00000004385,10116.ENSRNOP00000013612,10116.ENSRNOP00000013985,10116.ENSRNOP00000017125,10116.ENSRNOP00000018005,10116.ENSRNOP00000019652,10116.ENSRNOP00000019931,10116.ENSRNOP00000021646,10116.ENSRNOP00000022432,10116.ENSRNOP00000022628,10116.ENSRNOP00000024306,10116.ENSRNOP00000026016,10116.ENSRNOP00000026398,10116.ENSRNOP00000027459,10116.ENSRNOP00000043256,10116.ENSRNOP00000043388…	Qdpr,Txnrd1,Cpt1b,Trim55,Psmb5,Cpt1a,Synpo2,Hsd17b4,Usp10,Oat,Psmd1,Ctnnb1,Etf1,Asrgl1,Ptbp1,Hprt1,Capn2,Tgfb1i1,Bag6,Crat,Oxct1,Aldh1l1,Psma2,Tceb1
GO:0051171	regulation of nitrogen compound metabolic process	48	2471	0.31	0.00025	10116.ENSRNOP00000002533,10116.ENSRNOP00000003787,10116.ENSRNOP00000005498,10116.ENSRNOP00000005857,10116.ENSRNOP00000006128,10116.ENSRNOP00000008503,10116.ENSRNOP00000008827,10116.ENSRNOP00000009253,10116.ENSRNOP00000010061,10116.ENSRNOP00000011898,10116.ENSRNOP00000014062,10116.ENSRNOP00000014135,10116.ENSRNOP00000015757,10116.ENSRNOP00000015893,10116.ENSRNOP00000016447,10116.ENSRNOP00000019931…	Mapk1,Ptges3,Ppp1r9b,Fignl1,Wars,Aifm1,Akap8,Cav1,Dnaja1,Ago2,Xpo1,Kank2,Psmc3,Rplp1,Txn1,Synpo2,Ctgf,Cdh2,Fam129b,Mical2,Pdlim1,Ppp1r7,Psmd1,Ankrd1,Ctnnb1,Etf1,Timm23,Actn4,Dmd,Trim28,Hspb1,Smad3,Slc8a1,Ptbp1,Hprt1,Ank3,Kars,Capn2,Syncrip,Tgfb1i1,Loxl2,Dlg1,Bag6,Eif4e,Fxr1,Dbi,Tceb1,Mlip
GO:0044271	cellular nitrogen compound biosynthetic process	21	647	0.54	0.00029	10116.ENSRNOP00000001160,10116.ENSRNOP00000002020,10116.ENSRNOP00000002533,10116.ENSRNOP00000003787,10116.ENSRNOP00000004206,10116.ENSRNOP00000004385,10116.ENSRNOP00000006128,10116.ENSRNOP00000006359,10116.ENSRNOP00000015893,10116.ENSRNOP00000020325,10116.ENSRNOP00000020528,10116.ENSRNOP00000026398,10116.ENSRNOP00000029969,10116.ENSRNOP00000043388,10116.ENSRNOP00000044454,10116.ENSRNOP00000058934…	Vars,Gtf2i,Mapk1,Ptges3,Mpc2,Qdpr,Wars,Rpl19,Rplp1,Aldh7a1,Ctgf,Etf1,Dmd,Hprt1,Kars,Rpl36,Rps24,Rpl3,Eif4e,Aldh1l1,Gmps
GO:0043254	regulation of protein-containing complex assembly	13	259	0.73	0.00038	10116.ENSRNOP00000001319,10116.ENSRNOP00000006128,10116.ENSRNOP00000009253,10116.ENSRNOP00000014216,10116.ENSRNOP00000015757,10116.ENSRNOP00000019405,10116.ENSRNOP00000019569,10116.ENSRNOP00000023460,10116.ENSRNOP00000026573,10116.ENSRNOP00000042382,10116.ENSRNOP00000051742,10116.ENSRNOP00000055672,10116.ENSRNOP00000061516	Arpc1a,Wars,Cav1,Lgals3,Psmc3,Arpc5l,Dbn1,Map1b,Sptbn2,Sptan1,Cttn,Dlg1,Arpc5
GO:1901566	organonitrogen compound biosynthetic process	21	659	0.53	0.00038	10116.ENSRNOP00000001160,10116.ENSRNOP00000004206,10116.ENSRNOP00000004385,10116.ENSRNOP00000006128,10116.ENSRNOP00000006359,10116.ENSRNOP00000015122,10116.ENSRNOP00000015893,10116.ENSRNOP00000020325,10116.ENSRNOP00000022628,10116.ENSRNOP00000026398,10116.ENSRNOP00000029969,10116.ENSRNOP00000043388,10116.ENSRNOP00000044454,10116.ENSRNOP00000058934,10116.ENSRNOP00000059382,10116.ENSRNOP00000060662…	Vars,Mpc2,Qdpr,Wars,Rpl19,Ckb,Rplp1,Aldh7a1,Oat,Etf1,Dmd,Hprt1,Kars,Rpl36,Rps24,Rpl3,Ddost,Eif4e,Aldh1l1,Glul,Gmps
GO:0009056	catabolic process	26	959	0.46	0.00039	10116.ENSRNOP00000004385,10116.ENSRNOP00000011930,10116.ENSRNOP00000013612,10116.ENSRNOP00000013985,10116.ENSRNOP00000015757,10116.ENSRNOP00000017125,10116.ENSRNOP00000018005,10116.ENSRNOP00000019652,10116.ENSRNOP00000019931,10116.ENSRNOP00000021646,10116.ENSRNOP00000022432,10116.ENSRNOP00000022628,10116.ENSRNOP00000024306,10116.ENSRNOP00000026016,10116.ENSRNOP00000026398,10116.ENSRNOP00000027459…	Qdpr,Plbd1,Txnrd1,Cpt1b,Psmc3,Trim55,Psmb5,Cpt1a,Synpo2,Hsd17b4,Usp10,Oat,Psmd1,Ctnnb1,Etf1,Asrgl1,Ptbp1,Hprt1,Capn2,Tgfb1i1,Bag6,Crat,Oxct1,Aldh1l1,Psma2,Tceb1
GO:0042493	response to drug	18	501	0.58	0.00042	10116.ENSRNOP00000002366,10116.ENSRNOP00000004385,10116.ENSRNOP00000005498,10116.ENSRNOP00000009253,10116.ENSRNOP00000013612,10116.ENSRNOP00000014062,10116.ENSRNOP00000016447,10116.ENSRNOP00000019569,10116.ENSRNOP00000019652,10116.ENSRNOP00000021646,10116.ENSRNOP00000023460,10116.ENSRNOP00000025258,10116.ENSRNOP00000026016,10116.ENSRNOP00000037097,10116.ENSRNOP00000040751,10116.ENSRNOP00000059019…	Bdh1,Qdpr,Ppp1r9b,Cav1,Txnrd1,Xpo1,Txn1,Dbn1,Cpt1a,Hsd17b4,Map1b,Ankrd1,Ctnnb1,S100a10,Slc8a1,Ryr2,Oxct1,Gmps
GO:0043604	amide biosynthetic process	13	262	0.72	0.00042	10116.ENSRNOP00000001160,10116.ENSRNOP00000004206,10116.ENSRNOP00000006128,10116.ENSRNOP00000006359,10116.ENSRNOP00000015893,10116.ENSRNOP00000026398,10116.ENSRNOP00000029969,10116.ENSRNOP00000044454,10116.ENSRNOP00000058934,10116.ENSRNOP00000059382,10116.ENSRNOP00000060662,10116.ENSRNOP00000063699,10116.ENSRNOP00000065882	Vars,Mpc2,Wars,Rpl19,Rplp1,Etf1,Dmd,Kars,Rpl36,Rps24,Rpl3,Eif4e,Aldh1l1
GO:0055117	regulation of cardiac muscle contraction	7	58	1.11	0.00049	10116.ENSRNOP00000009253,10116.ENSRNOP00000020528,10116.ENSRNOP00000029969,10116.ENSRNOP00000040751,10116.ENSRNOP00000055672,10116.ENSRNOP00000059019,10116.ENSRNOP00000059284	Cav1,Ctgf,Dmd,Slc8a1,Dlg1,Ryr2,Tmem38a
GO:0045216	cell-cell junction organization	8	85	1	0.00051	10116.ENSRNOP00000001764,10116.ENSRNOP00000004279,10116.ENSRNOP00000021170,10116.ENSRNOP00000026016,10116.ENSRNOP00000027773,10116.ENSRNOP00000037346,10116.ENSRNOP00000048045,10116.ENSRNOP00000055672	Specc1l,Mpz,Cdh2,Ctnnb1,Actn4,Smad3,Xirp2,Dlg1
GO:0035994	response to muscle stretch	5	20	1.42	0.00059	10116.ENSRNOP00000025258,10116.ENSRNOP00000029969,10116.ENSRNOP00000032902,10116.ENSRNOP00000040751,10116.ENSRNOP00000059019	Ankrd1,Dmd,Hspb1,Slc8a1,Ryr2
GO:0060429	epithelium development	19	571	0.55	0.0006	10116.ENSRNOP00000001764,10116.ENSRNOP00000002533,10116.ENSRNOP00000014135,10116.ENSRNOP00000014216,10116.ENSRNOP00000016482,10116.ENSRNOP00000019652,10116.ENSRNOP00000021170,10116.ENSRNOP00000021646,10116.ENSRNOP00000021858,10116.ENSRNOP00000026016,10116.ENSRNOP00000029969,10116.ENSRNOP00000031061,10116.ENSRNOP00000037346,10116.ENSRNOP00000040751,10116.ENSRNOP00000051863,10116.ENSRNOP00000051938…	Specc1l,Mapk1,Kank2,Lgals3,Myo1e,Cpt1a,Cdh2,Hsd17b4,Mical2,Ctnnb1,Dmd,Trim28,Smad3,Slc8a1,Tgfb1i1,Gna13,Dlg1,Ryr2,Dbi
GO:0065008	regulation of biological quality	47	2514	0.3	0.00081	10116.ENSRNOP00000001160,10116.ENSRNOP00000001319,10116.ENSRNOP00000001764,10116.ENSRNOP00000002020,10116.ENSRNOP00000002533,10116.ENSRNOP00000003787,10116.ENSRNOP00000004206,10116.ENSRNOP00000009253,10116.ENSRNOP00000013612,10116.ENSRNOP00000015122,10116.ENSRNOP00000015851,10116.ENSRNOP00000016447,10116.ENSRNOP00000019405,10116.ENSRNOP00000019569,10116.ENSRNOP00000019652,10116.ENSRNOP00000020528…	Vars,Arpc1a,Specc1l,Gtf2i,Mapk1,Ptges3,Mpc2,Cav1,Txnrd1,Ckb,Ndufs1,Txn1,Arpc5l,Dbn1,Cpt1a,Ctgf,Cdh2,Sorbs1,Hsd17b4,Fam129b,Map1b,Myrip,Myoz3,Ctnnb1,Sptbn2,Dmd,Smad3,Slc8a1,Sptan1,Ptbp1,Ank3,Syncrip,Immt,Cttn,Gna13,Dlg1,Bag6,Ryr2,Tmem38a,Rps24,Arpc5,Ddost,Lima1,Oxct1,Fxr1,Glul,Dbi
GO:0032880	regulation of protein localization	20	643	0.52	0.00085	10116.ENSRNOP00000002533,10116.ENSRNOP00000004206,10116.ENSRNOP00000005498,10116.ENSRNOP00000010061,10116.ENSRNOP00000014062,10116.ENSRNOP00000014216,10116.ENSRNOP00000016447,10116.ENSRNOP00000019569,10116.ENSRNOP00000019652,10116.ENSRNOP00000021170,10116.ENSRNOP00000021289,10116.ENSRNOP00000025258,10116.ENSRNOP00000025460,10116.ENSRNOP00000026016,10116.ENSRNOP00000031061,10116.ENSRNOP00000043256…	Mapk1,Mpc2,Ppp1r9b,Dnaja1,Xpo1,Lgals3,Txn1,Dbn1,Cpt1a,Cdh2,Sorbs1,Ankrd1,Myrip,Ctnnb1,Trim28,Ptbp1,Ank3,Dlg1,Oxct1,Glul
GO:0060322	head development	19	587	0.53	0.00085	10116.ENSRNOP00000002366,10116.ENSRNOP00000002533,10116.ENSRNOP00000004609,10116.ENSRNOP00000004938,10116.ENSRNOP00000005498,10116.ENSRNOP00000015122,10116.ENSRNOP00000019569,10116.ENSRNOP00000021170,10116.ENSRNOP00000026016,10116.ENSRNOP00000026573,10116.ENSRNOP00000029969,10116.ENSRNOP00000040751,10116.ENSRNOP00000043388,10116.ENSRNOP00000051742,10116.ENSRNOP00000057557,10116.ENSRNOP00000061340…	Bdh1,Mapk1,Myo1d,Ufc1,Ppp1r9b,Ckb,Dbn1,Cdh2,Ctnnb1,Sptbn2,Dmd,Slc8a1,Hprt1,Cttn,Bag6,Slc2a1,Arpc5,Oxct1,Dbi
GO:0030833	regulation of actin filament polymerization	8	93	0.96	0.00089	10116.ENSRNOP00000001319,10116.ENSRNOP00000019405,10116.ENSRNOP00000019569,10116.ENSRNOP00000026573,10116.ENSRNOP00000042382,10116.ENSRNOP00000051742,10116.ENSRNOP00000055672,10116.ENSRNOP00000061516	Arpc1a,Arpc5l,Dbn1,Sptbn2,Sptan1,Cttn,Dlg1,Arpc5
GO:0007417	central nervous system development	21	706	0.5	0.00093	10116.ENSRNOP00000000201,10116.ENSRNOP00000002366,10116.ENSRNOP00000002533,10116.ENSRNOP00000004609,10116.ENSRNOP00000004938,10116.ENSRNOP00000005498,10116.ENSRNOP00000015122,10116.ENSRNOP00000019569,10116.ENSRNOP00000021170,10116.ENSRNOP00000026016,10116.ENSRNOP00000026573,10116.ENSRNOP00000029969,10116.ENSRNOP00000040751,10116.ENSRNOP00000043388,10116.ENSRNOP00000051742,10116.ENSRNOP00000057557…	Mpst,Bdh1,Mapk1,Myo1d,Ufc1,Ppp1r9b,Ckb,Dbn1,Cdh2,Ctnnb1,Sptbn2,Dmd,Slc8a1,Hprt1,Cttn,Bag6,Slc2a1,Arpc5,Aldh3a2,Oxct1,Dbi
GO:0043043	peptide biosynthetic process	11	201	0.76	0.00095	10116.ENSRNOP00000001160,10116.ENSRNOP00000006128,10116.ENSRNOP00000006359,10116.ENSRNOP00000015893,10116.ENSRNOP00000026398,10116.ENSRNOP00000029969,10116.ENSRNOP00000044454,10116.ENSRNOP00000058934,10116.ENSRNOP00000059382,10116.ENSRNOP00000060662,10116.ENSRNOP00000063699	Vars,Wars,Rpl19,Rplp1,Etf1,Dmd,Kars,Rpl36,Rps24,Rpl3,Eif4e
GO:0032273	positive regulation of protein polymerization	7	67	1.04	0.001	10116.ENSRNOP00000001319,10116.ENSRNOP00000009253,10116.ENSRNOP00000019405,10116.ENSRNOP00000023460,10116.ENSRNOP00000051742,10116.ENSRNOP00000055672,10116.ENSRNOP00000061516	Arpc1a,Cav1,Arpc5l,Map1b,Cttn,Dlg1,Arpc5
GO:0043603	cellular amide metabolic process	16	434	0.59	0.001	10116.ENSRNOP00000001160,10116.ENSRNOP00000004206,10116.ENSRNOP00000006128,10116.ENSRNOP00000006359,10116.ENSRNOP00000015893,10116.ENSRNOP00000021646,10116.ENSRNOP00000026398,10116.ENSRNOP00000027459,10116.ENSRNOP00000029969,10116.ENSRNOP00000044454,10116.ENSRNOP00000058934,10116.ENSRNOP00000059382,10116.ENSRNOP00000060662,10116.ENSRNOP00000063699,10116.ENSRNOP00000065882,10116.ENSRNOP00000066874	Vars,Mpc2,Wars,Rpl19,Rplp1,Hsd17b4,Etf1,Asrgl1,Dmd,Kars,Rpl36,Rps24,Rpl3,Eif4e,Aldh1l1,Dbi
GO:0071495	cellular response to endogenous stimulus	24	895	0.45	0.001	10116.ENSRNOP00000002533,10116.ENSRNOP00000003787,10116.ENSRNOP00000005286,10116.ENSRNOP00000005498,10116.ENSRNOP00000006098,10116.ENSRNOP00000008503,10116.ENSRNOP00000008827,10116.ENSRNOP00000009253,10116.ENSRNOP00000010061,10116.ENSRNOP00000015893,10116.ENSRNOP00000019569,10116.ENSRNOP00000020528,10116.ENSRNOP00000021289,10116.ENSRNOP00000023460,10116.ENSRNOP00000025258,10116.ENSRNOP00000026016…	Mapk1,Ptges3,Nap1l1,Ppp1r9b,Cacnb1,Aifm1,Akap8,Cav1,Dnaja1,Rplp1,Dbn1,Ctgf,Sorbs1,Map1b,Ankrd1,Ctnnb1,Smad3,Slc8a1,Hprt1,Capn2,Tgfb1i1,Ryr2,Tmem38a,Eif4e
GO:0006937	regulation of muscle contraction	9	129	0.87	0.0011	10116.ENSRNOP00000009253,10116.ENSRNOP00000019569,10116.ENSRNOP00000020528,10116.ENSRNOP00000029969,10116.ENSRNOP00000040751,10116.ENSRNOP00000051742,10116.ENSRNOP00000055672,10116.ENSRNOP00000059019,10116.ENSRNOP00000059284	Cav1,Dbn1,Ctgf,Dmd,Slc8a1,Cttn,Dlg1,Ryr2,Tmem38a
GO:0060255	regulation of macromolecule metabolic process	49	2714	0.28	0.0011	10116.ENSRNOP00000002533,10116.ENSRNOP00000003787,10116.ENSRNOP00000005498,10116.ENSRNOP00000005857,10116.ENSRNOP00000006128,10116.ENSRNOP00000008503,10116.ENSRNOP00000008827,10116.ENSRNOP00000009253,10116.ENSRNOP00000010061,10116.ENSRNOP00000011898,10116.ENSRNOP00000014062,10116.ENSRNOP00000014135,10116.ENSRNOP00000015757,10116.ENSRNOP00000015893,10116.ENSRNOP00000016447,10116.ENSRNOP00000017125…	Mapk1,Ptges3,Ppp1r9b,Fignl1,Wars,Aifm1,Akap8,Cav1,Dnaja1,Ago2,Xpo1,Kank2,Psmc3,Rplp1,Txn1,Trim55,Synpo2,Ctgf,Cdh2,Sorbs1,Fam129b,Mical2,Pdlim1,Ppp1r7,Psmd1,Ankrd1,Ctnnb1,Etf1,Timm23,Actn4,Dmd,Trim28,Hspb1,Smad3,Slc8a1,Ptbp1,Ank3,Kars,Capn2,Syncrip,Tgfb1i1,Loxl2,Dlg1,Bag6,Eif4e,Fxr1,Dbi,Tceb1,Mlip
GO:0006520	cellular amino acid metabolic process	10	168	0.8	0.0012	10116.ENSRNOP00000000201,10116.ENSRNOP00000001160,10116.ENSRNOP00000004385,10116.ENSRNOP00000006128,10116.ENSRNOP00000013612,10116.ENSRNOP00000022628,10116.ENSRNOP00000027459,10116.ENSRNOP00000044454,10116.ENSRNOP00000065890,10116.ENSRNOP00000068021	Mpst,Vars,Qdpr,Wars,Txnrd1,Oat,Asrgl1,Kars,Glul,Gmps
GO:0010881	regulation of cardiac muscle contraction by regulation of the release of sequestered calcium ion	4	10	1.63	0.0012	10116.ENSRNOP00000029969,10116.ENSRNOP00000040751,10116.ENSRNOP00000059019,10116.ENSRNOP00000059284	Dmd,Slc8a1,Ryr2,Tmem38a
GO:0080135	regulation of cellular response to stress	15	394	0.61	0.0013	10116.ENSRNOP00000002533,10116.ENSRNOP00000003128,10116.ENSRNOP00000005857,10116.ENSRNOP00000009253,10116.ENSRNOP00000010061,10116.ENSRNOP00000016447,10116.ENSRNOP00000020528,10116.ENSRNOP00000025258,10116.ENSRNOP00000026016,10116.ENSRNOP00000031061,10116.ENSRNOP00000032902,10116.ENSRNOP00000044454,10116.ENSRNOP00000055672,10116.ENSRNOP00000057557,10116.ENSRNOP00000065667	Mapk1,Tmem33,Fignl1,Cav1,Dnaja1,Txn1,Ctgf,Ankrd1,Ctnnb1,Trim28,Hspb1,Kars,Dlg1,Bag6,Fxr1
GO:1901565	organonitrogen compound catabolic process	17	501	0.56	0.0013	10116.ENSRNOP00000004385,10116.ENSRNOP00000015757,10116.ENSRNOP00000017125,10116.ENSRNOP00000018005,10116.ENSRNOP00000019931,10116.ENSRNOP00000022432,10116.ENSRNOP00000022628,10116.ENSRNOP00000024306,10116.ENSRNOP00000026016,10116.ENSRNOP00000027459,10116.ENSRNOP00000043388,10116.ENSRNOP00000046509,10116.ENSRNOP00000051863,10116.ENSRNOP00000057557,10116.ENSRNOP00000065882,10116.ENSRNOP00000066950…	Qdpr,Psmc3,Trim55,Psmb5,Synpo2,Usp10,Oat,Psmd1,Ctnnb1,Asrgl1,Hprt1,Capn2,Tgfb1i1,Bag6,Aldh1l1,Psma2,Tceb1
GO:0007420	brain development	18	558	0.53	0.0014	10116.ENSRNOP00000002366,10116.ENSRNOP00000004609,10116.ENSRNOP00000004938,10116.ENSRNOP00000005498,10116.ENSRNOP00000015122,10116.ENSRNOP00000019569,10116.ENSRNOP00000021170,10116.ENSRNOP00000026016,10116.ENSRNOP00000026573,10116.ENSRNOP00000029969,10116.ENSRNOP00000040751,10116.ENSRNOP00000043388,10116.ENSRNOP00000051742,10116.ENSRNOP00000057557,10116.ENSRNOP00000061340,10116.ENSRNOP00000061516…	Bdh1,Myo1d,Ufc1,Ppp1r9b,Ckb,Dbn1,Cdh2,Ctnnb1,Sptbn2,Dmd,Slc8a1,Hprt1,Cttn,Bag6,Slc2a1,Arpc5,Oxct1,Dbi
GO:0008283	cell population proliferation	13	304	0.66	0.0016	10116.ENSRNOP00000002533,10116.ENSRNOP00000003787,10116.ENSRNOP00000005286,10116.ENSRNOP00000005857,10116.ENSRNOP00000013612,10116.ENSRNOP00000019569,10116.ENSRNOP00000020528,10116.ENSRNOP00000026016,10116.ENSRNOP00000043388,10116.ENSRNOP00000055457,10116.ENSRNOP00000055672,10116.ENSRNOP00000065890,10116.ENSRNOP00000066874	Mapk1,Ptges3,Nap1l1,Fignl1,Txnrd1,Dbn1,Ctgf,Ctnnb1,Hprt1,Loxl2,Dlg1,Glul,Dbi
GO:0070585	protein localization to mitochondrion	6	49	1.11	0.0019	10116.ENSRNOP00000008503,10116.ENSRNOP00000010061,10116.ENSRNOP00000016520,10116.ENSRNOP00000017017,10116.ENSRNOP00000020376,10116.ENSRNOP00000026932	Aifm1,Dnaja1,Samm50,Pmpcb,Timm21,Timm23
GO:0009058	biosynthetic process	29	1273	0.38	0.002	10116.ENSRNOP00000000201,10116.ENSRNOP00000001160,10116.ENSRNOP00000002020,10116.ENSRNOP00000002533,10116.ENSRNOP00000003787,10116.ENSRNOP00000004206,10116.ENSRNOP00000004385,10116.ENSRNOP00000006128,10116.ENSRNOP00000006359,10116.ENSRNOP00000015122,10116.ENSRNOP00000015893,10116.ENSRNOP00000020325,10116.ENSRNOP00000020528,10116.ENSRNOP00000021716,10116.ENSRNOP00000022628,10116.ENSRNOP00000026398…	Mpst,Vars,Gtf2i,Mapk1,Ptges3,Mpc2,Qdpr,Wars,Rpl19,Ckb,Rplp1,Aldh7a1,Ctgf,Coq9,Oat,Etf1,Dmd,Tecr,Hprt1,Kars,Rpl36,Rps24,Rpl3,Ddost,Eif4e,Aldh1l1,Glul,Dbi,Gmps
GO:0010556	regulation of macromolecule biosynthetic process	32	1484	0.36	0.002	10116.ENSRNOP00000002533,10116.ENSRNOP00000003787,10116.ENSRNOP00000009253,10116.ENSRNOP00000011898,10116.ENSRNOP00000014062,10116.ENSRNOP00000014135,10116.ENSRNOP00000015757,10116.ENSRNOP00000015893,10116.ENSRNOP00000016447,10116.ENSRNOP00000021289,10116.ENSRNOP00000021689,10116.ENSRNOP00000021858,10116.ENSRNOP00000022000,10116.ENSRNOP00000025258,10116.ENSRNOP00000026016,10116.ENSRNOP00000026398…	Mapk1,Ptges3,Cav1,Ago2,Xpo1,Kank2,Psmc3,Rplp1,Txn1,Sorbs1,Fam129b,Mical2,Pdlim1,Ankrd1,Ctnnb1,Etf1,Actn4,Dmd,Trim28,Smad3,Ptbp1,Ank3,Kars,Syncrip,Tgfb1i1,Loxl2,Dlg1,Eif4e,Fxr1,Dbi,Tceb1,Mlip
GO:1903827	regulation of cellular protein localization	14	361	0.61	0.002	10116.ENSRNOP00000002533,10116.ENSRNOP00000005498,10116.ENSRNOP00000010061,10116.ENSRNOP00000014062,10116.ENSRNOP00000014216,10116.ENSRNOP00000016447,10116.ENSRNOP00000019569,10116.ENSRNOP00000021170,10116.ENSRNOP00000021289,10116.ENSRNOP00000026016,10116.ENSRNOP00000031061,10116.ENSRNOP00000043687,10116.ENSRNOP00000055672,10116.ENSRNOP00000065890	Mapk1,Ppp1r9b,Dnaja1,Xpo1,Lgals3,Txn1,Dbn1,Cdh2,Sorbs1,Ctnnb1,Trim28,Ank3,Dlg1,Glul
GO:0016477	cell migration	16	470	0.56	0.0022	10116.ENSRNOP00000001764,10116.ENSRNOP00000005498,10116.ENSRNOP00000014135,10116.ENSRNOP00000014216,10116.ENSRNOP00000017125,10116.ENSRNOP00000019405,10116.ENSRNOP00000019759,10116.ENSRNOP00000020528,10116.ENSRNOP00000021170,10116.ENSRNOP00000022000,10116.ENSRNOP00000026016,10116.ENSRNOP00000051742,10116.ENSRNOP00000051863,10116.ENSRNOP00000055457,10116.ENSRNOP00000061516,10116.ENSRNOP00000063172	Specc1l,Ppp1r9b,Kank2,Lgals3,Trim55,Arpc5l,Coro6,Ctgf,Cdh2,Pdlim1,Ctnnb1,Cttn,Tgfb1i1,Loxl2,Arpc5,Lima1
GO:0032879	regulation of localization	37	1858	0.32	0.0022	10116.ENSRNOP00000002533,10116.ENSRNOP00000004206,10116.ENSRNOP00000005498,10116.ENSRNOP00000006098,10116.ENSRNOP00000009253,10116.ENSRNOP00000010061,10116.ENSRNOP00000011898,10116.ENSRNOP00000014062,10116.ENSRNOP00000014216,10116.ENSRNOP00000016447,10116.ENSRNOP00000016968,10116.ENSRNOP00000019569,10116.ENSRNOP00000019652,10116.ENSRNOP00000019931,10116.ENSRNOP00000021170,10116.ENSRNOP00000021289…	Mapk1,Mpc2,Ppp1r9b,Cacnb1,Cav1,Dnaja1,Ago2,Xpo1,Lgals3,Txn1,Nexn,Dbn1,Cpt1a,Synpo2,Cdh2,Sorbs1,Map1b,Ankrd1,Myrip,Ctnnb1,Sptbn2,Actn4,Dmd,Trim28,Hspb1,Smad3,Slc8a1,Ptbp1,Ank3,Kars,Gna13,Dlg1,Ryr2,Tmem38a,Oxct1,Glul,Dbi
GO:0040011	locomotion	19	639	0.5	0.0022	10116.ENSRNOP00000001764,10116.ENSRNOP00000005498,10116.ENSRNOP00000010061,10116.ENSRNOP00000014135,10116.ENSRNOP00000014216,10116.ENSRNOP00000016968,10116.ENSRNOP00000017125,10116.ENSRNOP00000019405,10116.ENSRNOP00000019759,10116.ENSRNOP00000020528,10116.ENSRNOP00000021170,10116.ENSRNOP00000022000,10116.ENSRNOP00000026016,10116.ENSRNOP00000043687,10116.ENSRNOP00000051742,10116.ENSRNOP00000051863…	Specc1l,Ppp1r9b,Dnaja1,Kank2,Lgals3,Nexn,Trim55,Arpc5l,Coro6,Ctgf,Cdh2,Pdlim1,Ctnnb1,Ank3,Cttn,Tgfb1i1,Loxl2,Arpc5,Lima1
GO:0048870	cell motility	17	526	0.53	0.0023	10116.ENSRNOP00000001764,10116.ENSRNOP00000005498,10116.ENSRNOP00000010061,10116.ENSRNOP00000014135,10116.ENSRNOP00000014216,10116.ENSRNOP00000017125,10116.ENSRNOP00000019405,10116.ENSRNOP00000019759,10116.ENSRNOP00000020528,10116.ENSRNOP00000021170,10116.ENSRNOP00000022000,10116.ENSRNOP00000026016,10116.ENSRNOP00000051742,10116.ENSRNOP00000051863,10116.ENSRNOP00000055457,10116.ENSRNOP00000061516…	Specc1l,Ppp1r9b,Dnaja1,Kank2,Lgals3,Trim55,Arpc5l,Coro6,Ctgf,Cdh2,Pdlim1,Ctnnb1,Cttn,Tgfb1i1,Loxl2,Arpc5,Lima1
GO:0009889	regulation of biosynthetic process	34	1648	0.34	0.0024	10116.ENSRNOP00000002533,10116.ENSRNOP00000003787,10116.ENSRNOP00000009253,10116.ENSRNOP00000011898,10116.ENSRNOP00000014062,10116.ENSRNOP00000014135,10116.ENSRNOP00000015757,10116.ENSRNOP00000015893,10116.ENSRNOP00000016447,10116.ENSRNOP00000020528,10116.ENSRNOP00000021289,10116.ENSRNOP00000021689,10116.ENSRNOP00000021858,10116.ENSRNOP00000022000,10116.ENSRNOP00000025258,10116.ENSRNOP00000026016…	Mapk1,Ptges3,Cav1,Ago2,Xpo1,Kank2,Psmc3,Rplp1,Txn1,Ctgf,Sorbs1,Fam129b,Mical2,Pdlim1,Ankrd1,Ctnnb1,Etf1,Actn4,Dmd,Trim28,Smad3,Ptbp1,Ank3,Kars,Capn2,Syncrip,Tgfb1i1,Loxl2,Dlg1,Eif4e,Fxr1,Dbi,Tceb1,Mlip
GO:1901700	response to oxygen-containing compound	31	1430	0.36	0.0024	10116.ENSRNOP00000002366,10116.ENSRNOP00000002533,10116.ENSRNOP00000004385,10116.ENSRNOP00000005286,10116.ENSRNOP00000005498,10116.ENSRNOP00000006098,10116.ENSRNOP00000008503,10116.ENSRNOP00000008827,10116.ENSRNOP00000009253,10116.ENSRNOP00000015893,10116.ENSRNOP00000016447,10116.ENSRNOP00000019652,10116.ENSRNOP00000020528,10116.ENSRNOP00000021289,10116.ENSRNOP00000023460,10116.ENSRNOP00000025258…	Bdh1,Mapk1,Qdpr,Nap1l1,Ppp1r9b,Cacnb1,Aifm1,Akap8,Cav1,Rplp1,Txn1,Cpt1a,Ctgf,Sorbs1,Map1b,Ankrd1,Ctnnb1,Sptbn2,Timm23,Dmd,Hspb1,Slc8a1,Hprt1,Capn2,Ryr2,Slc2a1,Aldh3a2,Oxct1,Eif4e,Glul,Gmps
GO:0009893	positive regulation of metabolic process	38	1950	0.31	0.0025	10116.ENSRNOP00000002533,10116.ENSRNOP00000003787,10116.ENSRNOP00000006128,10116.ENSRNOP00000008503,10116.ENSRNOP00000008827,10116.ENSRNOP00000009253,10116.ENSRNOP00000011898,10116.ENSRNOP00000015757,10116.ENSRNOP00000015893,10116.ENSRNOP00000016447,10116.ENSRNOP00000019652,10116.ENSRNOP00000020528,10116.ENSRNOP00000021170,10116.ENSRNOP00000021289,10116.ENSRNOP00000021689,10116.ENSRNOP00000021858…	Mapk1,Ptges3,Wars,Aifm1,Akap8,Cav1,Ago2,Psmc3,Rplp1,Txn1,Cpt1a,Ctgf,Cdh2,Sorbs1,Fam129b,Mical2,Pdlim1,Ppp1r7,Ankrd1,Ctnnb1,Timm23,Actn4,Trim28,Hspb1,Smad3,Ptbp1,Hprt1,Ank3,Kars,Capn2,Syncrip,Tgfb1i1,Dlg1,Bag6,Fxr1,Dbi,Tceb1,Mlip
GO:0010243	response to organonitrogen compound	24	957	0.42	0.0025	10116.ENSRNOP00000002366,10116.ENSRNOP00000002533,10116.ENSRNOP00000004385,10116.ENSRNOP00000005286,10116.ENSRNOP00000005498,10116.ENSRNOP00000006098,10116.ENSRNOP00000008503,10116.ENSRNOP00000009253,10116.ENSRNOP00000015893,10116.ENSRNOP00000016447,10116.ENSRNOP00000020528,10116.ENSRNOP00000021289,10116.ENSRNOP00000023460,10116.ENSRNOP00000026016,10116.ENSRNOP00000026932,10116.ENSRNOP00000032902…	Bdh1,Mapk1,Qdpr,Nap1l1,Ppp1r9b,Cacnb1,Aifm1,Cav1,Rplp1,Txn1,Ctgf,Sorbs1,Map1b,Ctnnb1,Timm23,Hspb1,Slc8a1,Hprt1,Capn2,Bag6,Ryr2,Tmem38a,Slc2a1,Gmps
GO:0048869	cellular developmental process	39	2027	0.31	0.0025	10116.ENSRNOP00000002462,10116.ENSRNOP00000002533,10116.ENSRNOP00000005286,10116.ENSRNOP00000005498,10116.ENSRNOP00000005857,10116.ENSRNOP00000008503,10116.ENSRNOP00000009253,10116.ENSRNOP00000011898,10116.ENSRNOP00000014216,10116.ENSRNOP00000016482,10116.ENSRNOP00000016968,10116.ENSRNOP00000018899,10116.ENSRNOP00000019569,10116.ENSRNOP00000019652,10116.ENSRNOP00000020528,10116.ENSRNOP00000021071…	Dnajb11,Mapk1,Nap1l1,Ppp1r9b,Fignl1,Aifm1,Cav1,Ago2,Lgals3,Myo1e,Nexn,Pdlim7,Dbn1,Cpt1a,Ctgf,Atxn10,Cdh2,Hsd17b4,Map1b,Ankrd1,Ctnnb1,Dmd,Trim28,Hspb1,Smad3,Slc8a1,Ptbp1,Hprt1,Ank3,Capn2,Immt,Cttn,Tgfb1i1,Gna13,Loxl2,Bag6,Eif4e,Fxr1,Dbi
GO:2000112	regulation of cellular macromolecule biosynthetic process	31	1435	0.36	0.0025	10116.ENSRNOP00000002533,10116.ENSRNOP00000003787,10116.ENSRNOP00000009253,10116.ENSRNOP00000011898,10116.ENSRNOP00000014062,10116.ENSRNOP00000014135,10116.ENSRNOP00000015757,10116.ENSRNOP00000015893,10116.ENSRNOP00000016447,10116.ENSRNOP00000021289,10116.ENSRNOP00000021689,10116.ENSRNOP00000021858,10116.ENSRNOP00000022000,10116.ENSRNOP00000025258,10116.ENSRNOP00000026016,10116.ENSRNOP00000026398…	Mapk1,Ptges3,Cav1,Ago2,Xpo1,Kank2,Psmc3,Rplp1,Txn1,Sorbs1,Fam129b,Mical2,Pdlim1,Ankrd1,Ctnnb1,Etf1,Dmd,Trim28,Smad3,Ptbp1,Ank3,Kars,Syncrip,Tgfb1i1,Loxl2,Dlg1,Eif4e,Fxr1,Dbi,Tceb1,Mlip
GO:0006412	translation	10	189	0.75	0.0026	10116.ENSRNOP00000001160,10116.ENSRNOP00000006128,10116.ENSRNOP00000006359,10116.ENSRNOP00000015893,10116.ENSRNOP00000026398,10116.ENSRNOP00000044454,10116.ENSRNOP00000058934,10116.ENSRNOP00000059382,10116.ENSRNOP00000060662,10116.ENSRNOP00000063699	Vars,Wars,Rpl19,Rplp1,Etf1,Kars,Rpl36,Rps24,Rpl3,Eif4e
GO:0010468	regulation of gene expression	37	1893	0.32	0.0029	10116.ENSRNOP00000002533,10116.ENSRNOP00000003787,10116.ENSRNOP00000006128,10116.ENSRNOP00000008827,10116.ENSRNOP00000009253,10116.ENSRNOP00000011898,10116.ENSRNOP00000014062,10116.ENSRNOP00000014135,10116.ENSRNOP00000015757,10116.ENSRNOP00000015893,10116.ENSRNOP00000016447,10116.ENSRNOP00000017125,10116.ENSRNOP00000020528,10116.ENSRNOP00000021689,10116.ENSRNOP00000021858,10116.ENSRNOP00000022000…	Mapk1,Ptges3,Wars,Akap8,Cav1,Ago2,Xpo1,Kank2,Psmc3,Rplp1,Txn1,Trim55,Ctgf,Fam129b,Mical2,Pdlim1,Ankrd1,Ctnnb1,Etf1,Timm23,Dmd,Trim28,Hspb1,Smad3,Slc8a1,Ptbp1,Ank3,Kars,Bag6, Capn2,Syncrip,Tgfb1i1,Loxl2,Dlg1,Eif4e,Fxr1,Tceb1,Mlip
GO:0044249	cellular biosynthetic process	27	1170	0.39	0.0029	10116.ENSRNOP00000000201,10116.ENSRNOP00000001160,10116.ENSRNOP00000002020,10116.ENSRNOP00000002533,10116.ENSRNOP00000003787,10116.ENSRNOP00000004206,10116.ENSRNOP00000004385,10116.ENSRNOP00000006128,10116.ENSRNOP00000006359,10116.ENSRNOP00000015893,10116.ENSRNOP00000020325,10116.ENSRNOP00000020528,10116.ENSRNOP00000021716,10116.ENSRNOP00000022628,10116.ENSRNOP00000026398,10116.ENSRNOP00000029969…	Mpst,Vars,Gtf2i,Mapk1,Ptges3,Mpc2,Qdpr,Wars,Rpl19,Rplp1,Aldh7a1,Ctgf,Coq9,Oat,Etf1,Dmd,Tecr,Hprt1,Kars,Rpl36,Rps24,Rpl3,Ddost,Eif4e,Aldh1l1,Glul,Gmps
GO:0050793	regulation of developmental process	32	1520	0.35	0.0029	10116.ENSRNOP00000002020,10116.ENSRNOP00000002462,10116.ENSRNOP00000002533,10116.ENSRNOP00000005286,10116.ENSRNOP00000006128,10116.ENSRNOP00000009253,10116.ENSRNOP00000011898,10116.ENSRNOP00000014216,10116.ENSRNOP00000018899,10116.ENSRNOP00000019569,10116.ENSRNOP00000020528,10116.ENSRNOP00000021170,10116.ENSRNOP00000022241,10116.ENSRNOP00000023460,10116.ENSRNOP00000025258,10116.ENSRNOP00000026016…	Gtf2i,Dnajb11,Mapk1,Nap1l1,Wars,Cav1,Ago2,Lgals3,Pdlim7,Dbn1,Ctgf,Cdh2,Rnh1,Map1b,Ankrd1,Ctnnb1,Actn4,Dmd,Hspb1,S100a10,Smad3,Slc8a1,Ptbp1,Capn2,Cttn,Tgfb1i1,Gna13,Loxl2,Dlg1,Bag6,Eif4e,Glul
GO:1901576	organic substance biosynthetic process	28	1239	0.38	0.0029	10116.ENSRNOP00000001160,10116.ENSRNOP00000002020,10116.ENSRNOP00000002533,10116.ENSRNOP00000003787,10116.ENSRNOP00000004206,10116.ENSRNOP00000004385,10116.ENSRNOP00000006128,10116.ENSRNOP00000006359,10116.ENSRNOP00000015122,10116.ENSRNOP00000015893,10116.ENSRNOP00000020325,10116.ENSRNOP00000020528,10116.ENSRNOP00000021716,10116.ENSRNOP00000022628,10116.ENSRNOP00000026398,10116.ENSRNOP00000029969…	Vars,Gtf2i,Mapk1,Ptges3,Mpc2,Qdpr,Wars,Rpl19,Ckb,Rplp1,Aldh7a1,Ctgf,Coq9,Oat,Etf1,Dmd,Tecr,Hprt1,Kars,Rpl36,Rps24,Rpl3,Ddost,Eif4e,Aldh1l1,Glul,Dbi,Gmps
GO:0031326	regulation of cellular biosynthetic process	33	1600	0.34	0.0031	10116.ENSRNOP00000002533,10116.ENSRNOP00000003787,10116.ENSRNOP00000009253,10116.ENSRNOP00000011898,10116.ENSRNOP00000014062,10116.ENSRNOP00000014135,10116.ENSRNOP00000015757,10116.ENSRNOP00000015893,10116.ENSRNOP00000016447,10116.ENSRNOP00000021289,10116.ENSRNOP00000021689,10116.ENSRNOP00000021858,10116.ENSRNOP00000022000,10116.ENSRNOP00000025258,10116.ENSRNOP00000026016,10116.ENSRNOP00000026398…	Mapk1,Ptges3,Cav1,Ago2,Xpo1,Kank2,Psmc3,Rplp1,Txn1,Sorbs1,Fam129b,Mical2,Pdlim1,Ankrd1,Ctnnb1,Etf1,Actn4,Dmd,Trim28,Smad3,Ptbp1,Ank3,Kars,Capn2,Syncrip,Tgfb1i1,Loxl2,Dlg1,Eif4e,Fxr1,Dbi,Tceb1,Mlip
GO:0035239	tube morphogenesis	14	381	0.59	0.0031	10116.ENSRNOP00000001764,10116.ENSRNOP00000006128,10116.ENSRNOP00000009253,10116.ENSRNOP00000016482,10116.ENSRNOP00000020528,10116.ENSRNOP00000021170,10116.ENSRNOP00000021858,10116.ENSRNOP00000026016,10116.ENSRNOP00000037346,10116.ENSRNOP00000051938,10116.ENSRNOP00000055457,10116.ENSRNOP00000055672,10116.ENSRNOP00000059019,10116.ENSRNOP00000065890	Specc1l,Wars,Cav1,Myo1e,Ctgf,Cdh2,Mical2,Ctnnb1,Smad3,Gna13,Loxl2,Dlg1,Ryr2,Glul
GO:0070482	response to oxygen levels	14	381	0.59	0.0031	10116.ENSRNOP00000008503,10116.ENSRNOP00000009253,10116.ENSRNOP00000013612,10116.ENSRNOP00000016447,10116.ENSRNOP00000020528,10116.ENSRNOP00000022000,10116.ENSRNOP00000025258,10116.ENSRNOP00000027773,10116.ENSRNOP00000037346,10116.ENSRNOP00000040751,10116.ENSRNOP00000046509,10116.ENSRNOP00000055457,10116.ENSRNOP00000059019,10116.ENSRNOP00000061340	Aifm1,Cav1,Txnrd1,Txn1,Ctgf,Pdlim1,Ankrd1,Actn4,Smad3,Slc8a1,Capn2,Loxl2,Ryr2,Slc2a1
GO:0007507	heart development	13	333	0.62	0.0032	10116.ENSRNOP00000002533,10116.ENSRNOP00000017054,10116.ENSRNOP00000018899,10116.ENSRNOP00000021858,10116.ENSRNOP00000022000,10116.ENSRNOP00000025258,10116.ENSRNOP00000026016,10116.ENSRNOP00000037346,10116.ENSRNOP00000040751,10116.ENSRNOP00000043256,10116.ENSRNOP00000048045,10116.ENSRNOP00000059019,10116.ENSRNOP00000063646	Mapk1,Pdlim3,Pdlim7,Mical2,Pdlim1,Ankrd1,Ctnnb1,Smad3,Slc8a1,Ptbp1,Xirp2,Ryr2,Oxct1
GO:0009725	response to hormone	22	853	0.44	0.0034	10116.ENSRNOP00000002366,10116.ENSRNOP00000002533,10116.ENSRNOP00000003787,10116.ENSRNOP00000004385,10116.ENSRNOP00000005286,10116.ENSRNOP00000005498,10116.ENSRNOP00000008503,10116.ENSRNOP00000008827,10116.ENSRNOP00000009253,10116.ENSRNOP00000010061,10116.ENSRNOP00000013244,10116.ENSRNOP00000016447,10116.ENSRNOP00000020528,10116.ENSRNOP00000021289,10116.ENSRNOP00000021646,10116.ENSRNOP00000023460…	Bdh1,Mapk1,Ptges3,Qdpr,Nap1l1,Ppp1r9b,Aifm1,Akap8,Cav1,Dnaja1,Me1,Txn1,Ctgf,Sorbs1,Hsd17b4,Map1b,Ctnnb1,Hspb1,Hprt1,Slc2a1,Oxct1,Eif4e
GO:0033108	mitochondrial respiratory chain complex assembly	5	33	1.21	0.0034	10116.ENSRNOP00000008503,10116.ENSRNOP00000016520,10116.ENSRNOP00000019108,10116.ENSRNOP00000020376,10116.ENSRNOP00000064246	Aifm1,Samm50,Acad9,Timm21,Ndufa11
GO:0051716	cellular response to stimulus	53	3193	0.24	0.0034	10116.ENSRNOP00000002533,10116.ENSRNOP00000003128,10116.ENSRNOP00000003787,10116.ENSRNOP00000004385,10116.ENSRNOP00000004938,10116.ENSRNOP00000005286,10116.ENSRNOP00000005498,10116.ENSRNOP00000005857,10116.ENSRNOP00000006098,10116.ENSRNOP00000008503,10116.ENSRNOP00000008827,10116.ENSRNOP00000009253,10116.ENSRNOP00000010061,10116.ENSRNOP00000013612,10116.ENSRNOP00000014216,10116.ENSRNOP00000015576…	Mapk1,Tmem33,Ptges3,Qdpr,Ufc1,Nap1l1,Ppp1r9b,Fignl1,Cacnb1,Aifm1,Akap8,Cav1,Dnaja1,Txnrd1,Lgals3,Akap2,Rplp1,Txn1,Myo1e,Dbn1,Cpt1a,Ctgf,Sorbs1,Hsd17b4,Usp10,Myzap,Map1b,Ankrd1,Ctnnb1,Sptbn2,Actn4,Dmd,Trim28,Hspb1,Smad3,Slc8a1,Hprt1,Ank3,Igh-1a,Kars,Capn2,Syncrip,Tgfb1i1,Gna13,Bag6,Ryr2,Tmem38a,Rpl3,Slc2a1,Eif4e,Aldh1l1,Glul,Dbi
GO:0051234	establishment of localization	40	2154	0.29	0.0038	10116.ENSRNOP00000002533,10116.ENSRNOP00000004206,10116.ENSRNOP00000004609,10116.ENSRNOP00000006098,10116.ENSRNOP00000008503,10116.ENSRNOP00000008827,10116.ENSRNOP00000009253,10116.ENSRNOP00000010061,10116.ENSRNOP00000013985,10116.ENSRNOP00000014062,10116.ENSRNOP00000016137,10116.ENSRNOP00000016292,10116.ENSRNOP00000016482,10116.ENSRNOP00000016520,10116.ENSRNOP00000017017,10116.ENSRNOP00000020376…	Mapk1,Mpc2,Myo1d,Cacnb1,Aifm1,Akap8,Cav1,Dnaja1,Cpt1b,Xpo1,Copg1,Copb1,Myo1e,Samm50,Pmpcb,Timm21,Ctgf,Sfxn3,Fam129b,Map1b,Myrip,Ctnnb1,Sptbn2,Timm23,Actn4,Hspb1,S100a10,Slc8a1,Ank3,Igh-1a,Cttn,Ubl4a,Loxl2,Dlg1,Bag6,Ryr2,Tmem38a,Slc2a1,Lima1,Dbi
GO:0030154	cell differentiation	38	2002	0.3	0.0039	10116.ENSRNOP00000002462,10116.ENSRNOP00000002533,10116.ENSRNOP00000005286,10116.ENSRNOP00000005498,10116.ENSRNOP00000005857,10116.ENSRNOP00000008503,10116.ENSRNOP00000009253,10116.ENSRNOP00000011898,10116.ENSRNOP00000014216,10116.ENSRNOP00000016482,10116.ENSRNOP00000016968,10116.ENSRNOP00000018899,10116.ENSRNOP00000019569,10116.ENSRNOP00000019652,10116.ENSRNOP00000020528,10116.ENSRNOP00000021071…	Dnajb11,Mapk1,Nap1l1,Ppp1r9b,Fignl1,Aifm1,Cav1,Ago2,Lgals3,Myo1e,Nexn,Pdlim7,Dbn1,Cpt1a,Ctgf,Atxn10,Cdh2,Hsd17b4,Map1b,Ankrd1,Ctnnb1,Dmd,Trim28,Hspb1,Smad3,Slc8a1,Ptbp1,Hprt1,Ank3,Capn2,Cttn,Tgfb1i1,Gna13,Loxl2,Bag6,Eif4e,Fxr1,Dbi
GO:0032535	regulation of cellular component size	11	246	0.68	0.004	10116.ENSRNOP00000001319,10116.ENSRNOP00000001764,10116.ENSRNOP00000019405,10116.ENSRNOP00000019569,10116.ENSRNOP00000023460,10116.ENSRNOP00000026573,10116.ENSRNOP00000042382,10116.ENSRNOP00000051742,10116.ENSRNOP00000055672,10116.ENSRNOP00000061516,10116.ENSRNOP00000063172	Arpc1a,Specc1l,Arpc5l,Dbn1,Map1b,Sptbn2,Sptan1,Cttn,Dlg1,Arpc5,Lima1
GO:0033365	protein localization to organelle	13	342	0.6	0.004	10116.ENSRNOP00000005498,10116.ENSRNOP00000008503,10116.ENSRNOP00000010061,10116.ENSRNOP00000014062,10116.ENSRNOP00000016447,10116.ENSRNOP00000016520,10116.ENSRNOP00000017017,10116.ENSRNOP00000020376,10116.ENSRNOP00000026932,10116.ENSRNOP00000053153,10116.ENSRNOP00000055672,10116.ENSRNOP00000057557,10116.ENSRNOP00000059019	Ppp1r9b,Aifm1,Dnaja1,Xpo1,Txn1,Samm50,Pmpcb,Timm21,Timm23,Ubl4a,Dlg1,Bag6,Ryr2
GO:0009057	macromolecule catabolic process	14	398	0.57	0.0044	10116.ENSRNOP00000015757,10116.ENSRNOP00000017125,10116.ENSRNOP00000018005,10116.ENSRNOP00000019931,10116.ENSRNOP00000022432,10116.ENSRNOP00000024306,10116.ENSRNOP00000026016,10116.ENSRNOP00000026398,10116.ENSRNOP00000043256,10116.ENSRNOP00000046509,10116.ENSRNOP00000051863,10116.ENSRNOP00000057557,10116.ENSRNOP00000066950,10116.ENSRNOP00000067410	Psmc3,Trim55,Psmb5,Synpo2,Usp10,Psmd1,Ctnnb1,Etf1,Ptbp1,Capn2,Tgfb1i1,Bag6,Psma2,Tceb1
GO:0034622	cellular protein-containing complex assembly	13	346	0.6	0.0044	10116.ENSRNOP00000003787,10116.ENSRNOP00000005286,10116.ENSRNOP00000008503,10116.ENSRNOP00000009253,10116.ENSRNOP00000011898,10116.ENSRNOP00000016520,10116.ENSRNOP00000019108,10116.ENSRNOP00000020376,10116.ENSRNOP00000029969,10116.ENSRNOP00000037346,10116.ENSRNOP00000051742,10116.ENSRNOP00000060662,10116.ENSRNOP00000064246	Ptges3,Nap1l1,Aifm1,Cav1,Ago2,Samm50,Acad9,Timm21,Dmd,Smad3,Cttn,Rpl3,Ndufa11
GO:0006577	amino-acid betaine metabolic process	4	17	1.4	0.0047	10116.ENSRNOP00000013985,10116.ENSRNOP00000019652,10116.ENSRNOP00000020325,10116.ENSRNOP00000063089	Cpt1b,Cpt1a,Aldh7a1,Crat
GO:0031325	positive regulation of cellular metabolic process	34	1719	0.32	0.0047	10116.ENSRNOP00000002533,10116.ENSRNOP00000003787,10116.ENSRNOP00000008503,10116.ENSRNOP00000008827,10116.ENSRNOP00000009253,10116.ENSRNOP00000011898,10116.ENSRNOP00000015757,10116.ENSRNOP00000015893,10116.ENSRNOP00000016447,10116.ENSRNOP00000019652,10116.ENSRNOP00000020528,10116.ENSRNOP00000021170,10116.ENSRNOP00000021289,10116.ENSRNOP00000021689,10116.ENSRNOP00000021858,10116.ENSRNOP00000022000…	Mapk1,Ptges3,Aifm1,Akap8,Cav1,Ago2,Psmc3,Rplp1,Txn1,Cpt1a,Ctgf,Cdh2,Sorbs1,Fam129b,Mical2,Pdlim1,Ppp1r7,Ankrd1,Ctnnb1,Timm23,Actn4,Trim28,Smad3,Ptbp1,Hprt1,Kars,Capn2,Syncrip,Tgfb1i1,Dlg1,Bag6,Fxr1,Tceb1,Mlip
GO:0032981	mitochondrial respiratory chain complex I assembly	4	17	1.4	0.0047	10116.ENSRNOP00000008503,10116.ENSRNOP00000019108,10116.ENSRNOP00000020376,10116.ENSRNOP00000064246	Aifm1,Acad9,Timm21,Ndufa11
GO:0098901	regulation of cardiac muscle cell action potential	4	17	1.4	0.0047	10116.ENSRNOP00000009253,10116.ENSRNOP00000043687,10116.ENSRNOP00000055672,10116.ENSRNOP00000059019	Cav1,Ank3,Dlg1,Ryr2
GO:0006626	protein targeting to mitochondrion	5	37	1.16	0.0051	10116.ENSRNOP00000008503,10116.ENSRNOP00000016520,10116.ENSRNOP00000017017,10116.ENSRNOP00000020376,10116.ENSRNOP00000026932	Aifm1,Samm50,Pmpcb,Timm21,Timm23
GO:0009891	positive regulation of biosynthetic process	24	1018	0.4	0.0052	10116.ENSRNOP00000002533,10116.ENSRNOP00000003787,10116.ENSRNOP00000011898,10116.ENSRNOP00000015757,10116.ENSRNOP00000015893,10116.ENSRNOP00000020528,10116.ENSRNOP00000021289,10116.ENSRNOP00000021689,10116.ENSRNOP00000021858,10116.ENSRNOP00000022000,10116.ENSRNOP00000025258,10116.ENSRNOP00000026016,10116.ENSRNOP00000027773,10116.ENSRNOP00000031061,10116.ENSRNOP00000037346,10116.ENSRNOP00000043256…	Mapk1,Ptges3,Ago2,Psmc3,Rplp1,Ctgf,Sorbs1,Fam129b,Mical2,Pdlim1,Ankrd1,Ctnnb1,Actn4,Trim28,Smad3,Ptbp1,Kars,Capn2,Syncrip,Tgfb1i1,Fxr1,Dbi,Tceb1,Mlip
GO:0032231	regulation of actin filament bundle assembly	6	63	1	0.0052	10116.ENSRNOP00000019569,10116.ENSRNOP00000019931,10116.ENSRNOP00000020528,10116.ENSRNOP00000025989,10116.ENSRNOP00000037097,10116.ENSRNOP00000037346	Dbn1,Synpo2,Ctgf,Myoz3,S100a10,Smad3
GO:0051049	regulation of transport	29	1364	0.35	0.0052	10116.ENSRNOP00000002533,10116.ENSRNOP00000004206,10116.ENSRNOP00000006098,10116.ENSRNOP00000009253,10116.ENSRNOP00000010061,10116.ENSRNOP00000014062,10116.ENSRNOP00000014216,10116.ENSRNOP00000016447,10116.ENSRNOP00000019569,10116.ENSRNOP00000019652,10116.ENSRNOP00000021170,10116.ENSRNOP00000021289,10116.ENSRNOP00000023460,10116.ENSRNOP00000025258,10116.ENSRNOP00000025460,10116.ENSRNOP00000026016…	Mapk1,Mpc2,Cacnb1,Cav1,Dnaja1,Xpo1,Lgals3,Txn1,Dbn1,Cpt1a,Cdh2,Sorbs1,Map1b,Ankrd1,Myrip,Ctnnb1,Sptbn2,Actn4,Dmd,Trim28,Slc8a1,Ptbp1,Ank3,Dlg1,Ryr2,Tmem38a,Oxct1,Glul,Dbi
GO:0051649	establishment of localization in cell	22	887	0.42	0.0053	10116.ENSRNOP00000004609,10116.ENSRNOP00000006098,10116.ENSRNOP00000008503,10116.ENSRNOP00000014062,10116.ENSRNOP00000016137,10116.ENSRNOP00000016292,10116.ENSRNOP00000016482,10116.ENSRNOP00000016520,10116.ENSRNOP00000017017,10116.ENSRNOP00000020376,10116.ENSRNOP00000023460,10116.ENSRNOP00000025460,10116.ENSRNOP00000026016,10116.ENSRNOP00000026573,10116.ENSRNOP00000026932,10116.ENSRNOP00000027773…	Myo1d,Cacnb1,Aifm1,Xpo1,Copg1,Copb1,Myo1e,Samm50,Pmpcb,Timm21,Map1b,Myrip,Ctnnb1,Sptbn2,Timm23,Actn4,Hspb1,Slc8a1,Cttn,Dlg1,Ryr2,Tmem38a
GO:0035050	embryonic heart tube development	5	38	1.14	0.0055	10116.ENSRNOP00000021858,10116.ENSRNOP00000026016,10116.ENSRNOP00000037346,10116.ENSRNOP00000040751,10116.ENSRNOP00000059019	Mical2,Ctnnb1,Smad3,Slc8a1,Ryr2
GO:0030163	protein catabolic process	12	312	0.61	0.0064	10116.ENSRNOP00000015757,10116.ENSRNOP00000017125,10116.ENSRNOP00000018005,10116.ENSRNOP00000019931,10116.ENSRNOP00000022432,10116.ENSRNOP00000024306,10116.ENSRNOP00000026016,10116.ENSRNOP00000046509,10116.ENSRNOP00000051863,10116.ENSRNOP00000057557,10116.ENSRNOP00000066950,10116.ENSRNOP00000067410	Psmc3,Trim55,Psmb5,Synpo2,Usp10,Psmd1,Ctnnb1,Capn2,Tgfb1i1,Bag6,Psma2,Tceb1
GO:0051173	positive regulation of nitrogen compound metabolic process	32	1604	0.32	0.0064	10116.ENSRNOP00000002533,10116.ENSRNOP00000003787,10116.ENSRNOP00000008503,10116.ENSRNOP00000008827,10116.ENSRNOP00000009253,10116.ENSRNOP00000011898,10116.ENSRNOP00000015757,10116.ENSRNOP00000015893,10116.ENSRNOP00000016447,10116.ENSRNOP00000020528,10116.ENSRNOP00000021170,10116.ENSRNOP00000021689,10116.ENSRNOP00000021858,10116.ENSRNOP00000022000,10116.ENSRNOP00000022854,10116.ENSRNOP00000025258…	Mapk1,Ptges3,Aifm1,Akap8,Cav1,Ago2,Psmc3,Rplp1,Txn1,Ctgf,Cdh2,Fam129b,Mical2,Pdlim1,Ppp1r7,Ankrd1,Ctnnb1,Timm23,Actn4,Trim28,Smad3,Ptbp1,Hprt1,Kars,Capn2,Syncrip,Tgfb1i1,Dlg1,Bag6,Fxr1,Tceb1,Mlip
GO:0051481	negative regulation of cytosolic calcium ion concentration	4	19	1.35	0.0064	10116.ENSRNOP00000002020,10116.ENSRNOP00000037346,10116.ENSRNOP00000040751,10116.ENSRNOP00000059019	Gtf2i,Smad3,Slc8a1,Ryr2
GO:0010604	positive regulation of macromolecule metabolic process	34	1759	0.31	0.0067	10116.ENSRNOP00000002533,10116.ENSRNOP00000003787,10116.ENSRNOP00000006128,10116.ENSRNOP00000008503,10116.ENSRNOP00000008827,10116.ENSRNOP00000009253,10116.ENSRNOP00000011898,10116.ENSRNOP00000015757,10116.ENSRNOP00000015893,10116.ENSRNOP00000016447,10116.ENSRNOP00000020528,10116.ENSRNOP00000021170,10116.ENSRNOP00000021289,10116.ENSRNOP00000021689,10116.ENSRNOP00000021858,10116.ENSRNOP00000022000…	Mapk1,Ptges3,Wars,Aifm1,Akap8,Cav1,Ago2,Psmc3,Rplp1,Txn1,Ctgf,Cdh2,Sorbs1,Fam129b,Mical2,Pdlim1,Ppp1r7,Ankrd1,Ctnnb1,Timm23,Actn4,Trim28,Hspb1,Smad3,Ptbp1,Ank3,Kars,Syncrip,Tgfb1i1,Dlg1,Bag6,Fxr1,Tceb1,Mlip
GO:0010605	negative regulation of macromolecule metabolic process	28	1317	0.35	0.0067	10116.ENSRNOP00000005498,10116.ENSRNOP00000006128,10116.ENSRNOP00000008827,10116.ENSRNOP00000009253,10116.ENSRNOP00000010061,10116.ENSRNOP00000011898,10116.ENSRNOP00000014062,10116.ENSRNOP00000014135,10116.ENSRNOP00000016447,10116.ENSRNOP00000020528,10116.ENSRNOP00000021689,10116.ENSRNOP00000025258,10116.ENSRNOP00000026016,10116.ENSRNOP00000026398,10116.ENSRNOP00000029969,10116.ENSRNOP00000031061…	Ppp1r9b,Wars,Akap8,Cav1,Dnaja1,Ago2,Xpo1,Kank2,Txn1,Ctgf,Fam129b,Ankrd1,Ctnnb1,Etf1,Dmd,Trim28,Hspb1,Smad3,Slc8a1,Ptbp1,Syncrip,Loxl2,Dlg1,Bag6,Eif4e,Fxr1,Dbi,Mlip
GO:0045184	establishment of protein localization	19	713	0.45	0.0068	10116.ENSRNOP00000004609,10116.ENSRNOP00000006098,10116.ENSRNOP00000008503,10116.ENSRNOP00000008827,10116.ENSRNOP00000014062,10116.ENSRNOP00000016137,10116.ENSRNOP00000016292,10116.ENSRNOP00000016520,10116.ENSRNOP00000017017,10116.ENSRNOP00000020376,10116.ENSRNOP00000025460,10116.ENSRNOP00000026932,10116.ENSRNOP00000027773,10116.ENSRNOP00000032902,10116.ENSRNOP00000043687,10116.ENSRNOP00000051742…	Myo1d,Cacnb1,Aifm1,Akap8,Xpo1,Copg1,Copb1,Samm50,Pmpcb,Timm21,Myrip,Timm23,Actn4,Hspb1,Ank3,Cttn,Ubl4a,Bag6,Ryr2
GO:0043933	protein-containing complex subunit organization	18	653	0.47	0.007	10116.ENSRNOP00000003787,10116.ENSRNOP00000005286,10116.ENSRNOP00000005498,10116.ENSRNOP00000008503,10116.ENSRNOP00000009253,10116.ENSRNOP00000011898,10116.ENSRNOP00000016520,10116.ENSRNOP00000019108,10116.ENSRNOP00000020376,10116.ENSRNOP00000021858,10116.ENSRNOP00000026398,10116.ENSRNOP00000029969,10116.ENSRNOP00000037346,10116.ENSRNOP00000043388,10116.ENSRNOP00000051742,10116.ENSRNOP00000060662…	Ptges3,Nap1l1,Ppp1r9b,Aifm1,Cav1,Ago2,Samm50,Acad9,Timm21,Mical2,Etf1,Dmd,Smad3,Hprt1,Cttn,Rpl3,Slc2a1,Ndufa11
GO:0032268	regulation of cellular protein metabolic process	30	1469	0.33	0.0072	10116.ENSRNOP00000002533,10116.ENSRNOP00000005498,10116.ENSRNOP00000006128,10116.ENSRNOP00000008503,10116.ENSRNOP00000008827,10116.ENSRNOP00000009253,10116.ENSRNOP00000010061,10116.ENSRNOP00000011898,10116.ENSRNOP00000014062,10116.ENSRNOP00000015893,10116.ENSRNOP00000016447,10116.ENSRNOP00000019931,10116.ENSRNOP00000020528,10116.ENSRNOP00000021170,10116.ENSRNOP00000022854,10116.ENSRNOP00000026016…	Mapk1,Ppp1r9b,Wars,Aifm1,Akap8,Cav1,Dnaja1,Ago2,Xpo1,Rplp1,Txn1,Synpo2,Ctgf,Cdh2,Ppp1r7,Ctnnb1,Etf1,Timm23,Dmd,Hspb1,Smad3,Slc8a1,Ptbp1,Kars,Syncrip,Dlg1,Bag6,Eif4e,Fxr1,Dbi
GO:0010646	regulation of cell communication	36	1925	0.3	0.0074	10116.ENSRNOP00000001764,10116.ENSRNOP00000002533,10116.ENSRNOP00000003128,10116.ENSRNOP00000004206,10116.ENSRNOP00000005498,10116.ENSRNOP00000005857,10116.ENSRNOP00000009253,10116.ENSRNOP00000010061,10116.ENSRNOP00000014135,10116.ENSRNOP00000014216,10116.ENSRNOP00000019569,10116.ENSRNOP00000019652,10116.ENSRNOP00000020528,10116.ENSRNOP00000021170,10116.ENSRNOP00000021289,10116.ENSRNOP00000022432…	Specc1l,Mapk1,Tmem33,Mpc2,Ppp1r9b,Fignl1,Cav1,Dnaja1,Kank2,Lgals3,Dbn1,Cpt1a,Ctgf,Cdh2,Sorbs1,Usp10,Map1b,Ankrd1,Myrip,Myoz3,Ctnnb1,Actn4,Dmd,Hspb1,Smad3,Ptbp1,Ank3,Kars,Cttn,Tgfb1i1,Dlg1,Ryr2,Oxct1,Eif4e,Glul,Dbi
GO:0051246	regulation of protein metabolic process	31	1547	0.33	0.0074	10116.ENSRNOP00000002533,10116.ENSRNOP00000005498,10116.ENSRNOP00000006128,10116.ENSRNOP00000008503,10116.ENSRNOP00000008827,10116.ENSRNOP00000009253,10116.ENSRNOP00000010061,10116.ENSRNOP00000011898,10116.ENSRNOP00000014062,10116.ENSRNOP00000015893,10116.ENSRNOP00000016447,10116.ENSRNOP00000019931,10116.ENSRNOP00000020528,10116.ENSRNOP00000021170,10116.ENSRNOP00000022854,10116.ENSRNOP00000024306…	Mapk1,Ppp1r9b,Wars,Aifm1,Akap8,Cav1,Dnaja1,Ago2,Xpo1,Rplp1,Txn1,Synpo2,Ctgf,Cdh2,Ppp1r7,Psmd1,Ctnnb1,Etf1,Timm23,Dmd,Hspb1,Smad3,Slc8a1,Ptbp1,Kars,Syncrip,Dlg1,Bag6,Eif4e,Fxr1,Dbi
GO:0019220	regulation of phosphate metabolic process	24	1051	0.38	0.0077	10116.ENSRNOP00000002533,10116.ENSRNOP00000003787,10116.ENSRNOP00000004609,10116.ENSRNOP00000005498,10116.ENSRNOP00000006128,10116.ENSRNOP00000008827,10116.ENSRNOP00000009253,10116.ENSRNOP00000010061,10116.ENSRNOP00000015893,10116.ENSRNOP00000016447,10116.ENSRNOP00000019931,10116.ENSRNOP00000020528,10116.ENSRNOP00000021170,10116.ENSRNOP00000022854,10116.ENSRNOP00000026016,10116.ENSRNOP00000029969…	Mapk1,Ptges3,Myo1d,Ppp1r9b,Wars,Akap8,Cav1,Dnaja1,Rplp1,Txn1,Synpo2,Ctgf,Cdh2,Ppp1r7,Ctnnb1,Dmd,Hspb1,Smad3,Slc8a1,Ptbp1,Kars,Capn2,Dlg1,Fxr1
GO:0044282	small molecule catabolic process	10	224	0.67	0.0077	10116.ENSRNOP00000004385,10116.ENSRNOP00000013985,10116.ENSRNOP00000019652,10116.ENSRNOP00000021646,10116.ENSRNOP00000022628,10116.ENSRNOP00000027459,10116.ENSRNOP00000043388,10116.ENSRNOP00000063089,10116.ENSRNOP00000063646,10116.ENSRNOP00000065882	Qdpr,Cpt1b,Cpt1a,Hsd17b4,Oat,Asrgl1,Hprt1,Crat,Oxct1,Aldh1l1
GO:1901880	negative regulation of protein depolymerization	5	42	1.1	0.0078	10116.ENSRNOP00000001764,10116.ENSRNOP00000023460,10116.ENSRNOP00000026573,10116.ENSRNOP00000042382,10116.ENSRNOP00000063172	Specc1l,Map1b,Sptbn2,Sptan1,Lima1
GO:0044093	positive regulation of molecular function	23	990	0.39	0.0083	10116.ENSRNOP00000002462,10116.ENSRNOP00000002533,10116.ENSRNOP00000003787,10116.ENSRNOP00000008503,10116.ENSRNOP00000009253,10116.ENSRNOP00000010061,10116.ENSRNOP00000015893,10116.ENSRNOP00000016447,10116.ENSRNOP00000020528,10116.ENSRNOP00000021689,10116.ENSRNOP00000022573,10116.ENSRNOP00000026016,10116.ENSRNOP00000029969,10116.ENSRNOP00000031061,10116.ENSRNOP00000037097,10116.ENSRNOP00000037346…	Dnajb11,Mapk1,Ptges3,Aifm1,Cav1,Dnaja1,Rplp1,Txn1,Ctgf,Fam129b,Dnaja2,Ctnnb1,Dmd,Trim28,S100a10,Smad3,Ank3,Kars,Gna13,Dlg1,Ryr2,Ddost,Dbi
GO:2000026	regulation of multicellular organismal development	27	1268	0.35	0.0083	10116.ENSRNOP00000002020,10116.ENSRNOP00000002462,10116.ENSRNOP00000002533,10116.ENSRNOP00000005286,10116.ENSRNOP00000006128,10116.ENSRNOP00000009253,10116.ENSRNOP00000011898,10116.ENSRNOP00000014216,10116.ENSRNOP00000019569,10116.ENSRNOP00000020528,10116.ENSRNOP00000021170,10116.ENSRNOP00000022241,10116.ENSRNOP00000023460,10116.ENSRNOP00000025258,10116.ENSRNOP00000026016,10116.ENSRNOP00000029969…	Gtf2i,Dnajb11,Mapk1,Nap1l1,Wars,Cav1,Ago2,Lgals3,Dbn1,Ctgf,Cdh2,Rnh1,Map1b,Ankrd1,Ctnnb1,Dmd,Hspb1,Smad3,Slc8a1,Ptbp1,Cttn,Tgfb1i1,Loxl2,Dlg1,Bag6,Eif4e,Glul
GO:0050808	synapse organization	10	228	0.67	0.0087	10116.ENSRNOP00000006098,10116.ENSRNOP00000019569,10116.ENSRNOP00000021170,10116.ENSRNOP00000023460,10116.ENSRNOP00000025989,10116.ENSRNOP00000026016,10116.ENSRNOP00000026573,10116.ENSRNOP00000043687,10116.ENSRNOP00000051742,10116.ENSRNOP00000055672	Cacnb1,Dbn1,Cdh2,Map1b,Myoz3,Ctnnb1,Sptbn2,Ank3,Cttn,Dlg1
GO:0043244	regulation of protein-containing complex disassembly	6	72	0.95	0.0091	10116.ENSRNOP00000001764,10116.ENSRNOP00000023460,10116.ENSRNOP00000026398,10116.ENSRNOP00000026573,10116.ENSRNOP00000042382,10116.ENSRNOP00000063172	Specc1l,Map1b,Etf1,Sptbn2,Sptan1,Lima1
GO:0032233	positive regulation of actin filament bundle assembly	5	44	1.08	0.0092	10116.ENSRNOP00000019931,10116.ENSRNOP00000020528,10116.ENSRNOP00000025989,10116.ENSRNOP00000037097,10116.ENSRNOP00000037346	Synpo2,Ctgf,Myoz3,S100a10,Smad3
GO:0051172	negative regulation of nitrogen compound metabolic process	25	1137	0.37	0.0092	10116.ENSRNOP00000005498,10116.ENSRNOP00000006128,10116.ENSRNOP00000009253,10116.ENSRNOP00000010061,10116.ENSRNOP00000011898,10116.ENSRNOP00000014062,10116.ENSRNOP00000014135,10116.ENSRNOP00000016447,10116.ENSRNOP00000021689,10116.ENSRNOP00000025258,10116.ENSRNOP00000026016,10116.ENSRNOP00000029969,10116.ENSRNOP00000031061,10116.ENSRNOP00000032902,10116.ENSRNOP00000037346,10116.ENSRNOP00000040751…	Ppp1r9b,Wars,Cav1,Dnaja1,Ago2,Xpo1,Kank2,Txn1,Fam129b,Ankrd1,Ctnnb1,Dmd,Trim28,Hspb1,Smad3,Slc8a1,Ptbp1,Syncrip,Loxl2,Dlg1,Bag6,Eif4e,Fxr1,Dbi,Mlip
GO:1901701	cellular response to oxygen-containing compound	21	864	0.41	0.0092	10116.ENSRNOP00000002533,10116.ENSRNOP00000005286,10116.ENSRNOP00000005498,10116.ENSRNOP00000006098,10116.ENSRNOP00000008503,10116.ENSRNOP00000008827,10116.ENSRNOP00000009253,10116.ENSRNOP00000015893,10116.ENSRNOP00000016447,10116.ENSRNOP00000019652,10116.ENSRNOP00000021289,10116.ENSRNOP00000023460,10116.ENSRNOP00000025258,10116.ENSRNOP00000026016,10116.ENSRNOP00000026573,10116.ENSRNOP00000032902…	Mapk1,Nap1l1,Ppp1r9b,Cacnb1,Aifm1,Akap8,Cav1,Rplp1,Txn1,Cpt1a,Sorbs1,Map1b,Ankrd1,Ctnnb1,Sptbn2,Hspb1,Slc8a1,Hprt1,Capn2,Ryr2,Eif4e
GO:0090066	regulation of anatomical structure size	13	384	0.55	0.0098	10116.ENSRNOP00000001319,10116.ENSRNOP00000001764,10116.ENSRNOP00000009253,10116.ENSRNOP00000019405,10116.ENSRNOP00000019569,10116.ENSRNOP00000023460,10116.ENSRNOP00000026573,10116.ENSRNOP00000040751,10116.ENSRNOP00000042382,10116.ENSRNOP00000051742,10116.ENSRNOP00000055672,10116.ENSRNOP00000061516,10116.ENSRNOP00000063172	Arpc1a,Specc1l,Cav1,Arpc5l,Dbn1,Map1b,Sptbn2,Slc8a1,Sptan1,Cttn,Dlg1,Arpc5,Lima1
GO:0030838	positive regulation of actin filament polymerization	5	45	1.07	0.01	10116.ENSRNOP00000001319,10116.ENSRNOP00000019405,10116.ENSRNOP00000051742,10116.ENSRNOP00000055672,10116.ENSRNOP00000061516	Arpc1a,Arpc5l,Cttn,Dlg1,Arpc5
GO:0048729	tissue morphogenesis	12	333	0.58	0.0102	10116.ENSRNOP00000001764,10116.ENSRNOP00000013612,10116.ENSRNOP00000021858,10116.ENSRNOP00000025258,10116.ENSRNOP00000026016,10116.ENSRNOP00000031061,10116.ENSRNOP00000037346,10116.ENSRNOP00000048045,10116.ENSRNOP00000051863,10116.ENSRNOP00000051938,10116.ENSRNOP00000055672,10116.ENSRNOP00000059019	Specc1l,Txnrd1,Mical2,Ankrd1,Ctnnb1,Trim28,Smad3,Xirp2,Tgfb1i1,Gna13,Dlg1,Ryr2
GO:0030835	negative regulation of actin filament depolymerization	4	23	1.27	0.0105	10116.ENSRNOP00000001764,10116.ENSRNOP00000026573,10116.ENSRNOP00000042382,10116.ENSRNOP00000063172	Specc1l,Sptbn2,Sptan1,Lima1
GO:2000113	negative regulation of cellular macromolecule biosynthetic process	17	621	0.46	0.0107	10116.ENSRNOP00000009253,10116.ENSRNOP00000011898,10116.ENSRNOP00000014062,10116.ENSRNOP00000014135,10116.ENSRNOP00000016447,10116.ENSRNOP00000021689,10116.ENSRNOP00000025258,10116.ENSRNOP00000026016,10116.ENSRNOP00000031061,10116.ENSRNOP00000037346,10116.ENSRNOP00000048433,10116.ENSRNOP00000055457,10116.ENSRNOP00000055672,10116.ENSRNOP00000063699,10116.ENSRNOP00000065667,10116.ENSRNOP00000066874…	Cav1,Ago2,Xpo1,Kank2,Txn1,Fam129b,Ankrd1,Ctnnb1,Trim28,Smad3,Syncrip,Loxl2,Dlg1,Eif4e,Fxr1,Dbi,Mlip
GO:0034329	cell junction assembly	8	148	0.76	0.0108	10116.ENSRNOP00000021170,10116.ENSRNOP00000021289,10116.ENSRNOP00000023460,10116.ENSRNOP00000026016,10116.ENSRNOP00000026573,10116.ENSRNOP00000027773,10116.ENSRNOP00000051742,10116.ENSRNOP00000055672	Cdh2,Sorbs1,Map1b,Ctnnb1,Sptbn2,Actn4,Cttn,Dlg1
GO:0044265	cellular macromolecule catabolic process	12	337	0.58	0.0111	10116.ENSRNOP00000017125,10116.ENSRNOP00000018005,10116.ENSRNOP00000022432,10116.ENSRNOP00000024306,10116.ENSRNOP00000026016,10116.ENSRNOP00000026398,10116.ENSRNOP00000043256,10116.ENSRNOP00000046509,10116.ENSRNOP00000051863,10116.ENSRNOP00000057557,10116.ENSRNOP00000066950,10116.ENSRNOP00000067410	Trim55,Psmb5,Usp10,Psmd1,Ctnnb1,Etf1,Ptbp1,Capn2,Tgfb1i1,Bag6,Psma2,Tceb1
GO:0019538	protein metabolic process	34	1824	0.3	0.0114	10116.ENSRNOP00000001160,10116.ENSRNOP00000002462,10116.ENSRNOP00000002533,10116.ENSRNOP00000003046,10116.ENSRNOP00000004938,10116.ENSRNOP00000005498,10116.ENSRNOP00000006128,10116.ENSRNOP00000006359,10116.ENSRNOP00000015757,10116.ENSRNOP00000015893,10116.ENSRNOP00000017017,10116.ENSRNOP00000017125,10116.ENSRNOP00000018005,10116.ENSRNOP00000019931,10116.ENSRNOP00000022432,10116.ENSRNOP00000024306…	Vars,Dnajb11,Mapk1,Cops4,Ufc1,Ppp1r9b,Wars,Rpl19,Psmc3,Rplp1,Pmpcb,Trim55,Psmb5,Synpo2,Usp10,Psmd1,Ctnnb1,Etf1,Asrgl1,Trim28,Kars,Capn2,Tgfb1i1,Loxl2,Dlg1,Bag6,Rpl36,Rps24,Rpl3,Ddost,Eif4e,Glul,Psma2,Tceb1
GO:0034314	Arp2/3 complex-mediated actin nucleation	3	8	1.6	0.0116	10116.ENSRNOP00000001319,10116.ENSRNOP00000019405,10116.ENSRNOP00000061516	Arpc1a,Arpc5l,Arpc5
GO:0098911	regulation of ventricular cardiac muscle cell action potential	3	8	1.6	0.0116	10116.ENSRNOP00000009253,10116.ENSRNOP00000055672,10116.ENSRNOP00000059019	Cav1,Dlg1,Ryr2
GO:0019219	regulation of nucleobase-containing compound metabolic process	29	1453	0.32	0.0122	10116.ENSRNOP00000002533,10116.ENSRNOP00000003787,10116.ENSRNOP00000005857,10116.ENSRNOP00000008503,10116.ENSRNOP00000009253,10116.ENSRNOP00000011898,10116.ENSRNOP00000014062,10116.ENSRNOP00000014135,10116.ENSRNOP00000015757,10116.ENSRNOP00000016447,10116.ENSRNOP00000021689,10116.ENSRNOP00000021858,10116.ENSRNOP00000022000,10116.ENSRNOP00000025258,10116.ENSRNOP00000026016,10116.ENSRNOP00000027773…	Mapk1,Ptges3,Fignl1,Aifm1,Cav1,Ago2,Xpo1,Kank2,Psmc3,Txn1,Fam129b,Mical2,Pdlim1,Ankrd1,Ctnnb1,Actn4,Dmd,Trim28,Smad3,Ptbp1,Ank3,Kars,Syncrip,Tgfb1i1,Loxl2,Dlg1,Fxr1,Tceb1,Mlip
GO:0043170	macromolecule metabolic process	43	2557	0.25	0.0127	10116.ENSRNOP00000001160,10116.ENSRNOP00000002020,10116.ENSRNOP00000002462,10116.ENSRNOP00000002533,10116.ENSRNOP00000003046,10116.ENSRNOP00000003787,10116.ENSRNOP00000004938,10116.ENSRNOP00000005498,10116.ENSRNOP00000006128,10116.ENSRNOP00000006359,10116.ENSRNOP00000009253,10116.ENSRNOP00000011898,10116.ENSRNOP00000014216,10116.ENSRNOP00000015757,10116.ENSRNOP00000015893,10116.ENSRNOP00000017017…	Vars,Gtf2i,Dnajb11,Mapk1,Cops4,Ptges3,Ufc1,Ppp1r9b,Wars,Rpl19,Cav1,Ago2,Lgals3,Psmc3,Rplp1,Pmpcb,Trim55,Psmb5,Synpo2,Ctgf,Usp10,Psmd1,Ctnnb1,Etf1,Asrgl1,Dmd,Trim28,Ptbp1,Kars,Capn2,Syncrip,Tgfb1i1,Loxl2,Dlg1,Bag6,Rpl36,Rps24,Rpl3,Ddost,Eif4e,Glul,Psma2,Tceb1
GO:0010035	response to inorganic substance	16	574	0.47	0.0133	10116.ENSRNOP00000002366,10116.ENSRNOP00000002533,10116.ENSRNOP00000004385,10116.ENSRNOP00000008503,10116.ENSRNOP00000009253,10116.ENSRNOP00000013612,10116.ENSRNOP00000016447,10116.ENSRNOP00000023460,10116.ENSRNOP00000026016,10116.ENSRNOP00000029969,10116.ENSRNOP00000032902,10116.ENSRNOP00000040751,10116.ENSRNOP00000043687,10116.ENSRNOP00000046509,10116.ENSRNOP00000055457,10116.ENSRNOP00000059019	Bdh1,Mapk1,Qdpr,Aifm1,Cav1,Txnrd1,Txn1,Map1b,Ctnnb1,Dmd,Hspb1,Slc8a1,Ank3,Capn2,Loxl2,Ryr2
GO:0031324	negative regulation of cellular metabolic process	26	1245	0.34	0.0135	10116.ENSRNOP00000004609,10116.ENSRNOP00000005498,10116.ENSRNOP00000006128,10116.ENSRNOP00000009253,10116.ENSRNOP00000010061,10116.ENSRNOP00000011898,10116.ENSRNOP00000014062,10116.ENSRNOP00000014135,10116.ENSRNOP00000016447,10116.ENSRNOP00000021689,10116.ENSRNOP00000025258,10116.ENSRNOP00000026016,10116.ENSRNOP00000029969,10116.ENSRNOP00000031061,10116.ENSRNOP00000032902,10116.ENSRNOP00000037346…	Myo1d,Ppp1r9b,Wars,Cav1,Dnaja1,Ago2,Xpo1,Kank2,Txn1,Fam129b,Ankrd1,Ctnnb1,Dmd,Trim28,Hspb1,Smad3,Slc8a1,Ptbp1,Syncrip,Loxl2,Dlg1,Bag6,Eif4e,Fxr1,Dbi,Mlip
GO:1901360	organic cyclic compound metabolic process	27	1317	0.34	0.0135	10116.ENSRNOP00000001160,10116.ENSRNOP00000002020,10116.ENSRNOP00000002462,10116.ENSRNOP00000002533,10116.ENSRNOP00000003787,10116.ENSRNOP00000004206,10116.ENSRNOP00000004385,10116.ENSRNOP00000006128,10116.ENSRNOP00000011898,10116.ENSRNOP00000013612,10116.ENSRNOP00000014216,10116.ENSRNOP00000020528,10116.ENSRNOP00000021646,10116.ENSRNOP00000022432,10116.ENSRNOP00000022628,10116.ENSRNOP00000026398…	Vars,Gtf2i,Dnajb11,Mapk1,Ptges3,Mpc2,Qdpr,Wars,Ago2,Txnrd1,Lgals3,Ctgf,Hsd17b4,Usp10,Oat,Etf1,Trim28,Tecr,Ptbp1,Hprt1,Kars,Syncrip,Rps24,Lima1,Aldh1l1,Dbi,Gmps
GO:0009892	negative regulation of metabolic process	29	1468	0.32	0.014	10116.ENSRNOP00000004609,10116.ENSRNOP00000005498,10116.ENSRNOP00000006128,10116.ENSRNOP00000008827,10116.ENSRNOP00000009253,10116.ENSRNOP00000010061,10116.ENSRNOP00000011898,10116.ENSRNOP00000014062,10116.ENSRNOP00000014135,10116.ENSRNOP00000016447,10116.ENSRNOP00000020528,10116.ENSRNOP00000021689,10116.ENSRNOP00000025258,10116.ENSRNOP00000026016,10116.ENSRNOP00000026398,10116.ENSRNOP00000029969…	Myo1d,Ppp1r9b,Wars,Akap8,Cav1,Dnaja1,Ago2,Xpo1,Kank2,Txn1,Ctgf,Fam129b,Ankrd1,Ctnnb1,Etf1,Dmd,Trim28,Hspb1,Smad3,Slc8a1,Ptbp1,Syncrip,Loxl2,Dlg1,Bag6,Eif4e,Fxr1,Dbi,Mlip
GO:0036293	response to decreased oxygen levels	12	348	0.56	0.014	10116.ENSRNOP00000008503,10116.ENSRNOP00000009253,10116.ENSRNOP00000020528,10116.ENSRNOP00000022000,10116.ENSRNOP00000025258,10116.ENSRNOP00000027773,10116.ENSRNOP00000037346,10116.ENSRNOP00000040751,10116.ENSRNOP00000046509,10116.ENSRNOP00000055457,10116.ENSRNOP00000059019,10116.ENSRNOP00000061340	Aifm1,Cav1,Ctgf,Pdlim1,Ankrd1,Actn4,Smad3,Slc8a1,Capn2,Loxl2,Ryr2,Slc2a1
GO:0050790	regulation of catalytic activity	26	1249	0.34	0.014	10116.ENSRNOP00000002462,10116.ENSRNOP00000002533,10116.ENSRNOP00000003787,10116.ENSRNOP00000004609,10116.ENSRNOP00000005498,10116.ENSRNOP00000006128,10116.ENSRNOP00000008503,10116.ENSRNOP00000009253,10116.ENSRNOP00000010061,10116.ENSRNOP00000015893,10116.ENSRNOP00000019569,10116.ENSRNOP00000019931,10116.ENSRNOP00000020528,10116.ENSRNOP00000022241,10116.ENSRNOP00000022573,10116.ENSRNOP00000024306…	Dnajb11,Mapk1,Ptges3,Myo1d,Ppp1r9b,Wars,Aifm1,Cav1,Dnaja1,Rplp1,Dbn1,Synpo2,Ctgf,Rnh1,Dnaja2,Psmd1,Ctnnb1,Hspb1,S100a10,Smad3,Slc8a1,Kars,Gna13,Dlg1,Ddost,Dbi
GO:0006810	transport	37	2088	0.27	0.0141	10116.ENSRNOP00000002533,10116.ENSRNOP00000004206,10116.ENSRNOP00000004609,10116.ENSRNOP00000006098,10116.ENSRNOP00000008503,10116.ENSRNOP00000008827,10116.ENSRNOP00000009253,10116.ENSRNOP00000010061,10116.ENSRNOP00000013985,10116.ENSRNOP00000014062,10116.ENSRNOP00000016137,10116.ENSRNOP00000016292,10116.ENSRNOP00000016482,10116.ENSRNOP00000016520,10116.ENSRNOP00000017017,10116.ENSRNOP00000020376…	Mapk1,Mpc2,Myo1d,Cacnb1,Aifm1,Akap8,Cav1,Dnaja1,Cpt1b,Xpo1,Copg1,Copb1,Myo1e,Samm50,Pmpcb,Timm21,Ctgf,Sfxn3,Fam129b,Map1b,Myrip,Ctnnb1,Sptbn2,Timm23,Actn4,Hspb1,S100a10,Slc8a1,Ank3,Igh-1a,Cttn,Loxl2,Ryr2,Tmem38a,Slc2a1,Lima1,Dbi
GO:0046395	carboxylic acid catabolic process	8	156	0.73	0.0141	10116.ENSRNOP00000004385,10116.ENSRNOP00000013985,10116.ENSRNOP00000019652,10116.ENSRNOP00000021646,10116.ENSRNOP00000022628,10116.ENSRNOP00000027459,10116.ENSRNOP00000063089,10116.ENSRNOP00000065882	Qdpr,Cpt1b,Cpt1a,Hsd17b4,Oat,Asrgl1,Crat,Aldh1l1
GO:0023051	regulation of signaling	35	1932	0.28	0.0143	10116.ENSRNOP00000001764,10116.ENSRNOP00000002533,10116.ENSRNOP00000003128,10116.ENSRNOP00000004206,10116.ENSRNOP00000005498,10116.ENSRNOP00000005857,10116.ENSRNOP00000009253,10116.ENSRNOP00000010061,10116.ENSRNOP00000014135,10116.ENSRNOP00000014216,10116.ENSRNOP00000019569,10116.ENSRNOP00000019652,10116.ENSRNOP00000020528,10116.ENSRNOP00000021170,10116.ENSRNOP00000021289,10116.ENSRNOP00000022432…	Specc1l,Mapk1,Tmem33,Mpc2,Ppp1r9b,Fignl1,Cav1,Dnaja1,Kank2,Lgals3,Dbn1,Cpt1a,Ctgf,Cdh2,Sorbs1,Usp10,Map1b,Ankrd1,Myrip,Myoz3,Ctnnb1,Actn4,Dmd,Hspb1,Smad3,Ptbp1,Kars,Cttn,Tgfb1i1,Dlg1,Ryr2,Oxct1,Eif4e,Glul,Dbi
GO:0030050	vesicle transport along actin filament	3	9	1.55	0.0143	10116.ENSRNOP00000004609,10116.ENSRNOP00000016482,10116.ENSRNOP00000027773	Myo1d,Myo1e,Actn4
GO:0065009	regulation of molecular function	39	2250	0.26	0.0143	10116.ENSRNOP00000002462,10116.ENSRNOP00000002533,10116.ENSRNOP00000003787,10116.ENSRNOP00000004609,10116.ENSRNOP00000005498,10116.ENSRNOP00000006098,10116.ENSRNOP00000006128,10116.ENSRNOP00000008503,10116.ENSRNOP00000009253,10116.ENSRNOP00000010061,10116.ENSRNOP00000014216,10116.ENSRNOP00000015893,10116.ENSRNOP00000016447,10116.ENSRNOP00000019569,10116.ENSRNOP00000019931,10116.ENSRNOP00000020528…	Dnajb11,Mapk1,Ptges3,Myo1d,Ppp1r9b,Cacnb1,Wars,Aifm1,Cav1,Dnaja1,Lgals3,Rplp1,Txn1,Dbn1,Synpo2,Ctgf,Fam129b,Pdlim1,Rnh1,Dnaja2,Psmd1,Ankrd1,Ctnnb1,Actn4,Dmd,Trim28,Hspb1,S100a10,Smad3,Slc8a1,Ank3,Kars,Tgfb1i1,Gna13,Dlg1,Ryr2,Ddost,Dbi,Mlip
GO:0071455	cellular response to hyperoxia	3	9	1.55	0.0143	10116.ENSRNOP00000009253,10116.ENSRNOP00000013612,10116.ENSRNOP00000016447	Cav1,Txnrd1,Txn1
GO:1990542	mitochondrial transmembrane transport	5	51	1.02	0.0148	10116.ENSRNOP00000004206,10116.ENSRNOP00000008503,10116.ENSRNOP00000020376,10116.ENSRNOP00000021171,10116.ENSRNOP00000026932	Mpc2,Aifm1,Timm21,Sfxn3,Timm23
GO:0010557	positive regulation of macromolecule biosynthetic process	21	909	0.39	0.0152	10116.ENSRNOP00000002533,10116.ENSRNOP00000003787,10116.ENSRNOP00000011898,10116.ENSRNOP00000015757,10116.ENSRNOP00000015893,10116.ENSRNOP00000021289,10116.ENSRNOP00000021689,10116.ENSRNOP00000021858,10116.ENSRNOP00000022000,10116.ENSRNOP00000025258,10116.ENSRNOP00000026016,10116.ENSRNOP00000027773,10116.ENSRNOP00000031061,10116.ENSRNOP00000037346,10116.ENSRNOP00000043256,10116.ENSRNOP00000044454…	Mapk1,Ptges3,Ago2,Psmc3,Rplp1,Sorbs1,Fam129b,Mical2,Pdlim1,Ankrd1,Ctnnb1,Actn4,Trim28,Smad3,Ptbp1,Kars,Syncrip,Tgfb1i1,Fxr1,Tceb1,Mlip
GO:0006839	mitochondrial transport	7	119	0.79	0.0155	10116.ENSRNOP00000004206,10116.ENSRNOP00000008503,10116.ENSRNOP00000016520,10116.ENSRNOP00000017017,10116.ENSRNOP00000020376,10116.ENSRNOP00000021171,10116.ENSRNOP00000026932	Mpc2,Aifm1,Samm50,Pmpcb,Timm21,Sfxn3,Timm23
GO:0071709	membrane assembly	4	27	1.2	0.0158	10116.ENSRNOP00000009253,10116.ENSRNOP00000021170,10116.ENSRNOP00000037097,10116.ENSRNOP00000043687	Cav1,Cdh2,S100a10,Ank3
GO:0001701	in utero embryonic development	10	253	0.62	0.016	10116.ENSRNOP00000002533,10116.ENSRNOP00000015757,10116.ENSRNOP00000016482,10116.ENSRNOP00000019569,10116.ENSRNOP00000026016,10116.ENSRNOP00000031061,10116.ENSRNOP00000037346,10116.ENSRNOP00000040751,10116.ENSRNOP00000046509,10116.ENSRNOP00000051938	Mapk1,Psmc3,Myo1e,Dbn1,Ctnnb1,Trim28,Smad3,Slc8a1,Capn2,Gna13
GO:0046483	heterocycle metabolic process	24	1122	0.36	0.016	10116.ENSRNOP00000001160,10116.ENSRNOP00000002020,10116.ENSRNOP00000002462,10116.ENSRNOP00000002533,10116.ENSRNOP00000003787,10116.ENSRNOP00000004206,10116.ENSRNOP00000004385,10116.ENSRNOP00000006128,10116.ENSRNOP00000011898,10116.ENSRNOP00000014216,10116.ENSRNOP00000020528,10116.ENSRNOP00000021646,10116.ENSRNOP00000022432,10116.ENSRNOP00000022628,10116.ENSRNOP00000026398,10116.ENSRNOP00000031061…	Vars,Gtf2i,Dnajb11,Mapk1,Ptges3,Mpc2,Qdpr,Wars,Ago2,Lgals3,Ctgf,Hsd17b4,Usp10,Oat,Etf1,Trim28,Ptbp1,Hprt1,Kars,Syncrip,Rps24,Aldh1l1,Dbi,Gmps
GO:0022603	regulation of anatomical structure morphogenesis	17	652	0.44	0.0161	10116.ENSRNOP00000002020,10116.ENSRNOP00000006128,10116.ENSRNOP00000011898,10116.ENSRNOP00000014216,10116.ENSRNOP00000019569,10116.ENSRNOP00000021170,10116.ENSRNOP00000022241,10116.ENSRNOP00000023460,10116.ENSRNOP00000026016,10116.ENSRNOP00000027773,10116.ENSRNOP00000032902,10116.ENSRNOP00000037097,10116.ENSRNOP00000046509,10116.ENSRNOP00000051742,10116.ENSRNOP00000051938,10116.ENSRNOP00000055672…	Gtf2i,Wars,Ago2,Lgals3,Dbn1,Cdh2,Rnh1,Map1b,Ctnnb1,Actn4,Hspb1,S100a10,Capn2,Cttn,Gna13,Dlg1,Glul
GO:0009790	embryo development	16	591	0.46	0.0165	10116.ENSRNOP00000001764,10116.ENSRNOP00000002533,10116.ENSRNOP00000013612,10116.ENSRNOP00000015757,10116.ENSRNOP00000016482,10116.ENSRNOP00000019569,10116.ENSRNOP00000021858,10116.ENSRNOP00000026016,10116.ENSRNOP00000031061,10116.ENSRNOP00000037346,10116.ENSRNOP00000040751,10116.ENSRNOP00000046509,10116.ENSRNOP00000051863,10116.ENSRNOP00000051938,10116.ENSRNOP00000055672,10116.ENSRNOP00000059019	Specc1l,Mapk1,Txnrd1,Psmc3,Myo1e,Dbn1,Mical2,Ctnnb1,Trim28,Smad3,Slc8a1,Capn2,Tgfb1i1,Gna13,Dlg1,Ryr2
GO:0031328	positive regulation of cellular biosynthetic process	22	987	0.37	0.0169	10116.ENSRNOP00000002533,10116.ENSRNOP00000003787,10116.ENSRNOP00000011898,10116.ENSRNOP00000015757,10116.ENSRNOP00000015893,10116.ENSRNOP00000021289,10116.ENSRNOP00000021689,10116.ENSRNOP00000021858,10116.ENSRNOP00000022000,10116.ENSRNOP00000025258,10116.ENSRNOP00000026016,10116.ENSRNOP00000027773,10116.ENSRNOP00000031061,10116.ENSRNOP00000037346,10116.ENSRNOP00000043256,10116.ENSRNOP00000044454…	Mapk1,Ptges3,Ago2,Psmc3,Rplp1,Sorbs1,Fam129b,Mical2,Pdlim1,Ankrd1,Ctnnb1,Actn4,Trim28,Smad3,Ptbp1,Kars,Capn2,Syncrip,Tgfb1i1,Fxr1,Tceb1,Mlip
GO:0051603	proteolysis involved in cellular protein catabolic process	10	259	0.61	0.0188	10116.ENSRNOP00000017125,10116.ENSRNOP00000018005,10116.ENSRNOP00000022432,10116.ENSRNOP00000024306,10116.ENSRNOP00000026016,10116.ENSRNOP00000046509,10116.ENSRNOP00000051863,10116.ENSRNOP00000057557,10116.ENSRNOP00000066950,10116.ENSRNOP00000067410	Trim55,Psmb5,Usp10,Psmd1,Ctnnb1,Capn2,Tgfb1i1,Bag6,Psma2,Tceb1
GO:0001101	response to acid chemical	8	167	0.71	0.02	10116.ENSRNOP00000005498,10116.ENSRNOP00000008503,10116.ENSRNOP00000016447,10116.ENSRNOP00000020528,10116.ENSRNOP00000026932,10116.ENSRNOP00000029969,10116.ENSRNOP00000046509,10116.ENSRNOP00000068021	Ppp1r9b,Aifm1,Txn1,Ctgf,Timm23,Dmd,Capn2,Gmps
GO:0010522	regulation of calcium ion transport into cytosol	6	88	0.86	0.0204	10116.ENSRNOP00000009253,10116.ENSRNOP00000029969,10116.ENSRNOP00000040751,10116.ENSRNOP00000059019,10116.ENSRNOP00000059284,10116.ENSRNOP00000066874	Cav1,Dmd,Slc8a1,Ryr2,Tmem38a,Dbi
GO:0006511	ubiquitin-dependent protein catabolic process	9	214	0.65	0.0208	10116.ENSRNOP00000017125,10116.ENSRNOP00000018005,10116.ENSRNOP00000022432,10116.ENSRNOP00000024306,10116.ENSRNOP00000026016,10116.ENSRNOP00000051863,10116.ENSRNOP00000057557,10116.ENSRNOP00000066950,10116.ENSRNOP00000067410	Trim55,Psmb5,Usp10,Psmd1,Ctnnb1,Tgfb1i1,Bag6,Psma2,Tceb1
GO:0044267	cellular protein metabolic process	29	1515	0.31	0.0209	10116.ENSRNOP00000001160,10116.ENSRNOP00000002533,10116.ENSRNOP00000003046,10116.ENSRNOP00000004938,10116.ENSRNOP00000005498,10116.ENSRNOP00000006128,10116.ENSRNOP00000006359,10116.ENSRNOP00000015893,10116.ENSRNOP00000017017,10116.ENSRNOP00000017125,10116.ENSRNOP00000018005,10116.ENSRNOP00000022432,10116.ENSRNOP00000024306,10116.ENSRNOP00000026016,10116.ENSRNOP00000026398,10116.ENSRNOP00000031061…	Vars,Mapk1,Cops4,Ufc1,Ppp1r9b,Wars,Rpl19,Rplp1,Pmpcb,Trim55,Psmb5,Usp10,Psmd1,Ctnnb1,Etf1,Trim28,Kars,Capn2,Tgfb1i1,Loxl2,Bag6,Rpl36,Rps24,Rpl3,Ddost,Eif4e,Glul,Psma2,Tceb1
GO:0009894	regulation of catabolic process	14	485	0.49	0.0213	10116.ENSRNOP00000008503,10116.ENSRNOP00000009253,10116.ENSRNOP00000011898,10116.ENSRNOP00000014062,10116.ENSRNOP00000019652,10116.ENSRNOP00000022432,10116.ENSRNOP00000024306,10116.ENSRNOP00000037346,10116.ENSRNOP00000043256,10116.ENSRNOP00000048433,10116.ENSRNOP00000051742,10116.ENSRNOP00000057557,10116.ENSRNOP00000065667,10116.ENSRNOP00000066874	Aifm1,Cav1,Ago2,Xpo1,Cpt1a,Usp10,Psmd1,Smad3,Ptbp1,Syncrip,Cttn,Bag6,Fxr1,Dbi
GO:0071313	cellular response to caffeine	3	11	1.46	0.0213	10116.ENSRNOP00000040751,10116.ENSRNOP00000059019,10116.ENSRNOP00000059284	Slc8a1,Ryr2,Tmem38a
GO:1902904	negative regulation of supramolecular fiber organization	6	90	0.85	0.0221	10116.ENSRNOP00000001764,10116.ENSRNOP00000019569,10116.ENSRNOP00000023460,10116.ENSRNOP00000026573,10116.ENSRNOP00000042382,10116.ENSRNOP00000063172	Specc1l,Dbn1,Map1b,Sptbn2,Sptan1,Lima1
GO:0051239	regulation of multicellular organismal process	34	1913	0.27	0.0226	10116.ENSRNOP00000002020,10116.ENSRNOP00000002462,10116.ENSRNOP00000002533,10116.ENSRNOP00000005286,10116.ENSRNOP00000006128,10116.ENSRNOP00000008827,10116.ENSRNOP00000009253,10116.ENSRNOP00000011898,10116.ENSRNOP00000014216,10116.ENSRNOP00000018899,10116.ENSRNOP00000019569,10116.ENSRNOP00000020528,10116.ENSRNOP00000021170,10116.ENSRNOP00000022241,10116.ENSRNOP00000023460,10116.ENSRNOP00000025258…	Gtf2i,Dnajb11,Mapk1,Nap1l1,Wars,Akap8,Cav1,Ago2,Lgals3,Pdlim7,Dbn1,Ctgf,Cdh2,Rnh1,Map1b,Ankrd1,Ctnnb1,Dmd,Hspb1,Smad3,Slc8a1,Ptbp1,Kars,Capn2,Cttn,Tgfb1i1,Loxl2,Dlg1,Bag6,Ryr2,Tmem38a,Eif4e,Glul,Mlip
GO:0051924	regulation of calcium ion transport	9	218	0.64	0.0229	10116.ENSRNOP00000006098,10116.ENSRNOP00000009253,10116.ENSRNOP00000014216,10116.ENSRNOP00000026016,10116.ENSRNOP00000029969,10116.ENSRNOP00000040751,10116.ENSRNOP00000059019,10116.ENSRNOP00000059284,10116.ENSRNOP00000066874	Cacnb1,Cav1,Lgals3,Ctnnb1,Dmd,Slc8a1,Ryr2,Tmem38a,Dbi
GO:0010629	negative regulation of gene expression	20	876	0.38	0.0231	10116.ENSRNOP00000008827,10116.ENSRNOP00000009253,10116.ENSRNOP00000011898,10116.ENSRNOP00000014062,10116.ENSRNOP00000014135,10116.ENSRNOP00000016447,10116.ENSRNOP00000020528,10116.ENSRNOP00000021689,10116.ENSRNOP00000025258,10116.ENSRNOP00000026016,10116.ENSRNOP00000026398,10116.ENSRNOP00000031061,10116.ENSRNOP00000037346,10116.ENSRNOP00000043256,10116.ENSRNOP00000048433,10116.ENSRNOP00000055457…	Akap8,Cav1,Ago2,Xpo1,Kank2,Txn1,Ctgf,Fam129b,Ankrd1,Ctnnb1,Etf1,Trim28,Smad3,Ptbp1,Syncrip,Loxl2,Dlg1,Eif4e,Fxr1,Mlip
GO:0032330	regulation of chondrocyte differentiation	4	31	1.14	0.0235	10116.ENSRNOP00000020528,10116.ENSRNOP00000026016,10116.ENSRNOP00000037346,10116.ENSRNOP00000055457	Ctgf,Ctnnb1,Smad3,Loxl2
GO:0071407	cellular response to organic cyclic compound	14	492	0.48	0.0235	10116.ENSRNOP00000002533,10116.ENSRNOP00000003787,10116.ENSRNOP00000005498,10116.ENSRNOP00000008503,10116.ENSRNOP00000009253,10116.ENSRNOP00000010061,10116.ENSRNOP00000015893,10116.ENSRNOP00000021646,10116.ENSRNOP00000025258,10116.ENSRNOP00000026016,10116.ENSRNOP00000040751,10116.ENSRNOP00000059019,10116.ENSRNOP00000059284,10116.ENSRNOP00000063699	Mapk1,Ptges3,Ppp1r9b,Aifm1,Cav1,Dnaja1,Rplp1,Hsd17b4,Ankrd1,Ctnnb1,Slc8a1,Ryr2,Tmem38a,Eif4e
GO:1901605	alpha-amino acid metabolic process	7	130	0.76	0.0235	10116.ENSRNOP00000000201,10116.ENSRNOP00000004385,10116.ENSRNOP00000013612,10116.ENSRNOP00000022628,10116.ENSRNOP00000027459,10116.ENSRNOP00000065890,10116.ENSRNOP00000068021	Mpst,Qdpr,Txnrd1,Oat,Asrgl1,Glul,Gmps
GO:0051248	negative regulation of protein metabolic process	16	616	0.44	0.0238	10116.ENSRNOP00000005498,10116.ENSRNOP00000006128,10116.ENSRNOP00000009253,10116.ENSRNOP00000010061,10116.ENSRNOP00000011898,10116.ENSRNOP00000026016,10116.ENSRNOP00000029969,10116.ENSRNOP00000032902,10116.ENSRNOP00000037346,10116.ENSRNOP00000040751,10116.ENSRNOP00000048433,10116.ENSRNOP00000055672,10116.ENSRNOP00000057557,10116.ENSRNOP00000063699,10116.ENSRNOP00000065667,10116.ENSRNOP00000066874	Ppp1r9b,Wars,Cav1,Dnaja1,Ago2,Ctnnb1,Dmd,Hspb1,Smad3,Slc8a1,Syncrip,Dlg1,Bag6,Eif4e,Fxr1,Dbi
GO:0051494	negative regulation of cytoskeleton organization	6	92	0.84	0.0238	10116.ENSRNOP00000001764,10116.ENSRNOP00000019569,10116.ENSRNOP00000023460,10116.ENSRNOP00000026573,10116.ENSRNOP00000042382,10116.ENSRNOP00000063172	Specc1l,Dbn1,Map1b,Sptbn2,Sptan1,Lima1
GO:0009612	response to mechanical stimulus	9	221	0.63	0.0244	10116.ENSRNOP00000009253,10116.ENSRNOP00000023460,10116.ENSRNOP00000025258,10116.ENSRNOP00000026016,10116.ENSRNOP00000029969,10116.ENSRNOP00000032902,10116.ENSRNOP00000040751,10116.ENSRNOP00000059019,10116.ENSRNOP00000061340	Cav1,Map1b,Ankrd1,Ctnnb1,Dmd,Hspb1,Slc8a1,Ryr2,Slc2a1
GO:0044260	cellular macromolecule metabolic process	35	2009	0.27	0.0247	10116.ENSRNOP00000001160,10116.ENSRNOP00000002020,10116.ENSRNOP00000002533,10116.ENSRNOP00000003046,10116.ENSRNOP00000003787,10116.ENSRNOP00000004938,10116.ENSRNOP00000005498,10116.ENSRNOP00000006128,10116.ENSRNOP00000006359,10116.ENSRNOP00000009253,10116.ENSRNOP00000015893,10116.ENSRNOP00000017017,10116.ENSRNOP00000017125,10116.ENSRNOP00000018005,10116.ENSRNOP00000020528,10116.ENSRNOP00000022432…	Vars,Gtf2i,Mapk1,Cops4,Ptges3,Ufc1,Ppp1r9b,Wars,Rpl19,Cav1,Rplp1,Pmpcb,Trim55,Psmb5,Ctgf,Usp10,Psmd1,Ctnnb1,Etf1,Dmd,Trim28,Ptbp1,Kars,Capn2,Tgfb1i1,Loxl2,Bag6,Rpl36,Rps24,Rpl3,Ddost,Eif4e,Glul,Psma2,Tceb1
GO:1905475	regulation of protein localization to membrane	7	132	0.75	0.0247	10116.ENSRNOP00000005498,10116.ENSRNOP00000014216,10116.ENSRNOP00000019569,10116.ENSRNOP00000021170,10116.ENSRNOP00000021289,10116.ENSRNOP00000043687,10116.ENSRNOP00000055672	Ppp1r9b,Lgals3,Dbn1,Cdh2,Sorbs1,Ank3,Dlg1
GO:0007005	mitochondrion organization	9	223	0.63	0.0251	10116.ENSRNOP00000008503,10116.ENSRNOP00000015851,10116.ENSRNOP00000016520,10116.ENSRNOP00000017017,10116.ENSRNOP00000019108,10116.ENSRNOP00000020376,10116.ENSRNOP00000026932,10116.ENSRNOP00000051091,10116.ENSRNOP00000064246	Aifm1,Ndufs1,Samm50,Pmpcb,Acad9,Timm21,Timm23,Immt,Ndufa11
GO:1901699	cellular response to nitrogen compound	15	560	0.45	0.0255	10116.ENSRNOP00000002533,10116.ENSRNOP00000005286,10116.ENSRNOP00000005498,10116.ENSRNOP00000006098,10116.ENSRNOP00000008503,10116.ENSRNOP00000009253,10116.ENSRNOP00000015893,10116.ENSRNOP00000021289,10116.ENSRNOP00000023460,10116.ENSRNOP00000026016,10116.ENSRNOP00000040751,10116.ENSRNOP00000043388,10116.ENSRNOP00000046509,10116.ENSRNOP00000059019,10116.ENSRNOP00000059284	Mapk1,Nap1l1,Ppp1r9b,Cacnb1,Aifm1,Cav1,Rplp1,Sorbs1,Map1b,Ctnnb1,Slc8a1,Hprt1,Capn2,Ryr2,Tmem38a
GO:0006725	cellular aromatic compound metabolic process	24	1172	0.34	0.0258	10116.ENSRNOP00000001160,10116.ENSRNOP00000002020,10116.ENSRNOP00000002462,10116.ENSRNOP00000002533,10116.ENSRNOP00000003787,10116.ENSRNOP00000004206,10116.ENSRNOP00000004385,10116.ENSRNOP00000006128,10116.ENSRNOP00000011898,10116.ENSRNOP00000013612,10116.ENSRNOP00000014216,10116.ENSRNOP00000020528,10116.ENSRNOP00000021646,10116.ENSRNOP00000022432,10116.ENSRNOP00000026398,10116.ENSRNOP00000031061…	Vars,Gtf2i,Dnajb11,Mapk1,Ptges3,Mpc2,Qdpr,Wars,Ago2,Txnrd1,Lgals3,Ctgf,Hsd17b4,Usp10,Etf1,Trim28,Ptbp1,Hprt1,Kars,Syncrip,Rps24,Aldh1l1,Dbi,Gmps
GO:0030705	cytoskeleton-dependent intracellular transport	6	95	0.83	0.0266	10116.ENSRNOP00000004609,10116.ENSRNOP00000016137,10116.ENSRNOP00000016482,10116.ENSRNOP00000023460,10116.ENSRNOP00000027773,10116.ENSRNOP00000032902	Myo1d,Copg1,Myo1e,Map1b,Actn4,Hspb1
GO:0010718	positive regulation of epithelial to mesenchymal transition	4	33	1.11	0.0271	10116.ENSRNOP00000026016,10116.ENSRNOP00000037346,10116.ENSRNOP00000051863,10116.ENSRNOP00000055457	Ctnnb1,Smad3,Tgfb1i1,Loxl2
GO:0051223	regulation of protein transport	13	444	0.49	0.0275	10116.ENSRNOP00000002533,10116.ENSRNOP00000004206,10116.ENSRNOP00000010061,10116.ENSRNOP00000014062,10116.ENSRNOP00000016447,10116.ENSRNOP00000019652,10116.ENSRNOP00000025258,10116.ENSRNOP00000025460,10116.ENSRNOP00000031061,10116.ENSRNOP00000043256,10116.ENSRNOP00000043687,10116.ENSRNOP00000063646,10116.ENSRNOP00000065890	Mapk1,Mpc2,Dnaja1,Xpo1,Txn1,Cpt1a,Ankrd1,Myrip,Trim28,Ptbp1,Ank3,Oxct1,Glul
GO:0010959	regulation of metal ion transport	11	331	0.55	0.0277	10116.ENSRNOP00000006098,10116.ENSRNOP00000009253,10116.ENSRNOP00000014216,10116.ENSRNOP00000026016,10116.ENSRNOP00000029969,10116.ENSRNOP00000040751,10116.ENSRNOP00000043687,10116.ENSRNOP00000055672,10116.ENSRNOP00000059019,10116.ENSRNOP00000059284,10116.ENSRNOP00000066874	Cacnb1,Cav1,Lgals3,Ctnnb1,Dmd,Slc8a1,Ank3,Dlg1,Ryr2,Tmem38a,Dbi
GO:0009437	carnitine metabolic process	3	13	1.39	0.0284	10116.ENSRNOP00000013985,10116.ENSRNOP00000019652,10116.ENSRNOP00000063089	Cpt1b,Cpt1a,Crat
GO:0010467	gene expression	19	829	0.38	0.0284	10116.ENSRNOP00000001160,10116.ENSRNOP00000002020,10116.ENSRNOP00000002462,10116.ENSRNOP00000006128,10116.ENSRNOP00000006359,10116.ENSRNOP00000011898,10116.ENSRNOP00000014216,10116.ENSRNOP00000015893,10116.ENSRNOP00000017017,10116.ENSRNOP00000026398,10116.ENSRNOP00000043256,10116.ENSRNOP00000044454,10116.ENSRNOP00000046509,10116.ENSRNOP00000048433,10116.ENSRNOP00000055672,10116.ENSRNOP00000058934…	Vars,Gtf2i,Dnajb11,Wars,Rpl19,Ago2,Lgals3,Rplp1,Pmpcb,Etf1,Ptbp1,Kars,Capn2,Syncrip,Dlg1,Rpl36,Rps24,Rpl3,Eif4e
GO:0043009	chordate embryonic development	12	389	0.51	0.0287	10116.ENSRNOP00000001764,10116.ENSRNOP00000002533,10116.ENSRNOP00000015757,10116.ENSRNOP00000016482,10116.ENSRNOP00000019569,10116.ENSRNOP00000026016,10116.ENSRNOP00000031061,10116.ENSRNOP00000037346,10116.ENSRNOP00000040751,10116.ENSRNOP00000046509,10116.ENSRNOP00000051938,10116.ENSRNOP00000055672	Specc1l,Mapk1,Psmc3,Myo1e,Dbn1,Ctnnb1,Trim28,Smad3,Slc8a1,Capn2,Gna13,Dlg1
GO:0046907	intracellular transport	16	632	0.43	0.0287	10116.ENSRNOP00000004609,10116.ENSRNOP00000006098,10116.ENSRNOP00000008503,10116.ENSRNOP00000014062,10116.ENSRNOP00000016137,10116.ENSRNOP00000016292,10116.ENSRNOP00000016482,10116.ENSRNOP00000016520,10116.ENSRNOP00000017017,10116.ENSRNOP00000020376,10116.ENSRNOP00000023460,10116.ENSRNOP00000025460,10116.ENSRNOP00000026932,10116.ENSRNOP00000027773,10116.ENSRNOP00000032902,10116.ENSRNOP00000051742	Myo1d,Cacnb1,Aifm1,Xpo1,Copg1,Copb1,Myo1e,Samm50,Pmpcb,Timm21,Map1b,Myrip,Timm23,Actn4,Hspb1,Cttn
GO:0051252	regulation of RNA metabolic process	26	1334	0.31	0.0294	10116.ENSRNOP00000002533,10116.ENSRNOP00000009253,10116.ENSRNOP00000011898,10116.ENSRNOP00000014062,10116.ENSRNOP00000014135,10116.ENSRNOP00000015757,10116.ENSRNOP00000016447,10116.ENSRNOP00000021689,10116.ENSRNOP00000021858,10116.ENSRNOP00000022000,10116.ENSRNOP00000025258,10116.ENSRNOP00000026016,10116.ENSRNOP00000027773,10116.ENSRNOP00000029969,10116.ENSRNOP00000031061,10116.ENSRNOP00000037346…	Mapk1,Cav1,Ago2,Xpo1,Kank2,Psmc3,Txn1,Fam129b,Mical2,Pdlim1,Ankrd1,Ctnnb1,Actn4,Dmd,Trim28,Smad3,Ptbp1,Ank3,Kars,Syncrip,Tgfb1i1,Loxl2,Dlg1,Fxr1,Tceb1,Mlip
GO:0051640	organelle localization	10	283	0.57	0.0312	10116.ENSRNOP00000004609,10116.ENSRNOP00000014062,10116.ENSRNOP00000016137,10116.ENSRNOP00000016482,10116.ENSRNOP00000023460,10116.ENSRNOP00000026016,10116.ENSRNOP00000026573,10116.ENSRNOP00000027773,10116.ENSRNOP00000029969,10116.ENSRNOP00000055672	Myo1d,Xpo1,Copg1,Myo1e,Map1b,Ctnnb1,Sptbn2,Actn4,Dmd,Dlg1
GO:0065003	protein-containing complex assembly	15	574	0.44	0.0312	10116.ENSRNOP00000003787,10116.ENSRNOP00000005286,10116.ENSRNOP00000008503,10116.ENSRNOP00000009253,10116.ENSRNOP00000011898,10116.ENSRNOP00000016520,10116.ENSRNOP00000019108,10116.ENSRNOP00000020376,10116.ENSRNOP00000029969,10116.ENSRNOP00000037346,10116.ENSRNOP00000043388,10116.ENSRNOP00000051742,10116.ENSRNOP00000060662,10116.ENSRNOP00000061340,10116.ENSRNOP00000064246	Ptges3,Nap1l1,Aifm1,Cav1,Ago2,Samm50,Acad9,Timm21,Dmd,Smad3,Hprt1,Cttn,Rpl3,Slc2a1,Ndufa11
GO:0051656	establishment of organelle localization	8	184	0.66	0.0314	10116.ENSRNOP00000004609,10116.ENSRNOP00000014062,10116.ENSRNOP00000016137,10116.ENSRNOP00000016482,10116.ENSRNOP00000023460,10116.ENSRNOP00000026016,10116.ENSRNOP00000027773,10116.ENSRNOP00000055672	Myo1d,Xpo1,Copg1,Myo1e,Map1b,Ctnnb1,Actn4,Dlg1
GO:0051279	regulation of release of sequestered calcium ion into cytosol	5	64	0.92	0.0316	10116.ENSRNOP00000029969,10116.ENSRNOP00000040751,10116.ENSRNOP00000059019,10116.ENSRNOP00000059284,10116.ENSRNOP00000066874	Dmd,Slc8a1,Ryr2,Tmem38a,Dbi
GO:0071312	cellular response to alkaloid	4	35	1.08	0.0316	10116.ENSRNOP00000005498,10116.ENSRNOP00000040751,10116.ENSRNOP00000059019,10116.ENSRNOP00000059284	Ppp1r9b,Slc8a1,Ryr2,Tmem38a
GO:1903115	regulation of actin filament-based movement	4	35	1.08	0.0316	10116.ENSRNOP00000009253,10116.ENSRNOP00000019569,10116.ENSRNOP00000055672,10116.ENSRNOP00000059019	Cav1,Dbn1,Dlg1,Ryr2
GO:0071417	cellular response to organonitrogen compound	14	516	0.46	0.0329	10116.ENSRNOP00000002533,10116.ENSRNOP00000005286,10116.ENSRNOP00000005498,10116.ENSRNOP00000006098,10116.ENSRNOP00000009253,10116.ENSRNOP00000015893,10116.ENSRNOP00000021289,10116.ENSRNOP00000023460,10116.ENSRNOP00000026016,10116.ENSRNOP00000040751,10116.ENSRNOP00000043388,10116.ENSRNOP00000046509,10116.ENSRNOP00000059019,10116.ENSRNOP00000059284	Mapk1,Nap1l1,Ppp1r9b,Cacnb1,Cav1,Rplp1,Sorbs1,Map1b,Ctnnb1,Slc8a1,Hprt1,Capn2,Ryr2,Tmem38a
GO:0051050	positive regulation of transport	18	775	0.39	0.0331	10116.ENSRNOP00000002533,10116.ENSRNOP00000004206,10116.ENSRNOP00000009253,10116.ENSRNOP00000014216,10116.ENSRNOP00000021170,10116.ENSRNOP00000021289,10116.ENSRNOP00000025258,10116.ENSRNOP00000025460,10116.ENSRNOP00000027773,10116.ENSRNOP00000029969,10116.ENSRNOP00000031061,10116.ENSRNOP00000043256,10116.ENSRNOP00000043687,10116.ENSRNOP00000055672,10116.ENSRNOP00000059019,10116.ENSRNOP00000063646…	Mapk1,Mpc2,Cav1,Lgals3,Cdh2,Sorbs1,Ankrd1,Myrip,Actn4,Dmd,Trim28,Ptbp1,Ank3,Dlg1,Ryr2,Oxct1,Glul,Dbi
GO:0032787	monocarboxylic acid metabolic process	11	341	0.53	0.0334	10116.ENSRNOP00000003787,10116.ENSRNOP00000004206,10116.ENSRNOP00000013244,10116.ENSRNOP00000013985,10116.ENSRNOP00000019108,10116.ENSRNOP00000019652,10116.ENSRNOP00000021646,10116.ENSRNOP00000027459,10116.ENSRNOP00000035416,10116.ENSRNOP00000061762,10116.ENSRNOP00000063089	Ptges3,Mpc2,Me1,Cpt1b,Acad9,Cpt1a,Hsd17b4,Asrgl1,Tecr,Aldh3a2,Crat
GO:0010628	positive regulation of gene expression	23	1129	0.33	0.0339	10116.ENSRNOP00000002533,10116.ENSRNOP00000003787,10116.ENSRNOP00000006128,10116.ENSRNOP00000009253,10116.ENSRNOP00000011898,10116.ENSRNOP00000015757,10116.ENSRNOP00000015893,10116.ENSRNOP00000020528,10116.ENSRNOP00000021689,10116.ENSRNOP00000021858,10116.ENSRNOP00000026016,10116.ENSRNOP00000026932,10116.ENSRNOP00000031061,10116.ENSRNOP00000032902,10116.ENSRNOP00000037346,10116.ENSRNOP00000043256…	Mapk1,Ptges3,Wars,Cav1,Ago2,Psmc3,Rplp1,Ctgf,Fam129b,Mical2,Ctnnb1,Timm23,Trim28,Hspb1,Smad3,Ptbp1,Ank3,Kars,Syncrip,Tgfb1i1,Fxr1,Tceb1,Mlip
GO:0048514	blood vessel morphogenesis	9	236	0.61	0.0339	10116.ENSRNOP00000006128,10116.ENSRNOP00000009253,10116.ENSRNOP00000016482,10116.ENSRNOP00000020528,10116.ENSRNOP00000021170,10116.ENSRNOP00000026016,10116.ENSRNOP00000051938,10116.ENSRNOP00000055457,10116.ENSRNOP00000065890	Wars,Cav1,Myo1e,Ctgf,Cdh2,Ctnnb1,Gna13,Loxl2,Glul
GO:0051017	actin filament bundle assembly	4	36	1.07	0.0339	10116.ENSRNOP00000021289,10116.ENSRNOP00000022000,10116.ENSRNOP00000027773,10116.ENSRNOP00000063172	Sorbs1,Pdlim1,Actn4,Lima1
GO:1903078	positive regulation of protein localization to plasma membrane	4	36	1.07	0.0339	10116.ENSRNOP00000005498,10116.ENSRNOP00000014216,10116.ENSRNOP00000021289,10116.ENSRNOP00000055672	Ppp1r9b,Lgals3,Sorbs1,Dlg1
GO:0032269	negative regulation of cellular protein metabolic process	15	583	0.44	0.0344	10116.ENSRNOP00000005498,10116.ENSRNOP00000006128,10116.ENSRNOP00000009253,10116.ENSRNOP00000010061,10116.ENSRNOP00000011898,10116.ENSRNOP00000026016,10116.ENSRNOP00000029969,10116.ENSRNOP00000032902,10116.ENSRNOP00000040751,10116.ENSRNOP00000048433,10116.ENSRNOP00000055672,10116.ENSRNOP00000057557,10116.ENSRNOP00000063699,10116.ENSRNOP00000065667,10116.ENSRNOP00000066874	Ppp1r9b,Wars,Cav1,Dnaja1,Ago2,Ctnnb1,Dmd,Hspb1,Slc8a1,Syncrip,Dlg1,Bag6,Eif4e,Fxr1,Dbi
GO:0043200	response to amino acid	7	143	0.71	0.0344	10116.ENSRNOP00000005498,10116.ENSRNOP00000008503,10116.ENSRNOP00000016447,10116.ENSRNOP00000020528,10116.ENSRNOP00000026932,10116.ENSRNOP00000046509,10116.ENSRNOP00000068021	Ppp1r9b,Aifm1,Txn1,Ctgf,Timm23,Capn2,Gmps
GO:0051270	regulation of cellular component movement	16	647	0.42	0.0344	10116.ENSRNOP00000002533,10116.ENSRNOP00000009253,10116.ENSRNOP00000011898,10116.ENSRNOP00000014216,10116.ENSRNOP00000016968,10116.ENSRNOP00000019569,10116.ENSRNOP00000019931,10116.ENSRNOP00000027773,10116.ENSRNOP00000032902,10116.ENSRNOP00000037346,10116.ENSRNOP00000040751,10116.ENSRNOP00000044454,10116.ENSRNOP00000051938,10116.ENSRNOP00000055672,10116.ENSRNOP00000059019,10116.ENSRNOP00000065890	Mapk1,Cav1,Ago2,Lgals3,Nexn,Dbn1,Synpo2,Actn4,Hspb1,Smad3,Slc8a1,Kars,Gna13,Dlg1,Ryr2,Glul
GO:0031329	regulation of cellular catabolic process	12	401	0.5	0.0346	10116.ENSRNOP00000008503,10116.ENSRNOP00000009253,10116.ENSRNOP00000011898,10116.ENSRNOP00000014062,10116.ENSRNOP00000019652,10116.ENSRNOP00000022432,10116.ENSRNOP00000043256,10116.ENSRNOP00000048433,10116.ENSRNOP00000051742,10116.ENSRNOP00000057557,10116.ENSRNOP00000065667,10116.ENSRNOP00000066874	Aifm1,Cav1,Ago2,Xpo1,Cpt1a,Usp10,Ptbp1,Syncrip,Cttn,Bag6,Fxr1,Dbi
GO:0032507	maintenance of protein location in cell	4	37	1.06	0.0361	10116.ENSRNOP00000009253,10116.ENSRNOP00000016447,10116.ENSRNOP00000019569,10116.ENSRNOP00000043687	Cav1,Txn1,Dbn1,Ank3
GO:1903506	regulation of nucleic acid-templated transcription	24	1214	0.32	0.0371	10116.ENSRNOP00000002533,10116.ENSRNOP00000009253,10116.ENSRNOP00000011898,10116.ENSRNOP00000014062,10116.ENSRNOP00000014135,10116.ENSRNOP00000015757,10116.ENSRNOP00000016447,10116.ENSRNOP00000021689,10116.ENSRNOP00000021858,10116.ENSRNOP00000022000,10116.ENSRNOP00000025258,10116.ENSRNOP00000026016,10116.ENSRNOP00000027773,10116.ENSRNOP00000029969,10116.ENSRNOP00000031061,10116.ENSRNOP00000037346…	Mapk1,Cav1,Ago2,Xpo1,Kank2,Psmc3,Txn1,Fam129b,Mical2,Pdlim1,Ankrd1,Ctnnb1,Actn4,Dmd,Trim28,Smad3,Ptbp1,Ank3,Kars,Tgfb1i1,Loxl2,Dlg1,Tceb1,Mlip
GO:0001568	blood vessel development	10	295	0.55	0.0389	10116.ENSRNOP00000002533,10116.ENSRNOP00000006128,10116.ENSRNOP00000009253,10116.ENSRNOP00000016482,10116.ENSRNOP00000020528,10116.ENSRNOP00000021170,10116.ENSRNOP00000026016,10116.ENSRNOP00000051938,10116.ENSRNOP00000055457,10116.ENSRNOP00000065890	Mapk1,Wars,Cav1,Myo1e,Ctgf,Cdh2,Ctnnb1,Gna13,Loxl2,Glul
GO:0071702	organic substance transport	22	1073	0.34	0.039	10116.ENSRNOP00000004206,10116.ENSRNOP00000004609,10116.ENSRNOP00000006098,10116.ENSRNOP00000008503,10116.ENSRNOP00000008827,10116.ENSRNOP00000009253,10116.ENSRNOP00000013985,10116.ENSRNOP00000014062,10116.ENSRNOP00000016137,10116.ENSRNOP00000016292,10116.ENSRNOP00000016520,10116.ENSRNOP00000017017,10116.ENSRNOP00000020376,10116.ENSRNOP00000021171,10116.ENSRNOP00000025460,10116.ENSRNOP00000026932…	Mpc2,Myo1d,Cacnb1,Aifm1,Akap8,Cav1,Cpt1b,Xpo1,Copg1,Copb1,Samm50,Pmpcb,Timm21,Sfxn3,Myrip,Timm23,Actn4,Hspb1,Ank3,Cttn,Slc2a1,Lima1
GO:0030900	forebrain development	10	297	0.55	0.0405	10116.ENSRNOP00000004609,10116.ENSRNOP00000005498,10116.ENSRNOP00000021170,10116.ENSRNOP00000026016,10116.ENSRNOP00000029969,10116.ENSRNOP00000040751,10116.ENSRNOP00000043388,10116.ENSRNOP00000061340,10116.ENSRNOP00000061516,10116.ENSRNOP00000066874	Myo1d,Ppp1r9b,Cdh2,Ctnnb1,Dmd,Slc8a1,Hprt1,Slc2a1,Arpc5,Dbi
GO:0051052	regulation of DNA metabolic process	8	196	0.64	0.0424	10116.ENSRNOP00000002533,10116.ENSRNOP00000003787,10116.ENSRNOP00000005857,10116.ENSRNOP00000008503,10116.ENSRNOP00000021689,10116.ENSRNOP00000025258,10116.ENSRNOP00000026016,10116.ENSRNOP00000031061	Mapk1,Ptges3,Fignl1,Aifm1,Fam129b,Ankrd1,Ctnnb1,Trim28
GO:0051094	positive regulation of developmental process	20	939	0.35	0.0434	10116.ENSRNOP00000002533,10116.ENSRNOP00000005286,10116.ENSRNOP00000011898,10116.ENSRNOP00000014216,10116.ENSRNOP00000018899,10116.ENSRNOP00000019569,10116.ENSRNOP00000020528,10116.ENSRNOP00000023460,10116.ENSRNOP00000025258,10116.ENSRNOP00000026016,10116.ENSRNOP00000029969,10116.ENSRNOP00000032902,10116.ENSRNOP00000037097,10116.ENSRNOP00000037346,10116.ENSRNOP00000040751,10116.ENSRNOP00000043256…	Mapk1,Nap1l1,Ago2,Lgals3,Pdlim7,Dbn1,Ctgf,Map1b,Ankrd1,Ctnnb1,Dmd,Hspb1,S100a10,Smad3,Slc8a1,Ptbp1,Capn2,Cttn,Tgfb1i1,Loxl2
GO:1901652	response to peptide	13	475	0.46	0.044	10116.ENSRNOP00000002366,10116.ENSRNOP00000004385,10116.ENSRNOP00000005286,10116.ENSRNOP00000005498,10116.ENSRNOP00000006098,10116.ENSRNOP00000009253,10116.ENSRNOP00000020528,10116.ENSRNOP00000021289,10116.ENSRNOP00000023460,10116.ENSRNOP00000026016,10116.ENSRNOP00000032902,10116.ENSRNOP00000043388,10116.ENSRNOP00000061340	Bdh1,Qdpr,Nap1l1,Ppp1r9b,Cacnb1,Cav1,Ctgf,Sorbs1,Map1b,Ctnnb1,Hspb1,Hprt1,Slc2a1
GO:0042594	response to starvation	7	151	0.69	0.0443	10116.ENSRNOP00000002366,10116.ENSRNOP00000002533,10116.ENSRNOP00000009253,10116.ENSRNOP00000021289,10116.ENSRNOP00000061340,10116.ENSRNOP00000063646,10116.ENSRNOP00000065890	Bdh1,Mapk1,Cav1,Sorbs1,Slc2a1,Oxct1,Glul
GO:0006139	nucleobase-containing compound metabolic process	21	1015	0.34	0.0455	10116.ENSRNOP00000001160,10116.ENSRNOP00000002020,10116.ENSRNOP00000002462,10116.ENSRNOP00000002533,10116.ENSRNOP00000003787,10116.ENSRNOP00000004206,10116.ENSRNOP00000006128,10116.ENSRNOP00000011898,10116.ENSRNOP00000014216,10116.ENSRNOP00000020528,10116.ENSRNOP00000021646,10116.ENSRNOP00000022432,10116.ENSRNOP00000026398,10116.ENSRNOP00000031061,10116.ENSRNOP00000043256,10116.ENSRNOP00000043388…	Vars,Gtf2i,Dnajb11,Mapk1,Ptges3,Mpc2,Wars,Ago2,Lgals3,Ctgf,Hsd17b4,Usp10,Etf1,Trim28,Ptbp1,Hprt1,Kars,Syncrip,Rps24,Dbi,Gmps
GO:0006886	intracellular protein transport	12	418	0.48	0.0461	10116.ENSRNOP00000006098,10116.ENSRNOP00000008503,10116.ENSRNOP00000014062,10116.ENSRNOP00000016137,10116.ENSRNOP00000016292,10116.ENSRNOP00000016520,10116.ENSRNOP00000017017,10116.ENSRNOP00000020376,10116.ENSRNOP00000025460,10116.ENSRNOP00000026932,10116.ENSRNOP00000032902,10116.ENSRNOP00000051742	Cacnb1,Aifm1,Xpo1,Copg1,Copb1,Samm50,Pmpcb,Timm21,Myrip,Timm23,Hspb1,Cttn
GO:0042592	homeostatic process	22	1089	0.33	0.0461	10116.ENSRNOP00000002020,10116.ENSRNOP00000002533,10116.ENSRNOP00000003787,10116.ENSRNOP00000009253,10116.ENSRNOP00000013612,10116.ENSRNOP00000015122,10116.ENSRNOP00000016447,10116.ENSRNOP00000020528,10116.ENSRNOP00000021170,10116.ENSRNOP00000025989,10116.ENSRNOP00000026016,10116.ENSRNOP00000029969,10116.ENSRNOP00000037346,10116.ENSRNOP00000040751,10116.ENSRNOP00000043687,10116.ENSRNOP00000051091…	Gtf2i,Mapk1,Ptges3,Cav1,Txnrd1,Ckb,Txn1,Ctgf,Cdh2,Myoz3,Ctnnb1,Dmd,Smad3,Slc8a1,Ank3,Immt,Gna13,Ryr2,Tmem38a,Rps24,Lima1,Dbi
GO:0045595	regulation of cell differentiation	22	1089	0.33	0.0461	10116.ENSRNOP00000002462,10116.ENSRNOP00000002533,10116.ENSRNOP00000005286,10116.ENSRNOP00000009253,10116.ENSRNOP00000018899,10116.ENSRNOP00000019569,10116.ENSRNOP00000020528,10116.ENSRNOP00000021170,10116.ENSRNOP00000023460,10116.ENSRNOP00000025258,10116.ENSRNOP00000026016,10116.ENSRNOP00000027773,10116.ENSRNOP00000029969,10116.ENSRNOP00000032902,10116.ENSRNOP00000037097,10116.ENSRNOP00000037346…	Dnajb11,Mapk1,Nap1l1,Cav1,Pdlim7,Dbn1,Ctgf,Cdh2,Map1b,Ankrd1,Ctnnb1,Actn4,Dmd,Hspb1,S100a10,Smad3,Ptbp1,Capn2,Cttn,Tgfb1i1,Loxl2,Eif4e
GO:0080134	regulation of response to stress	17	737	0.39	0.0461	10116.ENSRNOP00000002533,10116.ENSRNOP00000003128,10116.ENSRNOP00000005857,10116.ENSRNOP00000009253,10116.ENSRNOP00000010061,10116.ENSRNOP00000016447,10116.ENSRNOP00000020528,10116.ENSRNOP00000025258,10116.ENSRNOP00000026016,10116.ENSRNOP00000031061,10116.ENSRNOP00000032902,10116.ENSRNOP00000037346,10116.ENSRNOP00000044454,10116.ENSRNOP00000055672,10116.ENSRNOP00000057557,10116.ENSRNOP00000065667…	Mapk1,Tmem33,Fignl1,Cav1,Dnaja1,Txn1,Ctgf,Ankrd1,Ctnnb1,Trim28,Hspb1,Smad3,Kars,Dlg1,Bag6,Fxr1,Mlip
GO:2000278	regulation of DNA biosynthetic process	5	72	0.87	0.0462	10116.ENSRNOP00000002533,10116.ENSRNOP00000003787,10116.ENSRNOP00000021689,10116.ENSRNOP00000025258,10116.ENSRNOP00000026016	Mapk1,Ptges3,Fam129b,Ankrd1,Ctnnb1
GO:0033993	response to lipid	19	876	0.36	0.0463	10116.ENSRNOP00000002366,10116.ENSRNOP00000002533,10116.ENSRNOP00000003787,10116.ENSRNOP00000005498,10116.ENSRNOP00000008503,10116.ENSRNOP00000008827,10116.ENSRNOP00000009253,10116.ENSRNOP00000010061,10116.ENSRNOP00000016447,10116.ENSRNOP00000019652,10116.ENSRNOP00000020528,10116.ENSRNOP00000021289,10116.ENSRNOP00000021646,10116.ENSRNOP00000023460,10116.ENSRNOP00000025258,10116.ENSRNOP00000026016…	Bdh1,Mapk1,Ptges3,Ppp1r9b,Aifm1,Akap8,Cav1,Dnaja1,Txn1,Cpt1a,Ctgf,Sorbs1,Hsd17b4,Map1b,Ankrd1,Ctnnb1,Hspb1,Capn2,Eif4e
GO:0048583	regulation of response to stimulus	34	2023	0.25	0.0464	10116.ENSRNOP00000001764,10116.ENSRNOP00000002020,10116.ENSRNOP00000002533,10116.ENSRNOP00000003128,10116.ENSRNOP00000004206,10116.ENSRNOP00000005498,10116.ENSRNOP00000005857,10116.ENSRNOP00000009253,10116.ENSRNOP00000010061,10116.ENSRNOP00000014135,10116.ENSRNOP00000014216,10116.ENSRNOP00000016447,10116.ENSRNOP00000019569,10116.ENSRNOP00000020528,10116.ENSRNOP00000021170,10116.ENSRNOP00000021289…	Specc1l,Gtf2i,Mapk1,Tmem33,Mpc2,Ppp1r9b,Fignl1,Cav1,Dnaja1,Kank2,Lgals3,Txn1,Dbn1,Ctgf,Cdh2,Sorbs1,Usp10,Ankrd1,Ctnnb1,Actn4,Dmd,Trim28,Hspb1,Smad3,Ptbp1,Igh-1a,Kars,Cttn,Tgfb1i1,Dlg1,Bag6,Oxct1,Fxr1,Mlip
GO:0015031	protein transport	16	673	0.4	0.0473	10116.ENSRNOP00000004609,10116.ENSRNOP00000006098,10116.ENSRNOP00000008503,10116.ENSRNOP00000008827,10116.ENSRNOP00000014062,10116.ENSRNOP00000016137,10116.ENSRNOP00000016292,10116.ENSRNOP00000016520,10116.ENSRNOP00000017017,10116.ENSRNOP00000020376,10116.ENSRNOP00000025460,10116.ENSRNOP00000026932,10116.ENSRNOP00000027773,10116.ENSRNOP00000032902,10116.ENSRNOP00000043687,10116.ENSRNOP00000051742	Myo1d,Cacnb1,Aifm1,Akap8,Xpo1,Copg1,Copb1,Samm50,Pmpcb,Timm21,Myrip,Timm23,Actn4,Hspb1,Ank3,Cttn
GO:0014009	glial cell proliferation	3	17	1.27	0.0475	10116.ENSRNOP00000005286,10116.ENSRNOP00000026016,10116.ENSRNOP00000066874	Nap1l1,Ctnnb1,Dbi
GO:0014823	response to activity	6	111	0.76	0.0475	10116.ENSRNOP00000016447,10116.ENSRNOP00000019569,10116.ENSRNOP00000021289,10116.ENSRNOP00000026016,10116.ENSRNOP00000059019,10116.ENSRNOP00000063646	Txn1,Dbn1,Sorbs1,Ctnnb1,Ryr2,Oxct1
GO:0030324	lung development	7	154	0.68	0.0475	10116.ENSRNOP00000002533,10116.ENSRNOP00000003787,10116.ENSRNOP00000019569,10116.ENSRNOP00000020528,10116.ENSRNOP00000026016,10116.ENSRNOP00000057557,10116.ENSRNOP00000063699	Mapk1,Ptges3,Dbn1,Ctgf,Ctnnb1,Bag6,Eif4e
GO:0031579	membrane raft organization	3	17	1.27	0.0475	10116.ENSRNOP00000009253,10116.ENSRNOP00000037097,10116.ENSRNOP00000055672	Cav1,S100a10,Dlg1
GO:0032024	positive regulation of insulin secretion	5	73	0.86	0.0475	10116.ENSRNOP00000004206,10116.ENSRNOP00000025460,10116.ENSRNOP00000043256,10116.ENSRNOP00000063646,10116.ENSRNOP00000065890	Mpc2,Myrip,Ptbp1,Oxct1,Glul
GO:1901626	regulation of postsynaptic membrane organization	3	17	1.27	0.0475	10116.ENSRNOP00000019569,10116.ENSRNOP00000021170,10116.ENSRNOP00000021289	Dbn1,Cdh2,Sorbs1
GO:1905477	positive regulation of protein localization to membrane	5	73	0.86	0.0475	10116.ENSRNOP00000005498,10116.ENSRNOP00000014216,10116.ENSRNOP00000021289,10116.ENSRNOP00000043687,10116.ENSRNOP00000055672	Ppp1r9b,Lgals3,Sorbs1,Ank3,Dlg1
GO:0014010	Schwann cell proliferation	2	3	1.85	0.0482	10116.ENSRNOP00000005286,10116.ENSRNOP00000026016	Nap1l1,Ctnnb1
GO:0015966	diadenosine tetraphosphate biosynthetic process	2	3	1.85	0.0482	10116.ENSRNOP00000002533,10116.ENSRNOP00000044454	Mapk1,Kars
GO:0051222	positive regulation of protein transport	9	254	0.57	0.0482	10116.ENSRNOP00000002533,10116.ENSRNOP00000004206,10116.ENSRNOP00000025258,10116.ENSRNOP00000025460,10116.ENSRNOP00000031061,10116.ENSRNOP00000043256,10116.ENSRNOP00000043687,10116.ENSRNOP00000063646,10116.ENSRNOP00000065890	Mapk1,Mpc2,Ankrd1,Myrip,Trim28,Ptbp1,Ank3,Oxct1,Glul
GO:1902897	regulation of postsynaptic density protein 95 clustering	2	3	1.85	0.0482	10116.ENSRNOP00000019569,10116.ENSRNOP00000021170	Dbn1,Cdh2
GO:0007029	endoplasmic reticulum organization	4	42	1	0.0494	10116.ENSRNOP00000003128,10116.ENSRNOP00000053153,10116.ENSRNOP00000057557,10116.ENSRNOP00000059284	Tmem33,Ubl4a,Bag6,Tmem38a
GO:0034645	cellular macromolecule biosynthetic process	15	614	0.41	0.0497	10116.ENSRNOP00000001160,10116.ENSRNOP00000002020,10116.ENSRNOP00000003787,10116.ENSRNOP00000006128,10116.ENSRNOP00000006359,10116.ENSRNOP00000015893,10116.ENSRNOP00000020528,10116.ENSRNOP00000026398,10116.ENSRNOP00000044454,10116.ENSRNOP00000058934,10116.ENSRNOP00000059382,10116.ENSRNOP00000060662,10116.ENSRNOP00000062365,10116.ENSRNOP00000063699,10116.ENSRNOP00000065890	Vars,Gtf2i,Ptges3,Wars,Rpl19,Rplp1,Ctgf,Etf1,Kars,Rpl36,Rps24,Rpl3,Ddost,Eif4e,Glul
