# Supplementary material for: PERM1 regulates energy metabolism in the heart via ERRα/PGC−1α axis
Source: Front Cardiovasc Med. 2022 Nov 7;9:1033457. doi: 10.3389/fcvm.2022.1033457 (PMC9676655; doi:10.3389/fcvm.2022.1033457)
Supplement: Supplementary file 10 [file Table_10.XLSX]

## Sheet: Sheet1
	LVEDD (mm)			EF%			FS%			LVM (mg)			LVM;C (mg)			LV Vol;D (ul)			LV Vol;S (ul)			Age (week)			M/F
WT	5.58	±	0.0556028	50.625	±	1.9021	25.36	±	1.18079	111.017	±	7.44591	88.7667	±	5.97482	69.7917	±	6.16162	34.8083	±	3.68225	14.0762	±	1.26688	8/7
Perm1+/-	5.44833	±	0.0684697	46.2167	±	2.41064	22.8333	±	1.44122	122.483	±	6.26778	98.0333	±	5.02006	59.075	±	2.17995	31.9083	±	2.39222	12.2143	±	1.01206	6/9
Perm1-/-	5.42667	±	0.0896065	38.82	±	1.28*	18.3867	±	0.73*	119.64	±	4.33767	95.6667	±	3.47706	56.0533	±	3.52*	33.82	±	1.87437	11.6276	±	0.788224	8/7
